# Supplementary material for: SUMOylation of Arginyl tRNA Synthetase Modulates the Drosophila Innate Immune Response
Source: Front Cell Dev Biol. 2021 Sep 30;9:695630. doi: 10.3389/fcell.2021.695630 (PMC8514731; doi:10.3389/fcell.2021.695630)
Supplement: Supplementary Table 1 — XLS file with processed data on gene expression levels after M. luteus infection. [file Table_1.XLSX]

## Sheet: Legend
	TAB	Supplematary File 2: Gene expression levels for RRS WT and RRS SCR upon M. luteus infection were measured using the counts generated by HTSeq-count v 0.6.0. The differential expression analysis was performed on all the genetic features listed in the annotation file resulting in ~16,000 coding and non-coding genes with non-zero counts in atleast one of the samples. The gene expression counts were …
	A	List of genes differential expressed for RRS WT at 12 hours post M. luteus infection compared to its baseline
	B	List of genes differential expressed for RRS SCR at 12 hours post M. luteus infection compared to its baseline
		The regularized log transformed counts of the transcripts from DESeq2 were used to determine upregulated and downregulated genes across biological samples. Genes with log2(FC) values ≥0.55 and -log2(FDR) values ≥2 (padj value <0.05) were listed.
	C	List of genes with log2(FC)>0.55,padj<0.05 for RRS WT 12hours post M. luteus infection
	D	List of genes with log2(FC)>0.55,padj<0.05 for RRS SCR 12hours post M. luteus infection
		Genes with log2(FC) values ≥0.55 and -log2(FDR) values ≥2 were considered for further analysis. log2(FC) for these genes were compared across RRS WT and RRS SCR.
	E	List of genes differentially expressed in RRS SCR as compared to RRS WT 12 hours post M. luteus infection

## Sheet:  A. M. luteus RRS WT 22hours
Gene ID	baseMean	log2FoldChange	lfcSE	stat	pvalue	padj/FDR	-log10(FDR)
FBgn0010388	11189	4.11617	0.223267	18.4361	6.74744e-76	8.03417e-72	71.0951
FBgn0283461	28770.5	3.38564	0.259459	13.0489	6.44914e-39	3.8395e-35	34.4157
FBgn0014865	16353	3.1061	0.244871	12.6846	7.19454e-37	2.85551e-33	32.5443
FBgn0040736	10768.5	2.2987	0.249502	9.21315	3.1668e-20	9.42678e-17	16.0256
FBgn0002565	159.36	-2.25571	0.255208	-8.83873	9.68162e-19	2.30558e-15	14.6372
FBgn0040653	31313	2.24398	0.257084	8.72859	2.57859e-18	5.11721e-15	14.291
FBgn0034328	3209.56	2.28588	0.262543	8.70671	3.12812e-18	5.32094e-15	14.274
FBgn0032638	286.43	2.19234	0.261107	8.39632	4.60692e-17	6.85683e-14	13.1639
FBgn0067905	12597.8	2.11691	0.256326	8.25868	1.47298e-16	1.94875e-13	12.7102
FBgn0034512	23526.9	2.09688	0.257802	8.1337	4.16367e-16	4.95768e-13	12.3047
FBgn0265577	625.099	2.10802	0.260422	8.0946	5.74538e-16	6.21911e-13	12.2063
FBgn0027584	2375.23	1.94958	0.259211	7.52123	5.42651e-14	5.38445e-11	10.2689
FBgn0034329	8693.36	1.95225	0.261837	7.456	8.91905e-14	8.16916e-11	10.0878
FBgn0040735	3061.91	1.82734	0.257917	7.085	1.39048e-12	1.1826e-09	8.92716
FBgn0034407	1338.4	1.82423	0.258364	7.06071	1.65656e-12	1.31498e-09	8.88108
FBgn0038299	549.449	1.81047	0.257828	7.022	2.18717e-12	1.62766e-09	8.78844
FBgn0034511	5959.69	1.83933	0.262725	7.00098	2.54173e-12	1.78026e-09	8.74952
FBgn0025583	13939.9	1.8329	0.262175	6.99114	2.72665e-12	1.80368e-09	8.74384
FBgn0032639	48.4638	1.78421	0.258306	6.90736	4.93753e-12	3.09427e-09	8.50944
FBgn0041579	1274.93	1.7947	0.260164	6.89834	5.26136e-12	3.13235e-09	8.50413
FBgn0037396	167.681	1.79628	0.262594	6.84053	7.88982e-12	4.47353e-09	8.34935
FBgn0266569	694.445	1.78632	0.261748	6.8246	8.81706e-12	4.77203e-09	8.3213
FBgn0040734	25788.7	1.78609	0.262301	6.80931	9.80664e-12	5.07685e-09	8.29441
FBgn0041710	181.682	1.76379	0.261799	6.7372	1.61473e-11	8.01109e-09	8.09631
FBgn0040582	6487.72	1.767	0.262724	6.72569	1.74765e-11	8.32372e-09	8.07968
FBgn0062961	291.607	1.64577	0.254573	6.46482	1.01417e-10	4.64452e-08	7.33306
FBgn0004240	845.841	1.58435	0.24628	6.4331	1.25029e-10	5.51378e-08	7.25855
FBgn0262881	528.213	1.65041	0.259029	6.37155	1.87132e-10	7.95778e-08	7.09921
FBgn0260474	194.301	1.53337	0.243063	6.30853	2.81701e-10	1.15663e-07	6.93681
FBgn0262838	660.701	1.58954	0.2579	6.16339	7.12022e-10	2.82602e-07	6.54883
FBgn0034761	1118.39	1.53319	0.251243	6.10243	1.04469e-09	4.01264e-07	6.39657
FBgn0035806	105.896	1.47517	0.24873	5.93083	3.01415e-09	1.12155e-06	5.95018
FBgn0002563	263.949	-1.48191	0.250362	-5.91909	3.23734e-09	1.16809e-06	5.93252
FBgn0022355	14465.3	1.42282	0.246582	5.77016	7.91956e-09	2.77348e-06	5.55698
FBgn0032835	2008.46	1.50047	0.262736	5.71096	1.12342e-08	3.82187e-06	5.41772
FBgn0000277	438.391	1.44493	0.259406	5.57014	2.54538e-08	8.41883e-06	5.07475
FBgn0034331	9739.6	1.4373	0.260904	5.50894	3.61002e-08	1.16174e-05	4.93489
FBgn0019929	525.14	1.20088	0.222423	5.39908	6.69826e-08	2.09885e-05	4.67802
FBgn0032810	268.162	1.29447	0.24749	5.23042	1.69124e-07	5.1635e-05	4.28706
FBgn0000477	1365.38	1.35517	0.262422	5.16409	2.41606e-07	7.19201e-05	4.14315
FBgn0038930	2375.04	1.29856	0.257628	5.04047	4.64401e-07	0.000131658	3.88055
FBgn0039564	113.23	1.28423	0.254733	5.04147	4.61969e-07	0.000131658	3.88055
FBgn0043578	673.94	1.20461	0.242982	4.95762	7.13624e-07	0.000197608	3.7042
FBgn0032472	1502.43	1.18901	0.247246	4.809	1.51687e-06	0.000410486	3.3867
FBgn0041581	234.711	1.23447	0.257208	4.79948	1.59079e-06	0.000420923	3.3758
FBgn0044011	70.2861	1.2173	0.254141	4.78986	1.669e-06	0.000432017	3.3645
FBgn0002930	1160.84	1.16167	0.244512	4.75097	2.02439e-06	0.00051286	3.29
FBgn0039629	142.804	1.18628	0.253107	4.68686	2.77424e-06	0.000688186	3.16229
FBgn0039798	212.996	1.18519	0.259029	4.57549	4.75101e-06	0.00115449	2.93761
FBgn0054003	328.709	1.17607	0.2573	4.57083	4.8579e-06	0.00115686	2.93672
FBgn0054054	49.106	1.17505	0.259361	4.53057	5.88248e-06	0.00137339	2.86221
FBgn0027929	74.8619	1.15013	0.259898	4.42531	9.63052e-06	0.0022052	2.65655
FBgn0050026	174.83	1.10231	0.252484	4.36587	1.26615e-05	0.00284454	2.54599
FBgn0038465	623.658	1.10721	0.256199	4.32167	1.54851e-05	0.00341446	2.46668
FBgn0266405	566.539	1.09593	0.260234	4.21134	2.53855e-05	0.00549574	2.25997
FBgn0053329	78.2385	1.08034	0.261306	4.13437	3.55923e-05	0.00756781	2.12103
FBgn0040972	185.652	1.05891	0.259124	4.08649	4.37945e-05	0.00914845	2.03865
FBgn0032773	1487.58	0.93752	0.230088	4.07462	4.60895e-05	0.00946185	2.02402
FBgn0262563	1038.44	1.00835	0.256096	3.93739	8.23737e-05	0.0166241	1.77926
FBgn0010385	364.241	1.00068	0.260276	3.84467	0.000120713	0.0235627	1.62777
FBgn0032900	116.352	0.995259	0.258826	3.84529	0.000120411	0.0235627	1.62777
FBgn0039023	42.4066	0.977041	0.255674	3.82143	0.000132682	0.0254813	1.59378
FBgn0085325	7.1502	0.83082	0.219525	3.78463	0.000153938	0.0290943	1.53619
FBgn0033250	216.396	0.917606	0.245696	3.73473	0.000187918	0.0349616	1.45641
FBgn0028526	1514.27	0.918807	0.247719	3.70907	0.000208022	0.0381064	1.419
FBgn0035022	25.1849	0.941489	0.256742	3.66706	0.000245358	0.0442649	1.35394
FBgn0042106	37.4125	0.884879	0.244296	3.62216	0.000292154	0.0514592	1.28854
FBgn0032836	1533.68	0.870788	0.240507	3.62064	0.00029388	0.0514592	1.28854
FBgn0038129	80.7712	0.904598	0.257175	3.51744	0.00043573	0.0751919	1.12383
FBgn0039102	1489.57	0.917763	0.26205	3.50225	0.000461354	0.0784763	1.10526
FBgn0051769	292.878	0.801391	0.229921	3.4855	0.000491218	0.0823793	1.08418
FBgn0041182	178.672	0.838864	0.244532	3.43049	0.0006025	0.0996384	1.00157
FBgn0037126	43.5182	0.894019	0.262161	3.41019	0.000649167	0.105885	0.975164
FBgn0265048	117.52	0.821001	0.242992	3.37872	0.000728251	0.116939	0.93204
FBgn0051326	335.299	0.800794	0.237231	3.37559	0.000736578	0.116939	0.93204
FBgn0085244	388.837	0.830566	0.249784	3.32514	0.000883744	0.138457	0.858685
FBgn0034741	124.37	0.82466	0.256203	3.21877	0.00128742	0.199043	0.701054
FBgn0034139	19.5676	0.803557	0.24993	3.21512	0.00130388	0.199043	0.701054
FBgn0264541	163.401	0.835546	0.262191	3.18679	0.00143862	0.216832	0.663877
FBgn0027930	226.879	0.778447	0.245265	3.1739	0.00150404	0.223857	0.65003
FBgn0263321	130.691	0.785864	0.250004	3.1434	0.00166997	0.245485	0.609975
FBgn0262141	16.0237	0.79744	0.257724	3.09416	0.00197368	0.286593	0.542735
FBgn0031561	7651.32	0.760621	0.248266	3.06373	0.00218593	0.313589	0.503639
FBgn0038211	111.832	0.739373	0.243105	3.04137	0.00235501	0.333822	0.476485
FBgn0031973	129.769	0.786685	0.259099	3.03624	0.00239552	0.33557	0.474217
FBgn0038250	136.737	0.740383	0.244382	3.02962	0.00244861	0.339019	0.469776
FBgn0283437	146.164	-0.766898	0.25726	-2.98102	0.0028729	0.393191	0.405396
FBgn0262880	61.7859	0.76472	0.257918	2.96498	0.00302707	0.409584	0.387657
FBgn0033367	149.84	-0.74604	0.254011	-2.93704	0.00331366	0.443323	0.35328
FBgn0033593	498.897	0.737223	0.252429	2.92052	0.00349447	0.459252	0.337949
FBgn0030160	891.128	0.694687	0.237976	2.91915	0.00350986	0.459252	0.337949
FBgn0039685	1728.77	-0.633733	0.219075	-2.89277	0.00381866	0.494226	0.306074
FBgn0004414	2363.61	0.645294	0.225168	2.86583	0.00415917	0.532508	0.273674
FBgn0037635	64.9394	-0.732328	0.262144	-2.79361	0.00521239	0.660255	0.180289
FBgn0030051	76.5076	0.713983	0.262122	2.72386	0.0064524	0.8003	0.0967473
FBgn0039521	785.243	0.62896	0.230905	2.72389	0.00645182	0.8003	0.0967473
FBgn0030310	210.463	0.686507	0.252532	2.71849	0.00655802	0.805014	0.0941966
FBgn0034290	526.32	0.616894	0.229004	2.69381	0.00706404	0.85828	0.0663708
FBgn0024232	12.4095	-0.674339	0.251212	-2.68434	0.00726723	0.874049	0.058464
FBgn0039640	63.9935	0.691801	0.262728	2.63314	0.00845986	0.999677	0.000140107
FBgn0259973	1420.34	0.673357	0.260221	2.58763	0.00966385	0.999677	0.000140107
FBgn0052185	82.0424	0.663141	0.262185	2.52929	0.0114295	0.999677	0.000140107
FBgn0262481	81.0003	0.654521	0.262616	2.49231	0.0126916	0.999677	0.000140107
FBgn0031389	32.0756	0.650989	0.262248	2.48234	0.0130523	0.999677	0.000140107
FBgn0033439	46.6772	0.643506	0.262661	2.44995	0.0142878	0.999677	0.000140107
FBgn0000279	45.6308	0.643168	0.262643	2.44883	0.0143321	0.999677	0.000140107
FBgn0027563	159.415	0.642492	0.259443	2.47643	0.0132705	0.999677	0.000140107
FBgn0034063	142.589	0.627382	0.259356	2.419	0.0155633	0.999677	0.000140107
FBgn0028396	349.627	0.622331	0.261912	2.37611	0.0174963	0.999677	0.000140107
FBgn0028543	1042.96	0.619021	0.256347	2.41478	0.0157448	0.999677	0.000140107
FBgn0027538	33.5263	0.618702	0.262393	2.35792	0.0183778	0.999677	0.000140107
FBgn0052702	99.9701	0.614958	0.257179	2.39117	0.0167949	0.999677	0.000140107
FBgn0050083	82.7634	0.61173	0.248737	2.45934	0.0139191	0.999677	0.000140107
FBgn0034162	319.111	0.610276	0.262142	2.32804	0.0199101	0.999677	0.000140107
FBgn0039628	714.787	0.609498	0.245749	2.48017	0.0131321	0.999677	0.000140107
FBgn0262035	65.2423	0.607602	0.262194	2.31737	0.0204834	0.999677	0.000140107
FBgn0038449	106.271	0.605652	0.24769	2.44521	0.014477	0.999677	0.000140107
FBgn0001112	189.039	0.603955	0.239936	2.51715	0.0118309	0.999677	0.000140107
FBgn0031558	2457.36	0.602847	0.245234	2.45825	0.0139615	0.999677	0.000140107
FBgn0000276	615.977	0.600651	0.26273	2.28619	0.0222432	0.999677	0.000140107
FBgn0261628	25.4175	0.597859	0.262473	2.27779	0.0227393	0.999677	0.000140107
FBgn0038966	38.1656	0.586994	0.261381	2.24574	0.0247209	0.999677	0.000140107
FBgn0001208	569.653	0.580634	0.232402	2.49841	0.0124753	0.999677	0.000140107
FBgn0024194	28.303	0.57542	0.262728	2.19018	0.0285114	0.999677	0.000140107
FBgn0031563	115.16	0.570818	0.243693	2.34237	0.0191618	0.999677	0.000140107
FBgn0033880	9.8988	0.569402	0.226296	2.51618	0.0118634	0.999677	0.000140107
FBgn0003390	139.652	0.562462	0.24658	2.28105	0.0225453	0.999677	0.000140107
FBgn0031741	106.993	0.560707	0.250841	2.23531	0.0253973	0.999677	0.000140107
FBgn0033196	111.591	0.558694	0.256702	2.17643	0.0295233	0.999677	0.000140107
FBgn0038074	1564.57	0.556296	0.260275	2.13734	0.0325704	0.999677	0.000140107
FBgn0032973	53.2333	0.555837	0.261643	2.12441	0.0336362	0.999677	0.000140107
FBgn0035193	7.77	0.554297	0.234064	2.36814	0.0178776	0.999677	0.000140107
FBgn0262003	117.415	0.55032	0.251128	2.19139	0.0284234	0.999677	0.000140107
FBgn0087040	17.3505	0.546102	0.261757	2.08629	0.0369524	0.999677	0.000140107
FBgn0028542	45.7983	0.54485	0.262683	2.07417	0.0380635	0.999677	0.000140107
FBgn0050154	175.729	0.541616	0.261179	2.07373	0.0381045	0.999677	0.000140107
FBgn0028988	278.023	0.538785	0.255414	2.10946	0.034905	0.999677	0.000140107
FBgn0035434	399.972	0.53796	0.232632	2.31249	0.0207505	0.999677	0.000140107
FBgn0262057	216.845	0.534846	0.238738	2.24031	0.0250711	0.999677	0.000140107
FBgn0039022	57.1722	0.53435	0.262376	2.03658	0.0416925	0.999677	0.000140107
FBgn0000278	20.0789	0.528334	0.256806	2.05733	0.0396547	0.999677	0.000140107
FBgn0036547	125.305	0.525087	0.244817	2.14481	0.0319679	0.999677	0.000140107
FBgn0031560	766.317	0.523982	0.262411	1.9968	0.0458473	0.999677	0.000140107
FBgn0051704	1089.02	0.522499	0.236434	2.20992	0.027111	0.999677	0.000140107
FBgn0261989	414.171	0.518563	0.250234	2.07231	0.0382367	0.999677	0.000140107
FBgn0263083	1142.92	0.518094	0.261021	1.98487	0.0471586	0.999677	0.000140107
FBgn0038714	10.3378	0.514752	0.245606	2.09585	0.0360959	0.999677	0.000140107
FBgn0025686	31.0211	0.513423	0.261176	1.96581	0.0493205	0.999677	0.000140107
FBgn0052205	32.8031	0.513091	0.260798	1.96739	0.0491387	0.999677	0.000140107
FBgn0030041	875.212	0.508609	0.242192	2.10003	0.0357263	0.999677	0.000140107
FBgn0016047	13.8203	0.50271	0.258509	1.94466	0.0518165	0.999677	0.000140107
FBgn0038530	54.1265	0.500197	0.261522	1.91264	0.0557944	0.999677	0.000140107
FBgn0050280	13.049	0.498182	0.254703	1.95594	0.0504728	0.999677	0.000140107
FBgn0039656	23.8473	0.496658	0.256354	1.93739	0.0526977	0.999677	0.000140107
FBgn0030612	31.2008	0.496427	0.262666	1.88996	0.0587637	0.999677	0.000140107
FBgn0004426	256.807	0.495966	0.262687	1.88805	0.0590195	0.999677	0.000140107
FBgn0031518	45.6043	0.495883	0.261758	1.89444	0.058167	0.999677	0.000140107
FBgn0020416	241.425	0.493567	0.231816	2.12914	0.033243	0.999677	0.000140107
FBgn0262569	19.0676	0.492602	0.25542	1.9286	0.053781	0.999677	0.000140107
FBgn0032981	23.0109	0.491689	0.258129	1.90482	0.0568031	0.999677	0.000140107
FBgn0032834	193.702	0.488027	0.261348	1.86734	0.0618539	0.999677	0.000140107
FBgn0263998	41.9465	0.487864	0.258094	1.89026	0.0587234	0.999677	0.000140107
FBgn0262717	30.2892	0.483729	0.25998	1.86064	0.0627955	0.999677	0.000140107
FBgn0034200	818.163	0.483308	0.238457	2.02682	0.0426811	0.999677	0.000140107
FBgn0064237	135.527	0.482888	0.262327	1.84079	0.0656527	0.999677	0.000140107
FBgn0011204	280.443	0.481068	0.226346	2.12536	0.0335562	0.999677	0.000140107
FBgn0028936	37.9461	0.479786	0.262308	1.82909	0.0673854	0.999677	0.000140107
FBgn0000250	483.441	0.477502	0.235685	2.02601	0.0427633	0.999677	0.000140107
FBgn0023489	25.5	0.473173	0.262729	1.80099	0.0717043	0.999677	0.000140107
FBgn0265339	7.28793	0.47228	0.224007	2.10833	0.0350024	0.999677	0.000140107
FBgn0030981	12.5499	0.467223	0.251172	1.86017	0.0628611	0.999677	0.000140107
FBgn0035109	38.7676	0.465731	0.262713	1.77277	0.0762661	0.999677	0.000140107
FBgn0033742	22.6279	0.464664	0.262377	1.77098	0.0765644	0.999677	0.000140107
FBgn0250820	245.204	0.464091	0.245091	1.89354	0.0582856	0.999677	0.000140107
FBgn0038953	78.4002	0.461957	0.255852	1.80556	0.0709868	0.999677	0.000140107
FBgn0035977	45.146	0.460871	0.259152	1.77838	0.0753419	0.999677	0.000140107
FBgn0085452	886.358	0.458162	0.212152	2.15959	0.0308045	0.999677	0.000140107
FBgn0032322	109.7	0.456713	0.261163	1.74877	0.0803309	0.999677	0.000140107
FBgn0038450	117.681	0.454361	0.2376	1.9123	0.0558384	0.999677	0.000140107
FBgn0011232	92.612	0.453987	0.248621	1.82602	0.0678472	0.999677	0.000140107
FBgn0031707	36.0011	0.45388	0.26114	1.73807	0.0821977	0.999677	0.000140107
FBgn0050345	23.6455	0.453492	0.261305	1.73549	0.0826541	0.999677	0.000140107
FBgn0033821	415.466	0.452843	0.253024	1.78973	0.0734977	0.999677	0.000140107
FBgn0053230	43.2315	0.452593	0.258947	1.74782	0.0804944	0.999677	0.000140107
FBgn0030680	37.0651	0.452391	0.260767	1.73485	0.0827672	0.999677	0.000140107
FBgn0034804	37.5011	0.444393	0.261468	1.69961	0.0892052	0.999677	0.000140107
FBgn0013548	29.3177	0.442918	0.262131	1.68968	0.091089	0.999677	0.000140107
FBgn0051092	783.811	0.441533	0.234017	1.88676	0.0591933	0.999677	0.000140107
FBgn0266095	66.9531	0.441373	0.251684	1.75368	0.0794858	0.999677	0.000140107
FBgn0031460	72.6104	0.440917	0.256339	1.72005	0.0854232	0.999677	0.000140107
FBgn0039150	190.309	0.44074	0.243387	1.81086	0.0701622	0.999677	0.000140107
FBgn0029937	79.831	0.438839	0.262091	1.67437	0.094057	0.999677	0.000140107
FBgn0259140	25.8051	0.437454	0.262567	1.66606	0.0957006	0.999677	0.000140107
FBgn0031495	118.123	0.436597	0.248619	1.75609	0.0790732	0.999677	0.000140107
FBgn0051776	10.0854	0.435314	0.249984	1.74137	0.081619	0.999677	0.000140107
FBgn0001084	6.7387	0.43323	0.232482	1.8635	0.062392	0.999677	0.000140107
FBgn0038214	6.36796	0.432686	0.213097	2.03047	0.0423087	0.999677	0.000140107
FBgn0031937	83.7199	0.431279	0.249955	1.72543	0.0844509	0.999677	0.000140107
FBgn0034674	42.4354	0.430864	0.26056	1.65361	0.0982077	0.999677	0.000140107
FBgn0034330	1453.85	0.428364	0.257799	1.66162	0.0965899	0.999677	0.000140107
FBgn0266327	11.5064	0.428056	0.254212	1.68386	0.0922091	0.999677	0.000140107
FBgn0050151	148.426	0.424421	0.240566	1.76426	0.0776877	0.999677	0.000140107
FBgn0034667	7.03828	0.422798	0.231796	1.82401	0.0681505	0.999677	0.000140107
FBgn0031760	45.5545	0.421429	0.253698	1.66114	0.096685	0.999677	0.000140107
FBgn0036919	247.593	0.41678	0.257932	1.61586	0.106126	0.999677	0.000140107
FBgn0042126	18.0914	0.416209	0.257856	1.61412	0.106502	0.999677	0.000140107
FBgn0054010	17.7131	0.415981	0.255266	1.6296	0.103186	0.999677	0.000140107
FBgn0032514	21.8226	0.415716	0.26267	1.58265	0.1135	0.999677	0.000140107
FBgn0264991	276.725	0.415562	0.237183	1.75208	0.0797607	0.999677	0.000140107
FBgn0022702	27.1869	0.415447	0.262738	1.58122	0.113827	0.999677	0.000140107
FBgn0014002	1712.13	0.415366	0.259321	1.60175	0.109212	0.999677	0.000140107
FBgn0040602	7.49724	0.415138	0.234438	1.77078	0.0765966	0.999677	0.000140107
FBgn0030925	99.0913	0.413615	0.255184	1.62085	0.10505	0.999677	0.000140107
FBgn0036891	206.965	0.411605	0.257039	1.60133	0.109303	0.999677	0.000140107
FBgn0038631	257.953	0.411591	0.244133	1.68593	0.0918089	0.999677	0.000140107
FBgn0262786	27.2909	0.411419	0.262476	1.56745	0.117009	0.999677	0.000140107
FBgn0030993	235.28	0.410144	0.258974	1.58373	0.113255	0.999677	0.000140107
FBgn0029648	31.3318	0.409401	0.259566	1.57725	0.114737	0.999677	0.000140107
FBgn0051453	24.3147	0.409162	0.262439	1.55907	0.118979	0.999677	0.000140107
FBgn0267160	11.9022	0.409157	0.251262	1.62841	0.103438	0.999677	0.000140107
FBgn0025381	45.2359	0.408217	0.261357	1.56191	0.118308	0.999677	0.000140107
FBgn0051989	8.39037	0.406348	0.241266	1.68423	0.0921364	0.999677	0.000140107
FBgn0035623	19.8643	0.406294	0.261809	1.55187	0.120693	0.999677	0.000140107
FBgn0035479	31.3984	0.405833	0.261516	1.55185	0.120698	0.999677	0.000140107
FBgn0039031	267.363	0.405438	0.250426	1.61899	0.105448	0.999677	0.000140107
FBgn0266044	24.0537	0.405148	0.262713	1.54217	0.123032	0.999677	0.000140107
FBgn0000119	23.0477	0.404977	0.262645	1.54192	0.123094	0.999677	0.000140107
FBgn0264979	148.14	0.404834	0.258286	1.56739	0.117024	0.999677	0.000140107
FBgn0266629	10.7344	0.403825	0.249117	1.62103	0.105012	0.999677	0.000140107
FBgn0029093	1843.31	0.403807	0.256053	1.57704	0.114786	0.999677	0.000140107
FBgn0037727	67.4131	0.403562	0.257001	1.57028	0.116351	0.999677	0.000140107
FBgn0037515	316.568	0.403268	0.25895	1.55732	0.119394	0.999677	0.000140107
FBgn0039239	72.613	0.401514	0.260229	1.54292	0.122849	0.999677	0.000140107
FBgn0034199	235.901	0.400391	0.220848	1.81297	0.0698365	0.999677	0.000140107
FBgn0015239	17.4296	0.399909	0.261585	1.5288	0.126315	0.999677	0.000140107
FBgn0030834	50.1106	0.398647	0.254463	1.56662	0.117203	0.999677	0.000140107
FBgn0038183	86.904	0.39813	0.249006	1.59888	0.109847	0.999677	0.000140107
FBgn0026415	2095.56	0.397913	0.21107	1.88522	0.0593999	0.999677	0.000140107
FBgn0264678	13.0377	0.397567	0.249959	1.59053	0.111715	0.999677	0.000140107
FBgn0039942	15.929	0.396431	0.261549	1.5157	0.129594	0.999677	0.000140107
FBgn0259227	182.152	0.396373	0.237088	1.67184	0.0945561	0.999677	0.000140107
FBgn0040551	437.026	0.395106	0.26267	1.50419	0.132532	0.999677	0.000140107
FBgn0053276	55.726	0.394941	0.261789	1.50863	0.131394	0.999677	0.000140107
FBgn0040340	244.535	0.394501	0.259752	1.51876	0.128824	0.999677	0.000140107
FBgn0010042	10.3889	0.393171	0.229108	1.71609	0.086145	0.999677	0.000140107
FBgn0052109	77.2649	0.393117	0.254256	1.54614	0.12207	0.999677	0.000140107
FBgn0034276	41.8205	0.392993	0.262496	1.49714	0.134357	0.999677	0.000140107
FBgn0032843	29.8899	0.392571	0.262095	1.49782	0.13418	0.999677	0.000140107
FBgn0038472	13.8318	0.39118	0.250947	1.55881	0.119041	0.999677	0.000140107
FBgn0033528	103.844	0.390554	0.240399	1.62461	0.104246	0.999677	0.000140107
FBgn0032612	9.72575	0.389756	0.25046	1.55616	0.119671	0.999677	0.000140107
FBgn0260768	26.8467	0.389649	0.262669	1.48342	0.137963	0.999677	0.000140107
FBgn0032188	7.48913	0.389539	0.230262	1.69172	0.0906995	0.999677	0.000140107
FBgn0267913	15.7614	0.389252	0.25933	1.50099	0.133358	0.999677	0.000140107
FBgn0030589	27.37	0.38877	0.26269	1.47996	0.138884	0.999677	0.000140107
FBgn0265541	506.962	0.388427	0.230164	1.68761	0.0914863	0.999677	0.000140107
FBgn0038588	17.0752	0.388166	0.260686	1.48902	0.136482	0.999677	0.000140107
FBgn0013763	2577.68	0.388052	0.231001	1.67987	0.0929827	0.999677	0.000140107
FBgn0015037	151.1	0.387269	0.235912	1.64158	0.100677	0.999677	0.000140107
FBgn0038765	14.8489	0.385361	0.254499	1.51419	0.129977	0.999677	0.000140107
FBgn0259749	324.775	0.384278	0.258954	1.48396	0.13782	0.999677	0.000140107
FBgn0002609	15.9443	0.384061	0.258126	1.48788	0.136782	0.999677	0.000140107
FBgn0259707	34.5399	0.38392	0.260893	1.47156	0.14114	0.999677	0.000140107
FBgn0022224	175.177	0.383024	0.247561	1.54719	0.121818	0.999677	0.000140107
FBgn0039593	90.5471	0.38294	0.260072	1.47244	0.140902	0.999677	0.000140107
FBgn0005596	24.1181	0.382764	0.262715	1.45695	0.145129	0.999677	0.000140107
FBgn0266619	9.55848	0.382568	0.248438	1.53989	0.123586	0.999677	0.000140107
FBgn0026634	60.2746	0.382437	0.25664	1.49017	0.136179	0.999677	0.000140107
FBgn0033185	22.7246	0.381586	0.262712	1.45249	0.146366	0.999677	0.000140107
FBgn0025620	156.13	0.380012	0.258935	1.4676	0.142214	0.999677	0.000140107
FBgn0038737	69.2133	0.378876	0.260876	1.45232	0.146412	0.999677	0.000140107
FBgn0054034	678.002	0.378544	0.239475	1.58072	0.113942	0.999677	0.000140107
FBgn0036922	22.994	0.375803	0.262738	1.43034	0.15262	0.999677	0.000140107
FBgn0036886	55.9341	0.375284	0.255988	1.46602	0.142642	0.999677	0.000140107
FBgn0052706	25.5859	0.374718	0.26238	1.42815	0.153248	0.999677	0.000140107
FBgn0037539	84.2348	0.37446	0.242449	1.54449	0.12247	0.999677	0.000140107
FBgn0034229	1888.75	0.37372	0.249844	1.49582	0.134701	0.999677	0.000140107
FBgn0040104	45.2322	0.373465	0.261996	1.42546	0.154024	0.999677	0.000140107
FBgn0046685	41.8081	0.372567	0.255325	1.45919	0.144513	0.999677	0.000140107
FBgn0031260	329.104	0.372362	0.235362	1.58208	0.113631	0.999677	0.000140107
FBgn0259716	68.2555	0.372128	0.259889	1.43187	0.152181	0.999677	0.000140107
FBgn0030874	33.7463	0.371632	0.262602	1.41519	0.157013	0.999677	0.000140107
FBgn0050486	40.5135	0.371574	0.262173	1.41728	0.156401	0.999677	0.000140107
FBgn0263239	14.4372	0.37106	0.253084	1.46615	0.142606	0.999677	0.000140107
FBgn0035909	521.211	0.370187	0.219633	1.68548	0.0918965	0.999677	0.000140107
FBgn0026090	214.391	0.368376	0.232556	1.58403	0.113187	0.999677	0.000140107
FBgn0001114	319.353	0.367661	0.248409	1.48007	0.138856	0.999677	0.000140107
FBgn0039006	54.5879	0.367639	0.26224	1.40192	0.160939	0.999677	0.000140107
FBgn0039212	141.764	0.36722	0.250187	1.46778	0.142164	0.999677	0.000140107
FBgn0036686	99.1582	0.366404	0.24392	1.50215	0.133059	0.999677	0.000140107
FBgn0039867	38.556	0.366189	0.260223	1.40721	0.159364	0.999677	0.000140107
FBgn0041342	372.622	0.365507	0.217955	1.67698	0.0935459	0.999677	0.000140107
FBgn0030773	160.897	0.365318	0.23063	1.584	0.113194	0.999677	0.000140107
FBgn0040784	46.5687	0.36444	0.262608	1.38777	0.165207	0.999677	0.000140107
FBgn0040091	18.6037	0.363808	0.261051	1.39362	0.163431	0.999677	0.000140107
FBgn0035645	6.97308	0.363745	0.228196	1.59401	0.110935	0.999677	0.000140107
FBgn0259956	150.76	0.363705	0.262727	1.38434	0.166253	0.999677	0.000140107
FBgn0034697	108.413	0.362209	0.24725	1.46495	0.142935	0.999677	0.000140107
FBgn0264565	67.8363	0.360867	0.25792	1.39914	0.161771	0.999677	0.000140107
FBgn0039238	46.7284	0.359976	0.257757	1.39657	0.162543	0.999677	0.000140107
FBgn0031715	20.2955	0.359023	0.261689	1.37195	0.17008	0.999677	0.000140107
FBgn0033129	43.3024	0.358636	0.261673	1.37055	0.170515	0.999677	0.000140107
FBgn0020909	32.4484	0.357575	0.262184	1.36383	0.17262	0.999677	0.000140107
FBgn0028940	79.8431	0.355962	0.257075	1.38466	0.166156	0.999677	0.000140107
FBgn0263402	27.3808	0.355556	0.261923	1.35748	0.174629	0.999677	0.000140107
FBgn0053303	240.684	0.355135	0.234983	1.51132	0.130707	0.999677	0.000140107
FBgn0037852	117.325	0.354758	0.24548	1.44516	0.148413	0.999677	0.000140107
FBgn0010220	95.2195	0.354433	0.24364	1.45474	0.14574	0.999677	0.000140107
FBgn0034291	255.84	0.353932	0.257305	1.37553	0.168967	0.999677	0.000140107
FBgn0053333	18.0907	0.35348	0.2583	1.36849	0.17116	0.999677	0.000140107
FBgn0031974	34.8972	0.350876	0.262413	1.33711	0.181186	0.999677	0.000140107
FBgn0029167	105.079	0.350392	0.236046	1.48442	0.137696	0.999677	0.000140107
FBgn0003189	102.81	0.349894	0.252101	1.38791	0.165164	0.999677	0.000140107
FBgn0036716	7.54133	0.349824	0.212818	1.64377	0.100224	0.999677	0.000140107
FBgn0263761	66.8241	0.349753	0.262739	1.33118	0.183129	0.999677	0.000140107
FBgn0030746	67.4954	0.349554	0.261207	1.33822	0.180823	0.999677	0.000140107
FBgn0038768	29.3733	0.349149	0.261621	1.33456	0.182021	0.999677	0.000140107
FBgn0054033	62.4118	0.349063	0.253407	1.37748	0.168364	0.999677	0.000140107
FBgn0264716	10.6537	0.349048	0.246961	1.41337	0.157546	0.999677	0.000140107
FBgn0031060	44.0946	0.348562	0.257351	1.35442	0.175602	0.999677	0.000140107
FBgn0039048	178.339	0.348155	0.242011	1.43859	0.150267	0.999677	0.000140107
FBgn0038766	10.3326	0.347254	0.246253	1.41015	0.158494	0.999677	0.000140107
FBgn0037895	45.0328	0.347159	0.262539	1.32231	0.186064	0.999677	0.000140107
FBgn0261787	71.363	0.346841	0.243013	1.42725	0.153507	0.999677	0.000140107
FBgn0052196	44.0378	0.346616	0.261102	1.32751	0.18434	0.999677	0.000140107
FBgn0035243	79.3599	0.346485	0.254478	1.36155	0.173339	0.999677	0.000140107
FBgn0262524	111.798	0.345531	0.252986	1.36581	0.171999	0.999677	0.000140107
FBgn0263143	7.59025	0.344872	0.228431	1.50974	0.131109	0.999677	0.000140107
FBgn0016926	91.0335	0.344738	0.252074	1.36761	0.171434	0.999677	0.000140107
FBgn0038747	53.6409	0.344357	0.25639	1.3431	0.179241	0.999677	0.000140107
FBgn0000094	4164.13	0.342824	0.243971	1.40518	0.159968	0.999677	0.000140107
FBgn0039776	174.395	0.342442	0.240798	1.42211	0.154994	0.999677	0.000140107
FBgn0034265	47.72	0.341496	0.257543	1.32598	0.184847	0.999677	0.000140107
FBgn0039099	98.4524	0.341493	0.246107	1.38758	0.165266	0.999677	0.000140107
FBgn0011703	62.2129	0.340646	0.255321	1.33419	0.182142	0.999677	0.000140107
FBgn0033724	21.9369	0.34029	0.257924	1.31935	0.187054	0.999677	0.000140107
FBgn0036366	47.3301	0.340228	0.26269	1.29517	0.195262	0.999677	0.000140107
FBgn0032286	82.3015	0.339843	0.253978	1.33808	0.18087	0.999677	0.000140107
FBgn0011274	175.396	0.339604	0.230536	1.47311	0.140723	0.999677	0.000140107
FBgn0036206	26.6297	0.339279	0.262357	1.29319	0.195944	0.999677	0.000140107
FBgn0021776	19.0907	0.338143	0.262107	1.29009	0.197018	0.999677	0.000140107
FBgn0035624	53.3338	0.337583	0.256021	1.31858	0.18731	0.999677	0.000140107
FBgn0263766	68.6757	0.337394	0.261231	1.29155	0.196512	0.999677	0.000140107
FBgn0036158	25.3608	0.337312	0.256601	1.31454	0.188664	0.999677	0.000140107
FBgn0028916	50.2896	0.336912	0.256205	1.31501	0.188507	0.999677	0.000140107
FBgn0033990	47.061	0.336517	0.261835	1.28523	0.198714	0.999677	0.000140107
FBgn0036950	33.7374	0.336441	0.262681	1.2808	0.200264	0.999677	0.000140107
FBgn0010258	33.0641	0.335433	0.262738	1.27668	0.201714	0.999677	0.000140107
FBgn0031848	8.59597	0.335427	0.231416	1.44945	0.147212	0.999677	0.000140107
FBgn0002868	30183	0.335239	0.244356	1.37193	0.170085	0.999677	0.000140107
FBgn0030700	9.07434	0.335006	0.248912	1.34588	0.178341	0.999677	0.000140107
FBgn0266111	10.652	0.334755	0.250128	1.33833	0.180788	0.999677	0.000140107
FBgn0039495	23.4949	0.334261	0.262607	1.27285	0.20307	0.999677	0.000140107
FBgn0040733	7648.13	0.334131	0.259725	1.28648	0.198276	0.999677	0.000140107
FBgn0034255	20.2542	0.333771	0.258313	1.29212	0.196316	0.999677	0.000140107
FBgn0036575	19.2769	0.333603	0.26134	1.27651	0.201776	0.999677	0.000140107
FBgn0259482	71.8022	0.333275	0.245029	1.36015	0.173783	0.999677	0.000140107
FBgn0035697	18.2409	0.332905	0.257444	1.29311	0.195971	0.999677	0.000140107
FBgn0050467	49.7902	0.33269	0.251779	1.32136	0.186382	0.999677	0.000140107
FBgn0037723	176.339	0.332597	0.233491	1.42445	0.154316	0.999677	0.000140107
FBgn0039189	16.149	0.331899	0.259609	1.27846	0.201089	0.999677	0.000140107
FBgn0035140	52.807	0.331756	0.253366	1.30939	0.190401	0.999677	0.000140107
FBgn0032685	20.0062	0.331267	0.262642	1.26129	0.207204	0.999677	0.000140107
FBgn0035383	165.272	0.331256	0.241304	1.37277	0.169823	0.999677	0.000140107
FBgn0011708	275.115	0.331008	0.233359	1.41845	0.15606	0.999677	0.000140107
FBgn0036775	49.2097	0.329596	0.253904	1.29811	0.194248	0.999677	0.000140107
FBgn0039844	27.36	0.329541	0.260059	1.26718	0.205091	0.999677	0.000140107
FBgn0264271	7.96249	0.329526	0.227022	1.45152	0.146636	0.999677	0.000140107
FBgn0265413	89.023	0.328215	0.248402	1.32131	0.186399	0.999677	0.000140107
FBgn0266369	169.684	0.32795	0.235735	1.39118	0.16417	0.999677	0.000140107
FBgn0033539	56.1123	0.327835	0.251211	1.30502	0.191887	0.999677	0.000140107
FBgn0040794	6.43468	0.327461	0.205435	1.59399	0.110939	0.999677	0.000140107
FBgn0033926	6756.98	0.327203	0.242824	1.34749	0.177822	0.999677	0.000140107
FBgn0024293	2293.33	0.327174	0.251255	1.30216	0.192863	0.999677	0.000140107
FBgn0031607	82.0421	0.326537	0.254669	1.2822	0.199773	0.999677	0.000140107
FBgn0029769	289.532	0.326194	0.239854	1.35997	0.17384	0.999677	0.000140107
FBgn0264691	84.3756	0.325895	0.2491	1.30829	0.190776	0.999677	0.000140107
FBgn0013435	52.3222	0.325075	0.258853	1.25583	0.209179	0.999677	0.000140107
FBgn0051357	51.4668	0.324933	0.260364	1.24799	0.212033	0.999677	0.000140107
FBgn0026404	40.1581	0.324863	0.2625	1.23757	0.215874	0.999677	0.000140107
FBgn0034590	46.2286	0.324104	0.254522	1.27338	0.202883	0.999677	0.000140107
FBgn0264617	25.0514	0.323752	0.262105	1.2352	0.216757	0.999677	0.000140107
FBgn0036300	259.187	0.322868	0.238647	1.35291	0.176084	0.999677	0.000140107
FBgn0010441	39.3735	0.321718	0.258413	1.24498	0.21314	0.999677	0.000140107
FBgn0030854	45.7254	0.321696	0.253373	1.26966	0.204207	0.999677	0.000140107
FBgn0259954	15.3488	0.321692	0.259552	1.23941	0.215194	0.999677	0.000140107
FBgn0051935	39.3913	0.321293	0.260521	1.23327	0.217475	0.999677	0.000140107
FBgn0030970	28.9498	0.320835	0.262561	1.22194	0.221729	0.999677	0.000140107
FBgn0039764	32.9285	0.320683	0.261769	1.22506	0.220552	0.999677	0.000140107
FBgn0039759	7.65184	0.320491	0.230789	1.38868	0.164931	0.999677	0.000140107
FBgn0034583	841.797	0.320335	0.255369	1.2544	0.209696	0.999677	0.000140107
FBgn0020277	10.3068	0.320105	0.243081	1.31687	0.187883	0.999677	0.000140107
FBgn0262538	119.212	0.319402	0.25098	1.27262	0.203154	0.999677	0.000140107
FBgn0036302	42.8486	0.319316	0.262617	1.2159	0.224023	0.999677	0.000140107
FBgn0039800	3991.29	0.319298	0.221235	1.44326	0.148948	0.999677	0.000140107
FBgn0030687	93.7351	0.319101	0.253623	1.25817	0.20833	0.999677	0.000140107
FBgn0033875	702.786	0.318788	0.220504	1.44572	0.148255	0.999677	0.000140107
FBgn0267823	62.7288	0.318698	0.24983	1.27566	0.202076	0.999677	0.000140107
FBgn0029785	7313.19	0.318239	0.204871	1.55336	0.120337	0.999677	0.000140107
FBgn0000083	1162.4	0.317886	0.218976	1.45169	0.146587	0.999677	0.000140107
FBgn0038818	108.348	0.317569	0.260975	1.21686	0.223659	0.999677	0.000140107
FBgn0033448	761.307	0.317398	0.233492	1.35935	0.174036	0.999677	0.000140107
FBgn0036091	53296.7	0.316863	0.215565	1.46992	0.141584	0.999677	0.000140107
FBgn0003366	47.2508	0.316595	0.259858	1.21833	0.223097	0.999677	0.000140107
FBgn0029522	27.292	0.316519	0.261816	1.20894	0.226686	0.999677	0.000140107
FBgn0053143	59.4426	0.316387	0.262228	1.20653	0.227612	0.999677	0.000140107
FBgn0263745	10.7911	0.316225	0.246471	1.28301	0.199487	0.999677	0.000140107
FBgn0036906	11.2623	0.315783	0.248402	1.27126	0.203638	0.999677	0.000140107
FBgn0031049	507.918	0.315782	0.212259	1.48772	0.136824	0.999677	0.000140107
FBgn0086253	19.42	0.315509	0.261971	1.20436	0.228449	0.999677	0.000140107
FBgn0036005	78.6921	0.315465	0.246329	1.28066	0.200312	0.999677	0.000140107
FBgn0266768	9.75839	0.31498	0.248376	1.26816	0.204742	0.999677	0.000140107
FBgn0031547	19.2649	0.314758	0.261748	1.20253	0.22916	0.999677	0.000140107
FBgn0039013	24.0184	0.314708	0.262656	1.19817	0.230849	0.999677	0.000140107
FBgn0261046	13.1056	0.314401	0.247858	1.26847	0.204629	0.999677	0.000140107
FBgn0010549	25.1023	0.314345	0.262489	1.19756	0.231089	0.999677	0.000140107
FBgn0025700	698.182	0.314188	0.229103	1.37139	0.170254	0.999677	0.000140107
FBgn0036157	81.9354	0.31389	0.248811	1.26156	0.207107	0.999677	0.000140107
FBgn0043575	1087.29	0.313813	0.250838	1.25106	0.210913	0.999677	0.000140107
FBgn0037492	23.5898	0.31314	0.262707	1.19197	0.233273	0.999677	0.000140107
FBgn0011740	46.4593	0.313118	0.257457	1.2162	0.22391	0.999677	0.000140107
FBgn0005585	1731.49	0.313099	0.225759	1.38687	0.165481	0.999677	0.000140107
FBgn0037633	20.0757	0.312678	0.2626	1.1907	0.23377	0.999677	0.000140107
FBgn0262606	16.8611	0.312179	0.245274	1.27278	0.203096	0.999677	0.000140107
FBgn0033115	31.219	0.311484	0.262629	1.18603	0.235612	0.999677	0.000140107
FBgn0261380	95.4164	0.311343	0.245581	1.26778	0.204876	0.999677	0.000140107
FBgn0033139	241.259	0.310829	0.261507	1.1886	0.234595	0.999677	0.000140107
FBgn0085290	8.68911	0.310757	0.22596	1.37528	0.169046	0.999677	0.000140107
FBgn0038888	34.1913	0.310756	0.262739	1.18276	0.236906	0.999677	0.000140107
FBgn0052667	1777.99	0.310731	0.225788	1.37621	0.168758	0.999677	0.000140107
FBgn0267697	7.00027	0.3106	0.231611	1.34105	0.179906	0.999677	0.000140107
FBgn0262682	107.705	0.309983	0.261697	1.18451	0.236211	0.999677	0.000140107
FBgn0000359	8.35569	0.309479	0.226668	1.36534	0.172148	0.999677	0.000140107
FBgn0051195	88.0142	0.309439	0.239536	1.29183	0.196417	0.999677	0.000140107
FBgn0001137	35.1164	0.309422	0.260945	1.18578	0.235711	0.999677	0.000140107
FBgn0033321	47.8589	0.309392	0.262007	1.18086	0.23766	0.999677	0.000140107
FBgn0035375	96.3184	0.309336	0.258338	1.19741	0.231147	0.999677	0.000140107
FBgn0086605	211.144	0.308221	0.230355	1.33803	0.180888	0.999677	0.000140107
FBgn0051205	181.898	0.30822	0.254765	1.20982	0.226348	0.999677	0.000140107
FBgn0040322	85.0493	0.308151	0.258954	1.18998	0.234052	0.999677	0.000140107
FBgn0034425	29.8086	0.307913	0.262527	1.17288	0.240843	0.999677	0.000140107
FBgn0031144	45.4917	0.307672	0.255563	1.2039	0.228629	0.999677	0.000140107
FBgn0040348	40.899	0.307305	0.258852	1.18718	0.235155	0.999677	0.000140107
FBgn0260933	11.8487	0.307138	0.254166	1.20841	0.226888	0.999677	0.000140107
FBgn0036819	30.4048	0.306734	0.262692	1.16766	0.242946	0.999677	0.000140107
FBgn0036662	170.232	0.306555	0.24343	1.25931	0.207917	0.999677	0.000140107
FBgn0025879	256.067	0.306547	0.250214	1.22514	0.220522	0.999677	0.000140107
FBgn0028990	275.402	0.306297	0.238615	1.28365	0.199266	0.999677	0.000140107
FBgn0015038	47.8011	0.306101	0.260151	1.17663	0.239345	0.999677	0.000140107
FBgn0030065	37.9115	0.3056	0.262555	1.16395	0.244446	0.999677	0.000140107
FBgn0263505	25.8797	0.305432	0.262726	1.16255	0.245011	0.999677	0.000140107
FBgn0051174	132.631	0.305356	0.26109	1.16954	0.242184	0.999677	0.000140107
FBgn0031904	76.4722	0.305251	0.249742	1.22227	0.221607	0.999677	0.000140107
FBgn0003567	51.9676	0.305047	0.25455	1.19838	0.230771	0.999677	0.000140107
FBgn0043012	185.437	0.304557	0.233277	1.30556	0.191703	0.999677	0.000140107
FBgn0039296	28.4702	0.304504	0.261607	1.16398	0.244434	0.999677	0.000140107
FBgn0010611	576.165	0.303947	0.230197	1.32038	0.186709	0.999677	0.000140107
FBgn0050495	45.5266	0.303718	0.262343	1.15771	0.246981	0.999677	0.000140107
FBgn0027550	62.616	0.303646	0.249123	1.21886	0.222897	0.999677	0.000140107
FBgn0265833	7.43383	0.303235	0.228256	1.32849	0.184017	0.999677	0.000140107
FBgn0027518	15.4163	0.302439	0.260798	1.15967	0.246184	0.999677	0.000140107
FBgn0265830	6.66946	0.301908	0.218247	1.38333	0.166563	0.999677	0.000140107
FBgn0037538	93.5162	0.3017	0.246067	1.22609	0.220166	0.999677	0.000140107
FBgn0039155	15.1647	0.301221	0.255129	1.18066	0.237737	0.999677	0.000140107
FBgn0024993	23.5027	0.301202	0.26263	1.14687	0.251436	0.999677	0.000140107
FBgn0086357	576.725	0.300909	0.240129	1.25311	0.210164	0.999677	0.000140107
FBgn0051365	23.8912	0.300528	0.261844	1.14774	0.251078	0.999677	0.000140107
FBgn0032329	60.4842	0.300187	0.260907	1.15056	0.249915	0.999677	0.000140107
FBgn0086408	39.069	0.300179	0.258119	1.16295	0.24485	0.999677	0.000140107
FBgn0026602	102.755	0.299907	0.255443	1.17407	0.240368	0.999677	0.000140107
FBgn0037850	74.6728	0.299587	0.256377	1.16854	0.24259	0.999677	0.000140107
FBgn0040323	30.0443	0.299276	0.262389	1.14058	0.254043	0.999677	0.000140107
FBgn0261800	101.509	0.298769	0.23958	1.24705	0.212378	0.999677	0.000140107
FBgn0265672	52.8212	0.298177	0.252349	1.1816	0.237363	0.999677	0.000140107
FBgn0024542	154.767	0.298131	0.246889	1.20755	0.22722	0.999677	0.000140107
FBgn0004394	20.0105	0.298047	0.258185	1.15439	0.248339	0.999677	0.000140107
FBgn0031779	99.4589	0.297867	0.259154	1.14938	0.250398	0.999677	0.000140107
FBgn0267653	13.586	0.2977	0.250995	1.18608	0.23559	0.999677	0.000140107
FBgn0030735	62.1445	0.297511	0.259757	1.14535	0.252066	0.999677	0.000140107
FBgn0052847	121.757	0.297394	0.252237	1.17903	0.238387	0.999677	0.000140107
FBgn0033032	40.7947	0.297389	0.258199	1.15178	0.24941	0.999677	0.000140107
FBgn0033309	185.01	0.297066	0.251331	1.18197	0.237217	0.999677	0.000140107
FBgn0026326	53.8877	0.296983	0.255663	1.16162	0.24539	0.999677	0.000140107
FBgn0263777	21.8592	0.296168	0.262645	1.12764	0.259474	0.999677	0.000140107
FBgn0263748	372.224	0.295421	0.240195	1.22992	0.218727	0.999677	0.000140107
FBgn0013696	31.7947	0.293992	0.26208	1.12176	0.261963	0.999677	0.000140107
FBgn0036188	76.313	0.293663	0.253095	1.16029	0.245931	0.999677	0.000140107
FBgn0011335	17.9201	0.293592	0.261504	1.12271	0.261563	0.999677	0.000140107
FBgn0044812	657.627	0.293431	0.256239	1.14515	0.252149	0.999677	0.000140107
FBgn0015296	69.8882	0.293002	0.25767	1.13712	0.255487	0.999677	0.000140107
FBgn0033627	20.2722	0.292981	0.258166	1.13485	0.256437	0.999677	0.000140107
FBgn0039270	45.2021	0.292599	0.256095	1.14254	0.25323	0.999677	0.000140107
FBgn0036106	4652.27	0.292362	0.21334	1.3704	0.170562	0.999677	0.000140107
FBgn0015279	60.9863	0.292274	0.251711	1.16115	0.245582	0.999677	0.000140107
FBgn0016031	380.771	0.292024	0.26015	1.12252	0.261642	0.999677	0.000140107
FBgn0264880	11.502	0.291677	0.245898	1.18617	0.235554	0.999677	0.000140107
FBgn0037031	21.8222	0.291611	0.262723	1.10996	0.267018	0.999677	0.000140107
FBgn0029681	35.2364	0.291229	0.249029	1.16946	0.24222	0.999677	0.000140107
FBgn0039003	122.709	0.290573	0.253006	1.14848	0.25077	0.999677	0.000140107
FBgn0024189	19.37	0.289623	0.260678	1.11103	0.266554	0.999677	0.000140107
FBgn0264822	60.6637	0.289442	0.253775	1.14055	0.254059	0.999677	0.000140107
FBgn0028583	10004.9	0.289234	0.232151	1.24588	0.212807	0.999677	0.000140107
FBgn0036690	9.34042	0.288948	0.242269	1.19268	0.232995	0.999677	0.000140107
FBgn0029913	16.0744	0.288903	0.253335	1.1404	0.25412	0.999677	0.000140107
FBgn0053460	7.86858	0.288854	0.216375	1.33497	0.181886	0.999677	0.000140107
FBgn0067311	44.6905	0.288147	0.262734	1.09673	0.27276	0.999677	0.000140107
FBgn0033204	96.4665	0.287744	0.261977	1.09836	0.272048	0.999677	0.000140107
FBgn0024689	121.334	0.287629	0.251272	1.14469	0.252337	0.999677	0.000140107
FBgn0037916	11.9567	0.287439	0.250188	1.14889	0.2506	0.999677	0.000140107
FBgn0039470	228.773	0.287233	0.261008	1.10048	0.271124	0.999677	0.000140107
FBgn0284244	9.22975	0.287228	0.243307	1.18052	0.237795	0.999677	0.000140107
FBgn0030749	161.367	0.286891	0.234156	1.22522	0.220494	0.999677	0.000140107
FBgn0086695	7.32262	0.286746	0.234983	1.22029	0.222357	0.999677	0.000140107
FBgn0035539	36.2708	0.28652	0.257413	1.11307	0.265678	0.999677	0.000140107
FBgn0036899	26.6689	0.286335	0.261511	1.09492	0.27355	0.999677	0.000140107
FBgn0032706	130.884	0.286094	0.231325	1.23676	0.216176	0.999677	0.000140107
FBgn0034468	174.583	0.285907	0.252471	1.13243	0.257452	0.999677	0.000140107
FBgn0021796	47.2468	0.28568	0.260962	1.09472	0.273639	0.999677	0.000140107
FBgn0028956	17.2015	0.285463	0.262108	1.0891	0.276108	0.999677	0.000140107
FBgn0050008	2886.5	0.285102	0.209162	1.36307	0.172862	0.999677	0.000140107
FBgn0013762	83.4391	0.284768	0.246704	1.15429	0.248381	0.999677	0.000140107
FBgn0063492	95.8064	0.284768	0.25869	1.10081	0.270981	0.999677	0.000140107
FBgn0031851	44.3752	0.28468	0.259845	1.09558	0.273264	0.999677	0.000140107
FBgn0034214	43.3055	0.284459	0.256254	1.11007	0.26697	0.999677	0.000140107
FBgn0053198	86.6877	0.284387	0.252544	1.12609	0.260128	0.999677	0.000140107
FBgn0040089	22.8961	0.28433	0.262329	1.08387	0.278424	0.999677	0.000140107
FBgn0262794	39.0703	0.28364	0.262724	1.07961	0.280316	0.999677	0.000140107
FBgn0002787	219.005	0.283545	0.242404	1.16972	0.242114	0.999677	0.000140107
FBgn0034411	23.4663	0.283247	0.262679	1.0783	0.2809	0.999677	0.000140107
FBgn0035112	193.758	0.283181	0.249907	1.13315	0.257152	0.999677	0.000140107
FBgn0037082	31.3907	0.282617	0.262296	1.07747	0.281269	0.999677	0.000140107
FBgn0027498	84.4203	0.282434	0.250063	1.12945	0.258707	0.999677	0.000140107
FBgn0033853	425.041	0.282092	0.221765	1.27203	0.203362	0.999677	0.000140107
FBgn0038326	174.777	0.28195	0.254991	1.10572	0.268846	0.999677	0.000140107
FBgn0085322	135.903	0.281782	0.238889	1.17955	0.238179	0.999677	0.000140107
FBgn0031216	42.6566	0.281638	0.254783	1.10541	0.268984	0.999677	0.000140107
FBgn0036768	28.1665	0.281453	0.261809	1.07503	0.28236	0.999677	0.000140107
FBgn0035976	210.209	0.280466	0.227908	1.23061	0.218468	0.999677	0.000140107
FBgn0002732	11.5858	0.280268	0.255244	1.09804	0.272188	0.999677	0.000140107
FBgn0028841	13.4838	0.279602	0.250692	1.11532	0.264712	0.999677	0.000140107
FBgn0265305	9.29946	0.278736	0.239672	1.16299	0.244834	0.999677	0.000140107
FBgn0262989	25.9836	0.278675	0.251725	1.10706	0.268267	0.999677	0.000140107
FBgn0036913	18.2167	0.278424	0.257858	1.07976	0.28025	0.999677	0.000140107
FBgn0263852	415.698	0.27754	0.230817	1.20242	0.229199	0.999677	0.000140107
FBgn0263404	122.714	0.277312	0.244421	1.13457	0.256556	0.999677	0.000140107
FBgn0266783	16.6896	0.277225	0.257406	1.077	0.281482	0.999677	0.000140107
FBgn0010246	964.746	0.277054	0.246519	1.12386	0.261072	0.999677	0.000140107
FBgn0031143	389.356	0.276168	0.24807	1.11327	0.265594	0.999677	0.000140107
FBgn0030802	185.33	0.276095	0.239638	1.15213	0.249267	0.999677	0.000140107
FBgn0085419	24.213	0.275845	0.26272	1.04996	0.293737	0.999677	0.000140107
FBgn0263600	22.6734	0.275339	0.262476	1.04901	0.294175	0.999677	0.000140107
FBgn0265274	203.605	0.27529	0.252924	1.08843	0.276405	0.999677	0.000140107
FBgn0029822	52.5481	0.275225	0.252066	1.09187	0.274889	0.999677	0.000140107
FBgn0266742	28.6891	0.274982	0.262249	1.04855	0.294384	0.999677	0.000140107
FBgn0038142	63.8243	0.274537	0.262548	1.04566	0.295717	0.999677	0.000140107
FBgn0015221	6693.4	0.274532	0.227704	1.20565	0.227952	0.999677	0.000140107
FBgn0052412	134.776	0.274253	0.25793	1.06328	0.287653	0.999677	0.000140107
FBgn0010315	20.3706	0.273942	0.2625	1.04359	0.296675	0.999677	0.000140107
FBgn0086057	8.91008	0.273906	0.223118	1.22763	0.219588	0.999677	0.000140107
FBgn0037756	116.234	0.27384	0.237046	1.15522	0.248	0.999677	0.000140107
FBgn0038680	96.8788	0.27383	0.262632	1.04264	0.297117	0.999677	0.000140107
FBgn0037979	43.0774	0.273415	0.258623	1.05719	0.290423	0.999677	0.000140107
FBgn0021750	38.4167	0.273373	0.258579	1.05721	0.290416	0.999677	0.000140107
FBgn0262358	8.86231	0.273121	0.24223	1.12753	0.259519	0.999677	0.000140107
FBgn0039911	41.2757	0.272823	0.260243	1.04834	0.294483	0.999677	0.000140107
FBgn0051961	71.9399	0.272786	0.252378	1.08086	0.279758	0.999677	0.000140107
FBgn0029821	116.051	0.272753	0.236774	1.15195	0.24934	0.999677	0.000140107
FBgn0027586	667.448	0.272665	0.230745	1.18167	0.237336	0.999677	0.000140107
FBgn0034750	76.9091	0.271955	0.250182	1.08703	0.277025	0.999677	0.000140107
FBgn0037547	930.452	0.271901	0.214193	1.26942	0.204292	0.999677	0.000140107
FBgn0050295	19.7275	0.271472	0.261139	1.03957	0.29854	0.999677	0.000140107
FBgn0265487	3708.34	0.27143	0.214777	1.26377	0.206311	0.999677	0.000140107
FBgn0035270	49.1427	0.271388	0.255127	1.06374	0.287448	0.999677	0.000140107
FBgn0031534	152.509	0.270625	0.227106	1.19163	0.233407	0.999677	0.000140107
FBgn0033373	202.682	0.270382	0.236542	1.14306	0.253013	0.999677	0.000140107
FBgn0013983	101.502	0.270382	0.248979	1.08596	0.277497	0.999677	0.000140107
FBgn0266455	5936.72	0.270288	0.22746	1.18829	0.23472	0.999677	0.000140107
FBgn0058470	37.8219	0.270091	0.260659	1.03619	0.300116	0.999677	0.000140107
FBgn0263316	49.4623	0.269872	0.255737	1.05527	0.291301	0.999677	0.000140107
FBgn0040534	144.427	0.269756	0.232673	1.15938	0.246302	0.999677	0.000140107
FBgn0052751	105.311	0.269641	0.249105	1.08244	0.279057	0.999677	0.000140107
FBgn0028855	30.3623	0.269563	0.262454	1.02709	0.304379	0.999677	0.000140107
FBgn0262848	6.276	0.269403	0.224611	1.19942	0.230365	0.999677	0.000140107
FBgn0261437	92.0106	0.269227	0.237861	1.13187	0.257689	0.999677	0.000140107
FBgn0262535	56.8096	0.26895	0.262202	1.02574	0.305016	0.999677	0.000140107
FBgn0037958	20.2057	0.268836	0.256344	1.04873	0.294301	0.999677	0.000140107
FBgn0034578	41.2813	0.268823	0.262692	1.02334	0.306146	0.999677	0.000140107
FBgn0262814	131.189	0.268822	0.246938	1.08862	0.276321	0.999677	0.000140107
FBgn0053052	20.7989	0.268324	0.262252	1.02315	0.306235	0.999677	0.000140107
FBgn0051664	6.55149	0.268013	0.227199	1.17964	0.238143	0.999677	0.000140107
FBgn0025724	344.647	0.267973	0.230273	1.16372	0.244539	0.999677	0.000140107
FBgn0027106	11.8818	0.26796	0.244374	1.09651	0.272854	0.999677	0.000140107
FBgn0040207	25.4616	0.267892	0.262543	1.02038	0.30755	0.999677	0.000140107
FBgn0284251	191.352	0.267751	0.233835	1.14505	0.25219	0.999677	0.000140107
FBgn0035661	947.687	0.267587	0.240895	1.11081	0.266652	0.999677	0.000140107
FBgn0037439	84.269	0.267532	0.249535	1.07212	0.283664	0.999677	0.000140107
FBgn0036713	15.5661	0.267262	0.259953	1.02812	0.303895	0.999677	0.000140107
FBgn0051105	103.713	0.267211	0.247508	1.07961	0.280318	0.999677	0.000140107
FBgn0266697	10.135	0.26719	0.245567	1.08805	0.276572	0.999677	0.000140107
FBgn0034480	612.994	0.266886	0.249453	1.06988	0.284671	0.999677	0.000140107
FBgn0039450	186.806	0.266543	0.229016	1.16386	0.24448	0.999677	0.000140107
FBgn0034860	302.583	0.266535	0.218833	1.21798	0.223231	0.999677	0.000140107
FBgn0035171	15.8709	0.266527	0.222607	1.1973	0.23119	0.999677	0.000140107
FBgn0030158	51.9976	0.26648	0.262708	1.01436	0.310412	0.999677	0.000140107
FBgn0261834	42.6793	0.266426	0.262451	1.01515	0.310035	0.999677	0.000140107
FBgn0035839	84.5019	0.266392	0.262723	1.01397	0.310599	0.999677	0.000140107
FBgn0024234	146.503	0.265986	0.253683	1.0485	0.294409	0.999677	0.000140107
FBgn0260764	31.3767	0.265482	0.260347	1.01973	0.307859	0.999677	0.000140107
FBgn0034443	400.054	0.265014	0.238702	1.11023	0.266901	0.999677	0.000140107
FBgn0033960	21.5996	0.264869	0.262005	1.01093	0.31205	0.999677	0.000140107
FBgn0030457	66.0541	0.264793	0.255525	1.03627	0.300075	0.999677	0.000140107
FBgn0034498	24.4343	0.264388	0.262548	1.00701	0.31393	0.999677	0.000140107
FBgn0039941	61.5973	0.264309	0.247481	1.068	0.285522	0.999677	0.000140107
FBgn0037718	244.255	0.264281	0.247544	1.06761	0.285695	0.999677	0.000140107
FBgn0051678	96.156	0.263971	0.247941	1.06465	0.287033	0.999677	0.000140107
FBgn0033691	736.07	0.263743	0.22945	1.14946	0.250368	0.999677	0.000140107
FBgn0266186	432.464	0.262803	0.24286	1.08212	0.2792	0.999677	0.000140107
FBgn0034160	1734.37	0.262553	0.262085	1.00179	0.316447	0.999677	0.000140107
FBgn0000377	95.5459	0.262283	0.257762	1.01754	0.308896	0.999677	0.000140107
FBgn0037661	20.2791	0.262224	0.262186	1.00015	0.317239	0.999677	0.000140107
FBgn0016650	32.7983	0.262092	0.261705	1.00148	0.316595	0.999677	0.000140107
FBgn0260766	124.334	0.262074	0.24332	1.07707	0.281447	0.999677	0.000140107
FBgn0036364	273.698	0.261836	0.230729	1.13482	0.25645	0.999677	0.000140107
FBgn0020415	457.835	0.261239	0.227411	1.14875	0.25066	0.999677	0.000140107
FBgn0014342	54.4012	0.260745	0.259383	1.00525	0.314775	0.999677	0.000140107
FBgn0030813	7.25587	0.260637	0.231259	1.12703	0.259728	0.999677	0.000140107
FBgn0034972	9.36224	0.260498	0.247378	1.05303	0.292325	0.999677	0.000140107
FBgn0030563	7.55768	0.260105	0.23369	1.11303	0.265694	0.999677	0.000140107
FBgn0022772	8.57406	0.260066	0.233745	1.11261	0.265878	0.999677	0.000140107
FBgn0283626	30.6538	0.259799	0.262737	0.988816	0.322753	0.999677	0.000140107
FBgn0032244	20.0678	0.259758	0.261288	0.994143	0.320153	0.999677	0.000140107
FBgn0029710	33.4145	0.259755	0.260234	0.99816	0.318202	0.999677	0.000140107
FBgn0004108	47.5775	0.259685	0.262163	0.990548	0.321906	0.999677	0.000140107
FBgn0039045	310.678	0.259224	0.240094	1.07967	0.280287	0.999677	0.000140107
FBgn0031649	25.4293	0.259077	0.262679	0.98629	0.323991	0.999677	0.000140107
FBgn0265914	7.31938	0.258677	0.234984	1.10083	0.270972	0.999677	0.000140107
FBgn0034387	150.351	0.25864	0.24028	1.07641	0.281743	0.999677	0.000140107
FBgn0027091	92.6744	0.258514	0.249571	1.03583	0.300281	0.999677	0.000140107
FBgn0038344	66.9314	0.258376	0.262088	0.985839	0.324212	0.999677	0.000140107
FBgn0003008	80.4678	0.258354	0.243704	1.06011	0.289092	0.999677	0.000140107
FBgn0033951	71.5031	0.258099	0.251081	1.02795	0.303972	0.999677	0.000140107
FBgn0031037	361.444	0.257908	0.244992	1.05272	0.292468	0.999677	0.000140107
FBgn0030010	21.3236	0.257874	0.262072	0.983979	0.325126	0.999677	0.000140107
FBgn0037328	4115.3	0.257794	0.222862	1.15674	0.247378	0.999677	0.000140107
FBgn0028993	13.3721	0.25767	0.257464	1.0008	0.316924	0.999677	0.000140107
FBgn0036767	263.087	0.25726	0.261974	0.982005	0.326097	0.999677	0.000140107
FBgn0039024	482.242	0.256943	0.251692	1.02086	0.30732	0.999677	0.000140107
FBgn0046999	85.1589	0.256916	0.251832	1.02019	0.30764	0.999677	0.000140107
FBgn0014018	847.842	0.256911	0.248904	1.03217	0.301993	0.999677	0.000140107
FBgn0038923	151.666	0.25639	0.247418	1.03626	0.30008	0.999677	0.000140107
FBgn0032001	292.199	0.255772	0.24324	1.05152	0.29302	0.999677	0.000140107
FBgn0030309	482.304	0.255738	0.229077	1.11638	0.264259	0.999677	0.000140107
FBgn0039301	8.05695	0.255345	0.230215	1.10916	0.267361	0.999677	0.000140107
FBgn0262539	128.84	0.255191	0.262423	0.972439	0.330832	0.999677	0.000140107
FBgn0043841	2659.73	0.254898	0.225013	1.13282	0.257291	0.999677	0.000140107
FBgn0039183	127.143	0.254878	0.262127	0.972344	0.330879	0.999677	0.000140107
FBgn0004427	7545.62	0.254794	0.247462	1.02963	0.303185	0.999677	0.000140107
FBgn0028394	184.657	0.254485	0.234828	1.0837	0.278496	0.999677	0.000140107
FBgn0011722	81.1042	0.254471	0.253202	1.00501	0.31489	0.999677	0.000140107
FBgn0260243	29.406	0.254206	0.262727	0.967568	0.33326	0.999677	0.000140107
FBgn0039331	79.0553	0.253893	0.257139	0.987374	0.32346	0.999677	0.000140107
FBgn0033038	85.6563	0.253872	0.247412	1.02611	0.30484	0.999677	0.000140107
FBgn0052698	51.7215	0.253769	0.253216	1.00218	0.316256	0.999677	0.000140107
FBgn0031536	67.6436	0.253532	0.253586	0.999788	0.317413	0.999677	0.000140107
FBgn0032172	108.048	0.253297	0.246075	1.02935	0.303315	0.999677	0.000140107
FBgn0030941	53.5565	0.253171	0.257014	0.985046	0.324601	0.999677	0.000140107
FBgn0042138	704.391	0.253143	0.217733	1.16263	0.24498	0.999677	0.000140107
FBgn0261241	48.9761	0.252277	0.258073	0.977541	0.328301	0.999677	0.000140107
FBgn0004513	34.4646	0.251782	0.260942	0.964894	0.334598	0.999677	0.000140107
FBgn0026787	43.9354	0.25175	0.261658	0.962135	0.335982	0.999677	0.000140107
FBgn0028978	87.276	0.2515	0.253819	0.990864	0.321752	0.999677	0.000140107
FBgn0052732	38.1453	0.251245	0.261386	0.9612	0.336452	0.999677	0.000140107
FBgn0002899	11.1663	0.251146	0.239564	1.04834	0.294481	0.999677	0.000140107
FBgn0262487	62.7502	0.250989	0.260265	0.96436	0.334865	0.999677	0.000140107
FBgn0036107	75.6461	0.250662	0.261855	0.957255	0.338439	0.999677	0.000140107
FBgn0037248	46.6571	0.250488	0.258467	0.969131	0.33248	0.999677	0.000140107
FBgn0265739	934.511	0.250427	0.260466	0.961456	0.336323	0.999677	0.000140107
FBgn0010389	38.2415	0.250414	0.2601	0.962763	0.335667	0.999677	0.000140107
FBgn0037838	11.2218	0.250383	0.251721	0.994684	0.31989	0.999677	0.000140107
FBgn0265270	846.982	0.250325	0.246079	1.01725	0.309032	0.999677	0.000140107
FBgn0265425	7.4353	0.250103	0.224459	1.11425	0.265173	0.999677	0.000140107
FBgn0033624	930.288	0.250097	0.248123	1.00796	0.313476	0.999677	0.000140107
FBgn0032398	258.176	0.250088	0.224695	1.11301	0.265704	0.999677	0.000140107
FBgn0052590	21.9325	0.250054	0.262529	0.952482	0.340853	0.999677	0.000140107
FBgn0047135	1491.03	0.249993	0.211741	1.18065	0.23774	0.999677	0.000140107
FBgn0003479	16.583	0.249558	0.253727	0.983569	0.325327	0.999677	0.000140107
FBgn0031972	61.6352	0.249525	0.251433	0.992415	0.320995	0.999677	0.000140107
FBgn0032934	11.3831	0.249206	0.24832	1.00357	0.315587	0.999677	0.000140107
FBgn0028507	54.7389	0.24919	0.253973	0.981168	0.32651	0.999677	0.000140107
FBgn0024920	9.41794	0.249007	0.246323	1.01089	0.312067	0.999677	0.000140107
FBgn0262580	191.85	0.248841	0.254176	0.979011	0.327574	0.999677	0.000140107
FBgn0262117	81.6207	0.248126	0.245475	1.0108	0.312113	0.999677	0.000140107
FBgn0033320	349.733	0.247953	0.241276	1.02767	0.304103	0.999677	0.000140107
FBgn0038568	12.036	0.247951	0.2536	0.977725	0.32821	0.999677	0.000140107
FBgn0034494	88.2236	0.247906	0.245376	1.01031	0.312347	0.999677	0.000140107
FBgn0034909	476.359	0.2479	0.252587	0.981441	0.326375	0.999677	0.000140107
FBgn0030306	479.264	0.247861	0.225967	1.09689	0.272689	0.999677	0.000140107
FBgn0262887	23.2692	0.247764	0.262724	0.943056	0.345652	0.999677	0.000140107
FBgn0045759	19.9593	0.247759	0.262091	0.945318	0.344497	0.999677	0.000140107
FBgn0052107	27.0774	0.247747	0.25756	0.961899	0.3361	0.999677	0.000140107
FBgn0004915	163.416	0.247577	0.248068	0.998021	0.318269	0.999677	0.000140107
FBgn0040096	18.6655	0.2475	0.259784	0.952715	0.340734	0.999677	0.000140107
FBgn0031461	206.701	0.247452	0.241885	1.02302	0.306299	0.999677	0.000140107
FBgn0034849	186.928	0.247037	0.244239	1.01146	0.311798	0.999677	0.000140107
FBgn0033970	52.4299	0.247025	0.256136	0.96443	0.33483	0.999677	0.000140107
FBgn0038327	41.4432	0.246568	0.261766	0.941938	0.346224	0.999677	0.000140107
FBgn0032030	75.8595	0.246557	0.248226	0.993276	0.320576	0.999677	0.000140107
FBgn0027587	55.2074	0.246503	0.252733	0.975349	0.329387	0.999677	0.000140107
FBgn0037980	37.4513	0.24646	0.258155	0.954695	0.339732	0.999677	0.000140107
FBgn0030058	62.3719	0.246458	0.25213	0.977505	0.328319	0.999677	0.000140107
FBgn0263607	50.6484	0.246167	0.252569	0.974654	0.329732	0.999677	0.000140107
FBgn0265938	13.6107	0.246087	0.254765	0.965935	0.334077	0.999677	0.000140107
FBgn0035295	21.7039	0.245644	0.262699	0.935081	0.349747	0.999677	0.000140107
FBgn0003660	729.056	0.245531	0.247275	0.992944	0.320737	0.999677	0.000140107
FBgn0032774	1042.36	0.245327	0.234434	1.04647	0.295346	0.999677	0.000140107
FBgn0037560	59.6206	0.245284	0.256637	0.955764	0.339192	0.999677	0.000140107
FBgn0052099	37.9171	0.245242	0.259998	0.943245	0.345555	0.999677	0.000140107
FBgn0262142	18.629	0.24518	0.259229	0.945806	0.344248	0.999677	0.000140107
FBgn0031074	8.17214	0.244907	0.242606	1.00949	0.312742	0.999677	0.000140107
FBgn0004654	983.179	0.244599	0.259312	0.943263	0.345546	0.999677	0.000140107
FBgn0262895	9.49353	0.244558	0.246351	0.992719	0.320847	0.999677	0.000140107
FBgn0263395	143.207	0.24441	0.238031	1.0268	0.304514	0.999677	0.000140107
FBgn0033387	43.4082	0.244206	0.258621	0.944263	0.345035	0.999677	0.000140107
FBgn0036909	122.738	0.244039	0.25871	0.943292	0.345532	0.999677	0.000140107
FBgn0032814	44.9016	0.24402	0.260403	0.937086	0.348714	0.999677	0.000140107
FBgn0011638	284.123	0.243963	0.2543	0.959352	0.337381	0.999677	0.000140107
FBgn0263000	13.2108	0.243901	0.2585	0.943524	0.345413	0.999677	0.000140107
FBgn0034670	65.2541	0.243837	0.260792	0.934987	0.349795	0.999677	0.000140107
FBgn0039315	95.7268	0.243758	0.259401	0.939696	0.347374	0.999677	0.000140107
FBgn0264436	7.2851	0.243565	0.222209	1.09611	0.273032	0.999677	0.000140107
FBgn0037782	416.747	0.243357	0.259891	0.936382	0.349076	0.999677	0.000140107
FBgn0038082	56.3366	0.242738	0.2621	0.92613	0.354379	0.999677	0.000140107
FBgn0031485	47.5843	0.242732	0.254775	0.952731	0.340727	0.999677	0.000140107
FBgn0040658	71.6344	0.242689	0.245971	0.986655	0.323812	0.999677	0.000140107
FBgn0052645	31.8683	0.242235	0.26225	0.92368	0.355653	0.999677	0.000140107
FBgn0019990	33.8323	0.24222	0.259377	0.933854	0.350379	0.999677	0.000140107
FBgn0030151	347.644	0.242064	0.254967	0.949392	0.342421	0.999677	0.000140107
FBgn0001291	307.795	0.242042	0.250208	0.967363	0.333363	0.999677	0.000140107
FBgn0266621	10.5111	0.241996	0.25232	0.959084	0.337516	0.999677	0.000140107
FBgn0032078	140.606	0.241984	0.232385	1.04131	0.297733	0.999677	0.000140107
FBgn0033715	21.8485	0.241848	0.262739	0.920488	0.357318	0.999677	0.000140107
FBgn0035524	110.435	0.241479	0.244044	0.98949	0.322424	0.999677	0.000140107
FBgn0015591	187.101	0.241442	0.238188	1.01366	0.310744	0.999677	0.000140107
FBgn0035083	367.824	0.241407	0.248901	0.969891	0.332101	0.999677	0.000140107
FBgn0038490	9.94775	0.241391	0.22846	1.0566	0.290694	0.999677	0.000140107
FBgn0042712	189.32	0.240979	0.235163	1.02473	0.30549	0.999677	0.000140107
FBgn0034470	2737.66	0.240965	0.252858	0.952964	0.340608	0.999677	0.000140107
FBgn0261573	91.7634	0.240883	0.244495	0.985226	0.324513	0.999677	0.000140107
FBgn0264748	19.2913	0.240682	0.261741	0.919543	0.357812	0.999677	0.000140107
FBgn0039466	53.0608	0.240387	0.255664	0.940247	0.347091	0.999677	0.000140107
FBgn0035176	283.772	0.240183	0.260755	0.921105	0.356996	0.999677	0.000140107
FBgn0017482	83.2931	0.240097	0.256836	0.934826	0.349878	0.999677	0.000140107
FBgn0036040	15.8092	0.240026	0.258761	0.927595	0.353618	0.999677	0.000140107
FBgn0266598	23.9705	0.239957	0.262736	0.913303	0.361083	0.999677	0.000140107
FBgn0034918	63.0263	0.239906	0.251044	0.955632	0.339258	0.999677	0.000140107
FBgn0261445	337.436	0.239889	0.238867	1.00428	0.315243	0.999677	0.000140107
FBgn0035028	66.8097	0.239875	0.251393	0.954183	0.339991	0.999677	0.000140107
FBgn0034187	20.1605	0.239835	0.26043	0.920921	0.357092	0.999677	0.000140107
FBgn0051809	11.1065	0.23983	0.246351	0.973529	0.33029	0.999677	0.000140107
FBgn0039817	15.0307	0.239812	0.259042	0.925764	0.354568	0.999677	0.000140107
FBgn0032168	42.9717	0.239779	0.262452	0.913613	0.36092	0.999677	0.000140107
FBgn0030974	63.1071	0.239736	0.258182	0.928557	0.353119	0.999677	0.000140107
FBgn0039165	60.8524	0.239676	0.249708	0.959823	0.337144	0.999677	0.000140107
FBgn0031313	265.862	0.239358	0.252971	0.946188	0.344053	0.999677	0.000140107
FBgn0028986	991.99	0.239306	0.252384	0.948182	0.343037	0.999677	0.000140107
FBgn0284254	80.5424	0.239217	0.258726	0.924598	0.355175	0.999677	0.000140107
FBgn0032153	44.4411	0.239163	0.257765	0.927834	0.353493	0.999677	0.000140107
FBgn0263041	13.3352	0.239107	0.257489	0.928609	0.353092	0.999677	0.000140107
FBgn0015737	171.068	0.239064	0.239051	1.00005	0.317286	0.999677	0.000140107
FBgn0040600	874.373	0.239061	0.216892	1.10221	0.270371	0.999677	0.000140107
FBgn0040398	3291.77	0.238834	0.243194	0.982071	0.326065	0.999677	0.000140107
FBgn0267972	396.283	0.238823	0.241221	0.990061	0.322144	0.999677	0.000140107
FBgn0039172	432.403	0.238485	0.224274	1.06336	0.287617	0.999677	0.000140107
FBgn0037234	40.9716	0.237615	0.260066	0.91367	0.36089	0.999677	0.000140107
FBgn0038610	211.092	0.237336	0.225531	1.05235	0.292641	0.999677	0.000140107
FBgn0013305	363.21	0.237244	0.221758	1.06983	0.284694	0.999677	0.000140107
FBgn0051807	28.984	0.237159	0.261162	0.908089	0.363831	0.999677	0.000140107
FBgn0019972	79.496	0.236955	0.259841	0.911926	0.361807	0.999677	0.000140107
FBgn0265613	9.20659	0.236851	0.230019	1.0297	0.30315	0.999677	0.000140107
FBgn0037252	63.2721	0.236658	0.261682	0.904374	0.365797	0.999677	0.000140107
FBgn0030241	88.0323	0.236618	0.242684	0.975005	0.329558	0.999677	0.000140107
FBgn0003231	796.334	0.236559	0.228048	1.03732	0.299588	0.999677	0.000140107
FBgn0052641	36.3614	0.236556	0.258173	0.916269	0.359526	0.999677	0.000140107
FBgn0003090	15.9794	0.236546	0.26141	0.904885	0.365526	0.999677	0.000140107
FBgn0031413	23.9583	0.236544	0.262626	0.900685	0.367756	0.999677	0.000140107
FBgn0011205	642.101	0.236408	0.221899	1.06538	0.286702	0.999677	0.000140107
FBgn0014022	51.5605	0.23602	0.255456	0.923917	0.355529	0.999677	0.000140107
FBgn0039419	293.968	0.235854	0.232521	1.01434	0.310422	0.999677	0.000140107
FBgn0053120	90.4251	0.235736	0.257661	0.914906	0.360241	0.999677	0.000140107
FBgn0024943	34.2724	0.235552	0.262625	0.896914	0.369765	0.999677	0.000140107
FBgn0033603	35.5497	0.2355	0.262495	0.89716	0.369633	0.999677	0.000140107
FBgn0261387	123.766	0.235438	0.247733	0.950368	0.341925	0.999677	0.000140107
FBgn0051230	98.6685	0.235407	0.258123	0.911995	0.361772	0.999677	0.000140107
FBgn0262537	63.5773	0.235308	0.262739	0.895597	0.370468	0.999677	0.000140107
FBgn0259896	6.45341	0.234571	0.218554	1.07329	0.283143	0.999677	0.000140107
FBgn0035690	28.6804	0.234435	0.261737	0.895691	0.370418	0.999677	0.000140107
FBgn0029608	198.737	0.234331	0.258398	0.906861	0.36448	0.999677	0.000140107
FBgn0263004	23.4898	0.234046	0.261667	0.894443	0.371085	0.999677	0.000140107
FBgn0023506	121.775	0.234029	0.248818	0.940561	0.34693	0.999677	0.000140107
FBgn0053307	168.932	0.233782	0.243618	0.959627	0.337243	0.999677	0.000140107
FBgn0259728	51.6214	0.233703	0.262035	0.891879	0.372458	0.999677	0.000140107
FBgn0025693	79.2271	0.233659	0.255339	0.915095	0.360142	0.999677	0.000140107
FBgn0000500	60.727	0.233659	0.25231	0.926078	0.354405	0.999677	0.000140107
FBgn0027607	127.29	0.233305	0.240251	0.971086	0.331505	0.999677	0.000140107
FBgn0033569	14.9807	0.233221	0.259049	0.9003	0.367961	0.999677	0.000140107
FBgn0000577	8.44317	0.23287	0.236657	0.983997	0.325117	0.999677	0.000140107
FBgn0265089	290.967	0.232695	0.246151	0.945333	0.344489	0.999677	0.000140107
FBgn0261057	171.671	0.232563	0.262263	0.886755	0.375211	0.999677	0.000140107
FBgn0027903	35.2053	0.232233	0.261729	0.887302	0.374917	0.999677	0.000140107
FBgn0035902	11.7841	0.232186	0.25398	0.914191	0.360617	0.999677	0.000140107
FBgn0037608	169.11	0.232161	0.233964	0.992293	0.321055	0.999677	0.000140107
FBgn0029992	50.1879	0.232111	0.26068	0.890409	0.373247	0.999677	0.000140107
FBgn0052582	94.651	0.232037	0.25227	0.919796	0.357679	0.999677	0.000140107
FBgn0052195	577.806	0.23193	0.256081	0.905689	0.365101	0.999677	0.000140107
FBgn0031745	29.8186	0.231697	0.261831	0.884909	0.376206	0.999677	0.000140107
FBgn0063923	183.246	0.231688	0.231138	1.00238	0.316161	0.999677	0.000140107
FBgn0011774	38.9443	0.231502	0.262728	0.881146	0.378239	0.999677	0.000140107
FBgn0050354	112.234	0.231244	0.256222	0.902517	0.366782	0.999677	0.000140107
FBgn0263620	19.1987	0.231058	0.256274	0.901607	0.367266	0.999677	0.000140107
FBgn0031217	98.2519	0.230936	0.24379	0.947272	0.3435	0.999677	0.000140107
FBgn0031580	874.815	0.230844	0.262395	0.879758	0.37899	0.999677	0.000140107
FBgn0029851	17.7503	0.230707	0.253369	0.910558	0.362528	0.999677	0.000140107
FBgn0033683	460.436	0.230661	0.23514	0.980954	0.326615	0.999677	0.000140107
FBgn0036570	27.7998	0.230649	0.261799	0.881016	0.378309	0.999677	0.000140107
FBgn0000109	145.53	0.230638	0.249624	0.923944	0.355515	0.999677	0.000140107
FBgn0053468	219.639	0.230424	0.260684	0.883919	0.37674	0.999677	0.000140107
FBgn0035842	22.7249	0.22999	0.262736	0.875365	0.381375	0.999677	0.000140107
FBgn0028387	28.4916	0.22999	0.261066	0.880966	0.378336	0.999677	0.000140107
FBgn0033710	186.003	0.229866	0.241096	0.953423	0.340376	0.999677	0.000140107
FBgn0035754	29.3541	0.229689	0.262737	0.874216	0.382	0.999677	0.000140107
FBgn0010414	18.341	0.229546	0.260683	0.880557	0.378557	0.999677	0.000140107
FBgn0037554	55.7889	0.229399	0.25077	0.914779	0.360307	0.999677	0.000140107
FBgn0024191	33.9972	0.229038	0.258863	0.884785	0.376273	0.999677	0.000140107
FBgn0027496	283.159	0.229011	0.246538	0.928904	0.352939	0.999677	0.000140107
FBgn0030358	12.6819	0.22898	0.256864	0.891444	0.372691	0.999677	0.000140107
FBgn0030096	97.7562	0.228954	0.24906	0.919273	0.357953	0.999677	0.000140107
FBgn0029857	110.84	0.228943	0.255909	0.894628	0.370986	0.999677	0.000140107
FBgn0261786	26.3909	0.228824	0.262213	0.872665	0.382845	0.999677	0.000140107
FBgn0266117	13.3717	0.228817	0.258652	0.884653	0.376344	0.999677	0.000140107
FBgn0040890	239.349	0.228641	0.231007	0.989759	0.322292	0.999677	0.000140107
FBgn0261932	28.99	0.228603	0.262336	0.871411	0.38353	0.999677	0.000140107
FBgn0035337	60.1068	0.228598	0.247739	0.922739	0.356143	0.999677	0.000140107
FBgn0038585	91.8074	0.228398	0.240754	0.948678	0.342784	0.999677	0.000140107
FBgn0033127	207.479	0.228387	0.241433	0.945965	0.344167	0.999677	0.000140107
FBgn0032734	7.54701	0.228311	0.234231	0.974723	0.329698	0.999677	0.000140107
FBgn0265096	20.3527	0.228284	0.254939	0.895442	0.370551	0.999677	0.000140107
FBgn0033454	64.8263	0.227672	0.247641	0.919362	0.357906	0.999677	0.000140107
FBgn0032868	392.97	0.227251	0.24807	0.916077	0.359626	0.999677	0.000140107
FBgn0002901	12.6378	0.227199	0.256738	0.884945	0.376186	0.999677	0.000140107
FBgn0039234	50.9407	0.226697	0.262157	0.864736	0.387184	0.999677	0.000140107
FBgn0028671	314.25	0.226604	0.226897	0.998707	0.317937	0.999677	0.000140107
FBgn0031141	75.4447	0.226583	0.261456	0.866623	0.386149	0.999677	0.000140107
FBgn0031161	113.389	0.226279	0.244113	0.926947	0.353954	0.999677	0.000140107
FBgn0000244	78.5078	0.226228	0.259542	0.871645	0.383402	0.999677	0.000140107
FBgn0033216	103.826	0.226167	0.245694	0.920523	0.357299	0.999677	0.000140107
FBgn0266278	12.6583	0.226118	0.25576	0.884102	0.376641	0.999677	0.000140107
FBgn0034598	85.8805	0.226096	0.256925	0.880007	0.378855	0.999677	0.000140107
FBgn0039966	40.9312	0.22605	0.262684	0.860542	0.389491	0.999677	0.000140107
FBgn0010470	716.834	0.226039	0.22219	1.01732	0.309001	0.999677	0.000140107
FBgn0262166	27.8565	0.225952	0.262596	0.860454	0.389539	0.999677	0.000140107
FBgn0032780	48.3676	0.225918	0.260327	0.867824	0.385491	0.999677	0.000140107
FBgn0038928	37.8363	0.225686	0.260129	0.867593	0.385617	0.999677	0.000140107
FBgn0013308	8.30405	0.225614	0.227067	0.993601	0.320417	0.999677	0.000140107
FBgn0011695	8996.93	0.225482	0.212953	1.05883	0.289675	0.999677	0.000140107
FBgn0038760	22.61	0.225261	0.262473	0.858228	0.390766	0.999677	0.000140107
FBgn0033222	78.9164	0.225253	0.26094	0.863237	0.388007	0.999677	0.000140107
FBgn0039869	212.7	0.225178	0.259961	0.8662	0.38638	0.999677	0.000140107
FBgn0020391	11.4339	0.225174	0.246722	0.912662	0.36142	0.999677	0.000140107
FBgn0039739	15.9748	0.224927	0.260732	0.862675	0.388316	0.999677	0.000140107
FBgn0010660	41.2795	0.224919	0.262372	0.857253	0.391305	0.999677	0.000140107
FBgn0031645	499.057	0.224815	0.221089	1.01685	0.309223	0.999677	0.000140107
FBgn0000414	61.979	0.224609	0.25539	0.879475	0.379144	0.999677	0.000140107
FBgn0025682	221.348	0.224562	0.237339	0.946164	0.344065	0.999677	0.000140107
FBgn0036847	63.6607	0.22455	0.255566	0.878641	0.379596	0.999677	0.000140107
FBgn0037473	74.8418	0.224519	0.249408	0.900208	0.36801	0.999677	0.000140107
FBgn0035622	154.2	0.224474	0.237269	0.946072	0.344112	0.999677	0.000140107
FBgn0035084	8.47451	0.223961	0.246705	0.907812	0.363978	0.999677	0.000140107
FBgn0265499	6.92344	0.223946	0.218916	1.02298	0.30632	0.999677	0.000140107
FBgn0034141	132.417	0.223883	0.255508	0.876227	0.380907	0.999677	0.000140107
FBgn0031875	9.70162	0.22379	0.238989	0.936402	0.349066	0.999677	0.000140107
FBgn0261881	86.7535	0.223649	0.253934	0.88074	0.378459	0.999677	0.000140107
FBgn0030482	715.652	0.223556	0.238454	0.93752	0.348491	0.999677	0.000140107
FBgn0036969	999.365	0.223477	0.24918	0.896849	0.3698	0.999677	0.000140107
FBgn0035121	465.804	0.223452	0.229685	0.972863	0.330621	0.999677	0.000140107
FBgn0037572	16.5634	0.223413	0.233114	0.958389	0.337867	0.999677	0.000140107
FBgn0031490	44.1643	0.223142	0.260661	0.856061	0.391964	0.999677	0.000140107
FBgn0031248	516.7	0.223107	0.256608	0.869446	0.384603	0.999677	0.000140107
FBgn0086347	410.729	0.222878	0.247768	0.899545	0.368362	0.999677	0.000140107
FBgn0003598	42.333	0.222793	0.256304	0.869251	0.38471	0.999677	0.000140107
FBgn0030351	140.635	0.222647	0.250821	0.887672	0.374717	0.999677	0.000140107
FBgn0035449	27.9872	0.222634	0.261806	0.850377	0.395116	0.999677	0.000140107
FBgn0015831	156.527	0.222633	0.246697	0.902454	0.366816	0.999677	0.000140107
FBgn0038014	9.54398	0.222538	0.239339	0.929806	0.352471	0.999677	0.000140107
FBgn0037378	468.451	0.222391	0.237914	0.934753	0.349916	0.999677	0.000140107
FBgn0262647	97.1306	0.222198	0.239819	0.926523	0.354174	0.999677	0.000140107
FBgn0003950	19.148	0.221883	0.247255	0.897384	0.369514	0.999677	0.000140107
FBgn0066114	54.9171	0.221688	0.253404	0.874842	0.38166	0.999677	0.000140107
FBgn0005778	39.957	0.221624	0.255453	0.867571	0.385629	0.999677	0.000140107
FBgn0038870	53.7016	0.221618	0.252279	0.878464	0.379692	0.999677	0.000140107
FBgn0032480	71.3778	0.220955	0.253139	0.872857	0.382741	0.999677	0.000140107
FBgn0034109	44.9674	0.220937	0.25869	0.85406	0.393072	0.999677	0.000140107
FBgn0037894	117.165	0.220882	0.255356	0.864996	0.387041	0.999677	0.000140107
FBgn0003983	15.6958	0.220787	0.257433	0.857647	0.391088	0.999677	0.000140107
FBgn0033581	108.63	0.220709	0.238808	0.924209	0.355378	0.999677	0.000140107
FBgn0026417	13.0304	0.220531	0.256647	0.859276	0.390188	0.999677	0.000140107
FBgn0028497	215.79	0.22052	0.229328	0.961592	0.336255	0.999677	0.000140107
FBgn0035120	39.6949	0.220501	0.262694	0.839381	0.401256	0.999677	0.000140107
FBgn0029853	60.3251	0.220246	0.25494	0.863915	0.387635	0.999677	0.000140107
FBgn0033901	8.25062	0.220198	0.240783	0.914509	0.36045	0.999677	0.000140107
FBgn0020270	68.1815	0.220069	0.262409	0.83865	0.401666	0.999677	0.000140107
FBgn0030960	95.0588	0.220033	0.241642	0.910572	0.362521	0.999677	0.000140107
FBgn0031818	175.707	0.219928	0.232617	0.945451	0.344429	0.999677	0.000140107
FBgn0026722	47.0602	0.219761	0.254601	0.863159	0.38805	0.999677	0.000140107
FBgn0011016	449.07	0.21971	0.229233	0.958459	0.337831	0.999677	0.000140107
FBgn0050043	31.4638	0.219666	0.261423	0.840272	0.400756	0.999677	0.000140107
FBgn0260789	30.7966	0.219664	0.262439	0.837012	0.402586	0.999677	0.000140107
FBgn0036687	359.026	0.219612	0.253851	0.865122	0.386972	0.999677	0.000140107
FBgn0031868	51.868	0.219567	0.257124	0.853934	0.393142	0.999677	0.000140107
FBgn0015919	42.0129	0.219505	0.262519	0.83615	0.403071	0.999677	0.000140107
FBgn0052657	1120.64	0.219292	0.223373	0.98173	0.326233	0.999677	0.000140107
FBgn0027889	55.4469	0.219266	0.256656	0.854317	0.392929	0.999677	0.000140107
FBgn0025574	41.0613	0.219149	0.259956	0.843025	0.399215	0.999677	0.000140107
FBgn0001987	85.0896	0.218952	0.261653	0.836806	0.402702	0.999677	0.000140107
FBgn0051997	389.188	0.218845	0.219136	0.99867	0.317954	0.999677	0.000140107
FBgn0034143	21.5976	0.218771	0.260084	0.841154	0.400262	0.999677	0.000140107
FBgn0050476	68.4643	0.218672	0.251259	0.870307	0.384133	0.999677	0.000140107
FBgn0034076	48.4251	0.218485	0.259616	0.841568	0.40003	0.999677	0.000140107
FBgn0038721	60.133	0.218465	0.25301	0.863463	0.387883	0.999677	0.000140107
FBgn0039870	52.4116	0.218321	0.254357	0.858326	0.390712	0.999677	0.000140107
FBgn0030334	29.2635	0.218294	0.262694	0.830981	0.405984	0.999677	0.000140107
FBgn0052690	307.483	0.218118	0.25276	0.862946	0.388167	0.999677	0.000140107
FBgn0033051	108.933	0.217953	0.256694	0.849075	0.395839	0.999677	0.000140107
FBgn0040271	42.7976	0.217944	0.262181	0.831271	0.40582	0.999677	0.000140107
FBgn0034274	38.6434	0.217907	0.257009	0.847855	0.396519	0.999677	0.000140107
FBgn0039085	125.762	0.217712	0.256959	0.847262	0.396849	0.999677	0.000140107
FBgn0020414	890.057	0.217706	0.242098	0.899248	0.36852	0.999677	0.000140107
FBgn0028421	43.5684	0.217658	0.254781	0.854292	0.392943	0.999677	0.000140107
FBgn0262816	10.4031	0.217639	0.251503	0.865352	0.386846	0.999677	0.000140107
FBgn0013698	56.6733	0.217588	0.257552	0.844831	0.398205	0.999677	0.000140107
FBgn0283509	627.792	0.217504	0.238376	0.912442	0.361536	0.999677	0.000140107
FBgn0037188	18.3837	0.217279	0.260098	0.835374	0.403507	0.999677	0.000140107
FBgn0032997	144.309	0.217159	0.235353	0.922695	0.356166	0.999677	0.000140107
FBgn0027330	36.6088	0.216935	0.259244	0.836799	0.402706	0.999677	0.000140107
FBgn0052544	12.8812	0.216893	0.256587	0.845301	0.397943	0.999677	0.000140107
FBgn0262687	300.713	0.216649	0.250026	0.866506	0.386213	0.999677	0.000140107
FBgn0035438	2401.67	0.216353	0.220205	0.982507	0.32585	0.999677	0.000140107
FBgn0038256	168.553	0.216275	0.228573	0.946198	0.344048	0.999677	0.000140107
FBgn0033607	63.1594	0.216157	0.2464	0.877263	0.380344	0.999677	0.000140107
FBgn0259935	14.7911	0.216122	0.252399	0.856268	0.391849	0.999677	0.000140107
FBgn0035934	29.9602	0.216042	0.262684	0.822442	0.410825	0.999677	0.000140107
FBgn0259949	124.855	0.215915	0.261006	0.827239	0.408102	0.999677	0.000140107
FBgn0002856	682.742	0.215878	0.257697	0.837719	0.402189	0.999677	0.000140107
FBgn0035947	346.269	0.215852	0.222604	0.96967	0.332211	0.999677	0.000140107
FBgn0043539	178.053	0.21585	0.249472	0.865228	0.386914	0.999677	0.000140107
FBgn0259682	505.016	0.215829	0.21919	0.984664	0.324789	0.999677	0.000140107
FBgn0030995	29.9551	0.215527	0.261227	0.825057	0.409339	0.999677	0.000140107
FBgn0051097	23.1392	0.215476	0.262647	0.8204	0.411988	0.999677	0.000140107
FBgn0033988	303.753	0.215469	0.23293	0.92504	0.354945	0.999677	0.000140107
FBgn0040208	51.6892	0.215412	0.256145	0.840977	0.400361	0.999677	0.000140107
FBgn0263697	94.6124	0.215396	0.256754	0.838921	0.401514	0.999677	0.000140107
FBgn0034729	68.854	0.215361	0.254836	0.845097	0.398057	0.999677	0.000140107
FBgn0267348	53.3889	0.215292	0.252042	0.854193	0.392998	0.999677	0.000140107
FBgn0033774	16886.2	0.21502	0.255064	0.843005	0.399226	0.999677	0.000140107
FBgn0266807	8.28748	0.214967	0.230428	0.932902	0.35087	0.999677	0.000140107
FBgn0283510	143.867	0.214869	0.246685	0.871025	0.383741	0.999677	0.000140107
FBgn0051460	60.2146	0.2148	0.253478	0.847411	0.396766	0.999677	0.000140107
FBgn0033998	86.0212	0.214546	0.245189	0.875024	0.381561	0.999677	0.000140107
FBgn0262010	82.7512	0.214506	0.262568	0.816952	0.413956	0.999677	0.000140107
FBgn0265699	15.409	0.214328	0.259205	0.826868	0.408312	0.999677	0.000140107
FBgn0002775	39.8296	0.214295	0.262051	0.817761	0.413494	0.999677	0.000140107
FBgn0038292	534.477	0.214088	0.25938	0.825382	0.409155	0.999677	0.000140107
FBgn0085192	81.1171	0.213921	0.257495	0.830779	0.406099	0.999677	0.000140107
FBgn0033657	9.32221	0.213782	0.241873	0.88386	0.376772	0.999677	0.000140107
FBgn0028490	698.562	0.213709	0.21529	0.992655	0.320878	0.999677	0.000140107
FBgn0058045	798.182	0.213599	0.224913	0.949698	0.342266	0.999677	0.000140107
FBgn0052528	81.9883	0.21354	0.261952	0.815187	0.414965	0.999677	0.000140107
FBgn0032015	442.967	0.213327	0.217959	0.978745	0.327706	0.999677	0.000140107
FBgn0032851	15.312	0.213112	0.254211	0.838325	0.401848	0.999677	0.000140107
FBgn0033388	11.0249	0.212946	0.251559	0.846505	0.397271	0.999677	0.000140107
FBgn0031598	69.8217	0.212756	0.248848	0.854963	0.392572	0.999677	0.000140107
FBgn0023550	54.2979	0.212702	0.256321	0.829827	0.406637	0.999677	0.000140107
FBgn0027594	154.329	0.212651	0.234924	0.905191	0.365364	0.999677	0.000140107
FBgn0037898	35.0635	0.21251	0.260589	0.8155	0.414786	0.999677	0.000140107
FBgn0038429	12.6503	0.212481	0.256545	0.828243	0.407533	0.999677	0.000140107
FBgn0036053	124.293	0.212357	0.231994	0.915355	0.360005	0.999677	0.000140107
FBgn0036323	7.92636	0.212288	0.239226	0.887395	0.374866	0.999677	0.000140107
FBgn0260639	53.7492	0.212257	0.255807	0.829755	0.406677	0.999677	0.000140107
FBgn0015011	80.4625	0.212133	0.260762	0.813512	0.415925	0.999677	0.000140107
FBgn0261532	48.7672	0.212092	0.257696	0.823031	0.41049	0.999677	0.000140107
FBgn0037885	56.5871	0.211716	0.25225	0.839309	0.401296	0.999677	0.000140107
FBgn0264882	17.6522	0.211453	0.259153	0.815936	0.414536	0.999677	0.000140107
FBgn0051469	184.035	0.211403	0.244225	0.865609	0.386704	0.999677	0.000140107
FBgn0050281	56.0256	0.210929	0.256881	0.821118	0.411579	0.999677	0.000140107
FBgn0034724	249.486	0.210901	0.237301	0.888746	0.37414	0.999677	0.000140107
FBgn0030060	246.028	0.210809	0.260061	0.810615	0.417587	0.999677	0.000140107
FBgn0051267	259.475	0.210694	0.25452	0.827806	0.40778	0.999677	0.000140107
FBgn0038569	144.036	0.210618	0.235435	0.894592	0.371005	0.999677	0.000140107
FBgn0031821	72.5639	0.210615	0.252595	0.833805	0.404391	0.999677	0.000140107
FBgn0037200	78.0834	0.21043	0.248729	0.846019	0.397542	0.999677	0.000140107
FBgn0263585	105.813	0.210202	0.245374	0.85666	0.391633	0.999677	0.000140107
FBgn0267120	19.932	0.210017	0.257974	0.814099	0.415588	0.999677	0.000140107
FBgn0038981	256.109	0.209934	0.253354	0.828617	0.407321	0.999677	0.000140107
FBgn0037975	216.306	0.209929	0.252842	0.830277	0.406382	0.999677	0.000140107
FBgn0028708	31.9469	0.209831	0.260637	0.80507	0.420779	0.999677	0.000140107
FBgn0038243	542.021	0.209772	0.243048	0.863089	0.388089	0.999677	0.000140107
FBgn0031737	112.462	0.209702	0.234547	0.894072	0.371283	0.999677	0.000140107
FBgn0037310	156.279	0.209636	0.254042	0.825203	0.409256	0.999677	0.000140107
FBgn0003079	69.8328	0.209209	0.252102	0.829859	0.406618	0.999677	0.000140107
FBgn0045761	139.637	0.209004	0.237496	0.880035	0.378841	0.999677	0.000140107
FBgn0039485	42.1677	0.208849	0.256871	0.81305	0.41619	0.999677	0.000140107
FBgn0035025	34.2883	0.208754	0.26237	0.795647	0.426237	0.999677	0.000140107
FBgn0010747	208.105	0.208575	0.26061	0.800336	0.423516	0.999677	0.000140107
FBgn0051040	79.6345	0.208089	0.254365	0.818072	0.413316	0.999677	0.000140107
FBgn0039705	99.4705	0.208055	0.239714	0.867929	0.385433	0.999677	0.000140107
FBgn0036766	4595.42	0.207813	0.246279	0.843811	0.398775	0.999677	0.000140107
FBgn0037763	880.262	0.20776	0.262414	0.791728	0.42852	0.999677	0.000140107
FBgn0036951	10.0027	0.207624	0.245044	0.847294	0.396831	0.999677	0.000140107
FBgn0005674	187.227	0.207556	0.236457	0.877776	0.380065	0.999677	0.000140107
FBgn0024811	113.184	0.207409	0.250819	0.826928	0.408278	0.999677	0.000140107
FBgn0025678	454.262	0.2074	0.246203	0.842395	0.399567	0.999677	0.000140107
FBgn0041180	716.61	0.20717	0.23925	0.865913	0.386538	0.999677	0.000140107
FBgn0260407	118.364	0.206936	0.244591	0.84605	0.397525	0.999677	0.000140107
FBgn0033659	492.084	0.206932	0.259804	0.796492	0.425746	0.999677	0.000140107
FBgn0266711	856.002	0.206893	0.209434	0.987869	0.323217	0.999677	0.000140107
FBgn0000370	128.487	0.206546	0.24573	0.840541	0.400605	0.999677	0.000140107
FBgn0039175	93.6464	0.206449	0.260577	0.792276	0.4282	0.999677	0.000140107
FBgn0037376	80.5036	0.206435	0.251436	0.821025	0.411632	0.999677	0.000140107
FBgn0035649	72.8965	0.206401	0.247475	0.834026	0.404266	0.999677	0.000140107
FBgn0264603	21.19	0.206236	0.261011	0.790142	0.429445	0.999677	0.000140107
FBgn0261086	11.5438	0.206068	0.255522	0.806456	0.41998	0.999677	0.000140107
FBgn0036627	39.2594	0.206061	0.261447	0.788155	0.430606	0.999677	0.000140107
FBgn0030007	140.359	0.205992	0.256843	0.802014	0.422545	0.999677	0.000140107
FBgn0028984	217.401	0.205991	0.240084	0.857995	0.390895	0.999677	0.000140107
FBgn0053469	48.5143	0.205974	0.261951	0.786308	0.431687	0.999677	0.000140107
FBgn0267127	7.6218	0.205882	0.230043	0.894968	0.370804	0.999677	0.000140107
FBgn0265189	53.4443	0.20584	0.256347	0.802974	0.42199	0.999677	0.000140107
FBgn0029596	44.1238	0.205671	0.262327	0.784026	0.433025	0.999677	0.000140107
FBgn0025676	72.8854	0.205621	0.251596	0.817266	0.413777	0.999677	0.000140107
FBgn0032167	712.276	0.20561	0.235927	0.871498	0.383482	0.999677	0.000140107
FBgn0039744	14.3073	0.205538	0.256466	0.801423	0.422887	0.999677	0.000140107
FBgn0263985	42.0217	0.205534	0.255823	0.803421	0.421732	0.999677	0.000140107
FBgn0013753	31.0158	0.205494	0.262683	0.782289	0.434045	0.999677	0.000140107
FBgn0050502	237.737	0.205405	0.255682	0.803359	0.421767	0.999677	0.000140107
FBgn0032516	55.6472	0.205369	0.261885	0.784198	0.432924	0.999677	0.000140107
FBgn0037592	134.494	0.204945	0.244353	0.838722	0.401625	0.999677	0.000140107
FBgn0029813	31.4112	0.204934	0.256834	0.797925	0.424914	0.999677	0.000140107
FBgn0015283	389.155	0.204571	0.226259	0.904146	0.365918	0.999677	0.000140107
FBgn0015295	24.0192	0.20457	0.261981	0.780858	0.434886	0.999677	0.000140107
FBgn0085330	297.401	0.204561	0.252825	0.809103	0.418456	0.999677	0.000140107
FBgn0039404	144.924	0.204556	0.231758	0.882627	0.377438	0.999677	0.000140107
FBgn0260486	51.9006	0.20451	0.260489	0.785101	0.432394	0.999677	0.000140107
FBgn0034447	15.2412	0.204508	0.251666	0.812615	0.416439	0.999677	0.000140107
FBgn0032979	64.1279	0.204499	0.261479	0.782086	0.434164	0.999677	0.000140107
FBgn0032704	1062.8	0.204413	0.244125	0.837329	0.402408	0.999677	0.000140107
FBgn0025684	26.7575	0.204393	0.262721	0.777985	0.436578	0.999677	0.000140107
FBgn0264437	16.3638	0.203893	0.25582	0.797016	0.425442	0.999677	0.000140107
FBgn0037481	24.4265	0.203749	0.261539	0.779041	0.435956	0.999677	0.000140107
FBgn0037472	99.3216	0.203645	0.247475	0.822891	0.41057	0.999677	0.000140107
FBgn0086558	2481.63	0.20359	0.238281	0.85441	0.392878	0.999677	0.000140107
FBgn0267563	10.6853	0.203516	0.245793	0.827996	0.407673	0.999677	0.000140107
FBgn0034638	556.675	0.20348	0.24204	0.840688	0.400523	0.999677	0.000140107
FBgn0010342	28.2143	0.20322	0.260875	0.778993	0.435984	0.999677	0.000140107
FBgn0038912	95.9375	0.203204	0.238464	0.852138	0.394137	0.999677	0.000140107
FBgn0025814	1027.83	0.203132	0.224011	0.906794	0.364516	0.999677	0.000140107
FBgn0024320	199.851	0.202983	0.232993	0.871202	0.383644	0.999677	0.000140107
FBgn0032094	9.22292	0.20294	0.24631	0.823921	0.409984	0.999677	0.000140107
FBgn0025790	64.1184	0.202895	0.251307	0.807361	0.419458	0.999677	0.000140107
FBgn0265041	51.8472	0.202689	0.262709	0.771534	0.440391	0.999677	0.000140107
FBgn0266977	41.777	0.202576	0.262632	0.771332	0.44051	0.999677	0.000140107
FBgn0085285	24.4808	0.202568	0.259263	0.781324	0.434612	0.999677	0.000140107
FBgn0034191	57.2049	0.202499	0.253815	0.797823	0.424973	0.999677	0.000140107
FBgn0039828	145.975	0.202347	0.242986	0.832751	0.404985	0.999677	0.000140107
FBgn0033635	112.075	0.202234	0.259086	0.780566	0.435058	0.999677	0.000140107
FBgn0267623	10.2288	0.202226	0.211246	0.957299	0.338416	0.999677	0.000140107
FBgn0021818	39.2117	0.202134	0.259604	0.778624	0.436201	0.999677	0.000140107
FBgn0263975	7.73772	0.202055	0.242372	0.833658	0.404474	0.999677	0.000140107
FBgn0061198	256.656	0.202033	0.253319	0.797544	0.425135	0.999677	0.000140107
FBgn0030817	59.7182	0.202015	0.255022	0.79215	0.428273	0.999677	0.000140107
FBgn0032235	1076.63	0.201878	0.246196	0.819988	0.412223	0.999677	0.000140107
FBgn0023541	127.905	0.201769	0.25432	0.793365	0.427565	0.999677	0.000140107
FBgn0002022	321.777	0.201306	0.237048	0.84922	0.395759	0.999677	0.000140107
FBgn0265765	21.6824	0.201154	0.262624	0.76594	0.443712	0.999677	0.000140107
FBgn0040321	282.147	0.201086	0.229689	0.875471	0.381318	0.999677	0.000140107
FBgn0262972	45.2648	0.201055	0.261871	0.767764	0.442628	0.999677	0.000140107
FBgn0024251	7.96459	0.201042	0.237817	0.845361	0.397909	0.999677	0.000140107
FBgn0036354	76.333	0.200861	0.262679	0.764663	0.444472	0.999677	0.000140107
FBgn0030274	15.7887	0.200846	0.253471	0.792384	0.428137	0.999677	0.000140107
FBgn0013269	274.41	0.20084	0.251821	0.797552	0.425131	0.999677	0.000140107
FBgn0085475	36.3344	0.200576	0.262739	0.763404	0.445222	0.999677	0.000140107
FBgn0052726	61.4498	0.200467	0.258379	0.775864	0.437829	0.999677	0.000140107
FBgn0036462	173.815	0.200466	0.250958	0.798804	0.424404	0.999677	0.000140107
FBgn0039527	69.5508	0.19986	0.249527	0.800954	0.423158	0.999677	0.000140107
FBgn0003129	7.10647	0.199856	0.22978	0.869772	0.384425	0.999677	0.000140107
FBgn0032477	81.0352	0.199797	0.25579	0.781096	0.434746	0.999677	0.000140107
FBgn0027509	37.2991	0.199737	0.262164	0.761877	0.446134	0.999677	0.000140107
FBgn0037881	96.1529	0.199653	0.248708	0.802762	0.422112	0.999677	0.000140107
FBgn0037541	79.8552	0.19954	0.253249	0.787921	0.430743	0.999677	0.000140107
FBgn0085232	230.523	0.199487	0.259977	0.767325	0.442888	0.999677	0.000140107
FBgn0034999	312.785	0.199457	0.250319	0.796809	0.425562	0.999677	0.000140107
FBgn0031762	11.1177	0.19944	0.23986	0.831486	0.405699	0.999677	0.000140107
FBgn0250910	31.0254	0.199369	0.262644	0.759083	0.447803	0.999677	0.000140107
FBgn0038649	51.4354	0.199298	0.258666	0.770483	0.441013	0.999677	0.000140107
FBgn0030864	25.0791	0.199226	0.259614	0.767391	0.442849	0.999677	0.000140107
FBgn0031020	293.287	0.199135	0.248119	0.802579	0.422218	0.999677	0.000140107
FBgn0261792	140.023	0.198808	0.234788	0.846757	0.397131	0.999677	0.000140107
FBgn0040623	619.24	0.198735	0.241016	0.824574	0.409613	0.999677	0.000140107
FBgn0005355	63.2397	0.19866	0.253643	0.783226	0.433495	0.999677	0.000140107
FBgn0031384	100.103	0.198654	0.242691	0.818547	0.413045	0.999677	0.000140107
FBgn0037251	45.3848	0.198616	0.26243	0.756836	0.449148	0.999677	0.000140107
FBgn0024996	239.272	0.198605	0.248012	0.800787	0.423255	0.999677	0.000140107
FBgn0039601	115.292	0.198532	0.247187	0.803165	0.421879	0.999677	0.000140107
FBgn0050394	95.4684	0.198504	0.240026	0.827008	0.408233	0.999677	0.000140107
FBgn0032819	73.394	0.198381	0.249876	0.793919	0.427242	0.999677	0.000140107
FBgn0030551	6.92956	0.198353	0.234701	0.84513	0.398038	0.999677	0.000140107
FBgn0033500	6.36158	0.198319	0.229169	0.865384	0.386828	0.999677	0.000140107
FBgn0035370	260.246	0.198136	0.220792	0.897388	0.369512	0.999677	0.000140107
FBgn0051690	16.3842	0.198093	0.257617	0.768945	0.441926	0.999677	0.000140107
FBgn0033541	14.9945	0.197895	0.260768	0.758895	0.447915	0.999677	0.000140107
FBgn0036397	32.662	0.197621	0.260723	0.757974	0.448467	0.999677	0.000140107
FBgn0010052	6.91243	0.197439	0.234106	0.843373	0.39902	0.999677	0.000140107
FBgn0030116	42.0341	0.197434	0.262642	0.751722	0.452219	0.999677	0.000140107
FBgn0250868	509.522	0.197346	0.249599	0.790654	0.429146	0.999677	0.000140107
FBgn0021847	103.752	0.197021	0.241405	0.816145	0.414417	0.999677	0.000140107
FBgn0037116	69.3325	0.196947	0.245278	0.802954	0.422001	0.999677	0.000140107
FBgn0034893	186.989	0.196868	0.227648	0.864791	0.387154	0.999677	0.000140107
FBgn0259711	1206.37	0.196777	0.260269	0.756052	0.449618	0.999677	0.000140107
FBgn0028369	136.439	0.196702	0.261042	0.753528	0.451133	0.999677	0.000140107
FBgn0010812	70.1852	0.19649	0.248093	0.791999	0.428361	0.999677	0.000140107
FBgn0037783	22.7545	0.1963	0.258878	0.758273	0.448287	0.999677	0.000140107
FBgn0010173	183.06	0.196247	0.239793	0.818401	0.413128	0.999677	0.000140107
FBgn0028896	172.367	0.196173	0.240533	0.815576	0.414743	0.999677	0.000140107
FBgn0037387	637.133	0.196115	0.241083	0.813477	0.415945	0.999677	0.000140107
FBgn0000543	106.18	0.196085	0.251591	0.77938	0.435756	0.999677	0.000140107
FBgn0036659	90.8485	0.196038	0.244497	0.8018	0.422669	0.999677	0.000140107
FBgn0031268	57.0198	0.195899	0.249586	0.784898	0.432514	0.999677	0.000140107
FBgn0036117	137.562	0.195703	0.244087	0.801776	0.422683	0.999677	0.000140107
FBgn0035779	867.106	0.195318	0.247802	0.788201	0.430579	0.999677	0.000140107
FBgn0263278	68.3864	0.195172	0.250222	0.779995	0.435394	0.999677	0.000140107
FBgn0036999	69.3423	0.195136	0.259601	0.751677	0.452245	0.999677	0.000140107
FBgn0002842	22.6604	0.195019	0.257548	0.757213	0.448922	0.999677	0.000140107
FBgn0033450	12.0152	0.194977	0.253024	0.770584	0.440953	0.999677	0.000140107
FBgn0030994	18.3161	0.194946	0.255546	0.762862	0.445546	0.999677	0.000140107
FBgn0043010	114.218	0.1948	0.234487	0.83075	0.406115	0.999677	0.000140107
FBgn0283479	9.83981	0.194762	0.23424	0.831465	0.405711	0.999677	0.000140107
FBgn0040056	27.0394	0.194673	0.262171	0.742545	0.457757	0.999677	0.000140107
FBgn0034560	87.5148	0.194588	0.246123	0.790613	0.42917	0.999677	0.000140107
FBgn0037312	216.829	0.194413	0.246633	0.78827	0.430539	0.999677	0.000140107
FBgn0037746	73.9177	0.194215	0.256178	0.758124	0.448377	0.999677	0.000140107
FBgn0020381	127.767	0.194062	0.234945	0.825992	0.408809	0.999677	0.000140107
FBgn0243514	15.6647	0.194034	0.260339	0.745313	0.456083	0.999677	0.000140107
FBgn0040236	126.839	0.193973	0.235664	0.823089	0.410457	0.999677	0.000140107
FBgn0036552	49.2252	0.193965	0.262718	0.738299	0.460333	0.999677	0.000140107
FBgn0262960	32.7895	0.193856	0.262301	0.739057	0.459872	0.999677	0.000140107
FBgn0262801	823.93	0.193757	0.229086	0.84578	0.397675	0.999677	0.000140107
FBgn0038369	218.323	0.193751	0.22841	0.848258	0.396294	0.999677	0.000140107
FBgn0038173	33.9109	0.193685	0.262448	0.737994	0.460518	0.999677	0.000140107
FBgn0033434	303.786	0.193658	0.220365	0.878807	0.379506	0.999677	0.000140107
FBgn0261615	19.7696	0.19364	0.261608	0.740192	0.459184	0.999677	0.000140107
FBgn0034975	80.5705	0.193619	0.247514	0.782255	0.434065	0.999677	0.000140107
FBgn0015623	2434.73	0.193582	0.211269	0.916282	0.359519	0.999677	0.000140107
FBgn0051717	206.812	0.193407	0.254189	0.760881	0.446728	0.999677	0.000140107
FBgn0039712	90.9498	0.193241	0.250604	0.771102	0.440646	0.999677	0.000140107
FBgn0267458	27.6373	0.193191	0.262508	0.735943	0.461765	0.999677	0.000140107
FBgn0030053	44.4762	0.193167	0.259288	0.744991	0.456277	0.999677	0.000140107
FBgn0031682	68.9972	0.193166	0.254617	0.758651	0.448061	0.999677	0.000140107
FBgn0031249	9831.61	0.192963	0.254103	0.75939	0.447619	0.999677	0.000140107
FBgn0033592	30.551	0.19281	0.262028	0.735837	0.46183	0.999677	0.000140107
FBgn0030260	8.94735	0.192804	0.247689	0.778411	0.436327	0.999677	0.000140107
FBgn0030483	19.8477	0.192769	0.260093	0.741152	0.458601	0.999677	0.000140107
FBgn0083994	8.31181	0.192625	0.23831	0.808295	0.418921	0.999677	0.000140107
FBgn0263916	153.123	0.192323	0.245239	0.784225	0.432908	0.999677	0.000140107
FBgn0050075	9.65869	0.192215	0.23882	0.804855	0.420903	0.999677	0.000140107
FBgn0030858	63.8114	0.192116	0.252907	0.759632	0.447474	0.999677	0.000140107
FBgn0053229	230.126	0.192076	0.232875	0.824806	0.409482	0.999677	0.000140107
FBgn0034118	97.8578	0.192021	0.250569	0.766338	0.443475	0.999677	0.000140107
FBgn0267429	20.6868	0.191853	0.262125	0.731916	0.46422	0.999677	0.000140107
FBgn0037834	112.094	0.191827	0.253768	0.755916	0.449699	0.999677	0.000140107
FBgn0039520	19.1706	0.191818	0.258335	0.742517	0.457774	0.999677	0.000140107
FBgn0031834	34.155	0.191599	0.261125	0.733744	0.463105	0.999677	0.000140107
FBgn0010894	47.1827	0.191474	0.255524	0.749337	0.453654	0.999677	0.000140107
FBgn0037467	158.286	0.191409	0.236215	0.810315	0.417759	0.999677	0.000140107
FBgn0028948	28.009	0.191401	0.262738	0.728487	0.466315	0.999677	0.000140107
FBgn0029957	35.0225	0.19129	0.257794	0.742026	0.458072	0.999677	0.000140107
FBgn0031157	68.6592	0.19119	0.258411	0.73987	0.459379	0.999677	0.000140107
FBgn0063449	86.5537	0.191129	0.258471	0.739459	0.459628	0.999677	0.000140107
FBgn0040507	89.6935	0.191108	0.252782	0.756019	0.449638	0.999677	0.000140107
FBgn0031053	11.0557	0.191068	0.239672	0.797209	0.42533	0.999677	0.000140107
FBgn0034989	137.259	0.191012	0.236612	0.807279	0.419506	0.999677	0.000140107
FBgn0021761	43.6099	0.190993	0.257364	0.742111	0.45802	0.999677	0.000140107
FBgn0264324	30.2511	0.190984	0.262735	0.726906	0.467284	0.999677	0.000140107
FBgn0052190	517.532	0.190972	0.220609	0.865662	0.386676	0.999677	0.000140107
FBgn0264835	7.50337	0.190862	0.232847	0.819689	0.412393	0.999677	0.000140107
FBgn0052279	116.201	0.190581	0.262738	0.725364	0.468229	0.999677	0.000140107
FBgn0266809	17.0274	0.190523	0.259746	0.733498	0.463255	0.999677	0.000140107
FBgn0021872	841.718	0.190516	0.255914	0.744453	0.456603	0.999677	0.000140107
FBgn0031094	130.177	0.190514	0.244254	0.779982	0.435402	0.999677	0.000140107
FBgn0033798	195.74	0.190399	0.253437	0.751268	0.452491	0.999677	0.000140107
FBgn0032161	20.763	0.190362	0.255379	0.74541	0.456024	0.999677	0.000140107
FBgn0035040	90.0799	0.190062	0.259604	0.732122	0.464094	0.999677	0.000140107
FBgn0266645	20.3081	0.190033	0.260991	0.728118	0.466541	0.999677	0.000140107
FBgn0035423	1010.2	0.189913	0.23613	0.804275	0.421238	0.999677	0.000140107
FBgn0034902	806.623	0.189751	0.237495	0.798969	0.424308	0.999677	0.000140107
FBgn0014092	83.4799	0.189622	0.253027	0.749416	0.453607	0.999677	0.000140107
FBgn0003116	56.346	0.189335	0.252475	0.749914	0.453306	0.999677	0.000140107
FBgn0034025	48.4934	0.189196	0.258722	0.73127	0.464614	0.999677	0.000140107
FBgn0031170	191.548	0.1891	0.252244	0.749671	0.453453	0.999677	0.000140107
FBgn0250816	10.5191	0.188956	0.243744	0.775223	0.438208	0.999677	0.000140107
FBgn0000139	173.224	0.188898	0.240355	0.785912	0.431919	0.999677	0.000140107
FBgn0034010	78.5887	0.188783	0.253751	0.74397	0.456895	0.999677	0.000140107
FBgn0031701	77.6448	0.188666	0.259646	0.726628	0.467454	0.999677	0.000140107
FBgn0283494	613.332	0.188626	0.260538	0.723988	0.469073	0.999677	0.000140107
FBgn0037743	52.5023	0.188624	0.254719	0.740519	0.458985	0.999677	0.000140107
FBgn0053493	303.23	0.188619	0.236888	0.796239	0.425893	0.999677	0.000140107
FBgn0032016	53.6054	0.188555	0.259156	0.727574	0.466875	0.999677	0.000140107
FBgn0026372	8580.83	0.188493	0.252287	0.747138	0.454981	0.999677	0.000140107
FBgn0026374	51.4483	0.188346	0.260264	0.723672	0.469267	0.999677	0.000140107
FBgn0037794	31.1437	0.18822	0.26074	0.721867	0.470377	0.999677	0.000140107
FBgn0039350	92.1778	0.188076	0.244992	0.767681	0.442677	0.999677	0.000140107
FBgn0086698	61.8176	0.18804	0.253821	0.740837	0.458792	0.999677	0.000140107
FBgn0259233	6.62297	0.187972	0.231867	0.810689	0.417544	0.999677	0.000140107
FBgn0039623	38.9122	0.187873	0.261399	0.718722	0.472312	0.999677	0.000140107
FBgn0052284	211.406	0.187805	0.247607	0.758481	0.448163	0.999677	0.000140107
FBgn0039258	114.473	0.187639	0.250384	0.749406	0.453613	0.999677	0.000140107
FBgn0023545	148.544	0.187569	0.246565	0.760727	0.44682	0.999677	0.000140107
FBgn0037792	19.5409	0.187553	0.258565	0.725363	0.46823	0.999677	0.000140107
FBgn0262819	10.6012	0.187384	0.249039	0.752426	0.451795	0.999677	0.000140107
FBgn0008635	268.469	0.187352	0.229528	0.81625	0.414357	0.999677	0.000140107
FBgn0266275	8.63552	0.187349	0.244442	0.766433	0.443419	0.999677	0.000140107
FBgn0036765	59.1779	0.187338	0.25432	0.736625	0.46135	0.999677	0.000140107
FBgn0030100	21.8613	0.187308	0.262316	0.714056	0.475193	0.999677	0.000140107
FBgn0037657	87.9157	0.187126	0.249996	0.748517	0.454148	0.999677	0.000140107
FBgn0016919	23.0434	0.187094	0.260423	0.718423	0.472496	0.999677	0.000140107
FBgn0263323	52.3988	0.187036	0.262639	0.712141	0.476378	0.999677	0.000140107
FBgn0259972	455.567	0.187032	0.256748	0.728465	0.466329	0.999677	0.000140107
FBgn0005322	306.467	0.187002	0.220396	0.848485	0.396168	0.999677	0.000140107
FBgn0003942	8239.69	0.186962	0.232011	0.80583	0.420341	0.999677	0.000140107
FBgn0032923	171.972	0.186901	0.238548	0.783494	0.433337	0.999677	0.000140107
FBgn0051438	14.1449	0.186872	0.254483	0.734318	0.462755	0.999677	0.000140107
FBgn0037092	34.2516	0.186776	0.261111	0.715315	0.474414	0.999677	0.000140107
FBgn0039067	28.173	0.186707	0.261643	0.713593	0.475479	0.999677	0.000140107
FBgn0266213	29.6969	0.18639	0.262636	0.709689	0.477897	0.999677	0.000140107
FBgn0031036	55.5712	0.186344	0.258261	0.721533	0.470582	0.999677	0.000140107
FBgn0038855	35.1302	0.186278	0.25863	0.720252	0.47137	0.999677	0.000140107
FBgn0030769	55.5623	0.186241	0.25323	0.735462	0.462058	0.999677	0.000140107
FBgn0264393	70.1326	0.186237	0.257441	0.723417	0.469424	0.999677	0.000140107
FBgn0031458	55.668	0.186197	0.24988	0.745147	0.456183	0.999677	0.000140107
FBgn0033809	96.6115	0.185758	0.25764	0.721001	0.470909	0.999677	0.000140107
FBgn0035169	55.6601	0.185735	0.253738	0.731997	0.464171	0.999677	0.000140107
FBgn0038206	207.854	0.1856	0.240074	0.773097	0.439465	0.999677	0.000140107
FBgn0015789	372.21	0.185558	0.218916	0.847624	0.396648	0.999677	0.000140107
FBgn0030734	344.285	0.185532	0.253679	0.731367	0.464555	0.999677	0.000140107
FBgn0031732	30.6149	0.185466	0.261453	0.709366	0.478098	0.999677	0.000140107
FBgn0033794	90.7227	0.185423	0.248683	0.74562	0.455897	0.999677	0.000140107
FBgn0037878	157.139	0.185389	0.24572	0.754473	0.450565	0.999677	0.000140107
FBgn0010041	254.934	0.185369	0.250606	0.739684	0.459492	0.999677	0.000140107
FBgn0031322	77.2848	0.185294	0.253796	0.730092	0.465334	0.999677	0.000140107
FBgn0037026	57.1232	0.185292	0.249094	0.743863	0.456959	0.999677	0.000140107
FBgn0000524	32.227	0.185037	0.260477	0.71038	0.477469	0.999677	0.000140107
FBgn0033400	90.4959	0.185019	0.25319	0.730751	0.464932	0.999677	0.000140107
FBgn0028684	301.39	0.184906	0.220509	0.83854	0.401728	0.999677	0.000140107
FBgn0013699	18.1201	0.184784	0.260146	0.710306	0.477514	0.999677	0.000140107
FBgn0027079	82.8378	0.184722	0.247819	0.74539	0.456036	0.999677	0.000140107
FBgn0260985	35.9716	0.184664	0.260827	0.707995	0.478949	0.999677	0.000140107
FBgn0037039	22.4673	0.184651	0.262684	0.702942	0.482092	0.999677	0.000140107
FBgn0035888	44.0412	0.184641	0.259445	0.711675	0.476666	0.999677	0.000140107
FBgn0052343	30.0185	0.184504	0.261981	0.704263	0.481269	0.999677	0.000140107
FBgn0050472	15.203	0.1844	0.256173	0.719825	0.471633	0.999677	0.000140107
FBgn0261458	579.983	0.184258	0.241831	0.761929	0.446102	0.999677	0.000140107
FBgn0034321	34.8605	0.18407	0.262732	0.7006	0.483553	0.999677	0.000140107
FBgn0005198	19.9721	0.184049	0.259393	0.709535	0.477992	0.999677	0.000140107
FBgn0032105	24.6594	0.183779	0.261656	0.70237	0.482448	0.999677	0.000140107
FBgn0040257	7.74266	0.183353	0.201562	0.90966	0.363002	0.999677	0.000140107
FBgn0040780	8.76281	0.183314	0.242579	0.755687	0.449837	0.999677	0.000140107
FBgn0031195	56.5076	0.183266	0.261911	0.699728	0.484097	0.999677	0.000140107
FBgn0035850	128.348	0.183255	0.233005	0.786482	0.431585	0.999677	0.000140107
FBgn0266363	113.956	0.183218	0.260097	0.704422	0.48117	0.999677	0.000140107
FBgn0264330	69.9614	0.183212	0.255903	0.715942	0.474027	0.999677	0.000140107
FBgn0034605	135.615	0.183183	0.259065	0.70709	0.47951	0.999677	0.000140107
FBgn0263598	1774.1	0.183009	0.247141	0.740505	0.458994	0.999677	0.000140107
FBgn0265988	31.7734	0.182924	0.261457	0.699633	0.484157	0.999677	0.000140107
FBgn0038977	28.6262	0.182891	0.262725	0.696132	0.486346	0.999677	0.000140107
FBgn0283473	18.0797	0.182835	0.262326	0.696975	0.485818	0.999677	0.000140107
FBgn0037719	88.7472	0.182564	0.2604	0.701091	0.483246	0.999677	0.000140107
FBgn0013771	30.9043	0.182499	0.261966	0.69665	0.486022	0.999677	0.000140107
FBgn0033060	27.9359	0.182462	0.261103	0.698811	0.48467	0.999677	0.000140107
FBgn0003559	66.1658	0.182256	0.248191	0.734341	0.462741	0.999677	0.000140107
FBgn0030157	519.688	0.182118	0.228145	0.798254	0.424723	0.999677	0.000140107
FBgn0040388	10.147	0.182075	0.243951	0.746361	0.455449	0.999677	0.000140107
FBgn0260750	125.519	0.182044	0.247891	0.734374	0.462721	0.999677	0.000140107
FBgn0266137	10.4835	0.181827	0.246616	0.737289	0.460947	0.999677	0.000140107
FBgn0035251	299.344	0.181824	0.249643	0.728335	0.466409	0.999677	0.000140107
FBgn0025680	83.6985	0.181734	0.258008	0.704374	0.4812	0.999677	0.000140107
FBgn0260632	286.426	0.181713	0.244112	0.744383	0.456645	0.999677	0.000140107
FBgn0003890	538.939	0.181604	0.240261	0.755859	0.449734	0.999677	0.000140107
FBgn0031104	8.82965	0.181315	0.245173	0.73954	0.459579	0.999677	0.000140107
FBgn0001108	166.941	0.181223	0.246264	0.735888	0.461799	0.999677	0.000140107
FBgn0029795	31.8433	0.181104	0.262639	0.689557	0.490473	0.999677	0.000140107
FBgn0035965	46.3866	0.181058	0.253328	0.714716	0.474784	0.999677	0.000140107
FBgn0259957	36.6334	0.181038	0.261807	0.691494	0.489255	0.999677	0.000140107
FBgn0034293	166.856	0.181012	0.257124	0.703987	0.481441	0.999677	0.000140107
FBgn0036974	411.671	0.180977	0.231229	0.782674	0.433818	0.999677	0.000140107
FBgn0030465	57.9083	0.180788	0.252945	0.714734	0.474773	0.999677	0.000140107
FBgn0033748	33.835	0.180739	0.262621	0.688214	0.491318	0.999677	0.000140107
FBgn0034537	82.9287	0.180736	0.245808	0.735272	0.462174	0.999677	0.000140107
FBgn0050291	109.536	0.180657	0.248951	0.725673	0.468039	0.999677	0.000140107
FBgn0037007	854.379	0.180613	0.218223	0.827652	0.407867	0.999677	0.000140107
FBgn0267762	7.31561	0.180188	0.229901	0.783764	0.433179	0.999677	0.000140107
FBgn0045073	133.4	0.180094	0.236781	0.760594	0.4469	0.999677	0.000140107
FBgn0033820	4840.37	0.180002	0.238787	0.753815	0.45096	0.999677	0.000140107
FBgn0036815	25.6623	0.179942	0.262738	0.684871	0.493425	0.999677	0.000140107
FBgn0085359	890.48	0.179901	0.241031	0.746384	0.455436	0.999677	0.000140107
FBgn0029147	67.5506	0.179778	0.256549	0.700756	0.483455	0.999677	0.000140107
FBgn0032253	127.449	0.179693	0.238085	0.75474	0.450405	0.999677	0.000140107
FBgn0266719	102.039	0.179687	0.243497	0.737941	0.46055	0.999677	0.000140107
FBgn0037345	275.445	0.179557	0.257685	0.696806	0.485924	0.999677	0.000140107
FBgn0029762	247.927	0.17955	0.239667	0.749165	0.453758	0.999677	0.000140107
FBgn0004832	40.8874	0.179111	0.259665	0.689775	0.490336	0.999677	0.000140107
FBgn0031238	47.3933	0.179034	0.257882	0.694248	0.487527	0.999677	0.000140107
FBgn0034529	35.8576	0.17902	0.261273	0.685183	0.493229	0.999677	0.000140107
FBgn0029723	9.51505	0.178989	0.227134	0.788035	0.430676	0.999677	0.000140107
FBgn0085241	3162.37	0.178573	0.231087	0.772754	0.439668	0.999677	0.000140107
FBgn0034971	424.064	0.178568	0.250026	0.714197	0.475105	0.999677	0.000140107
FBgn0050025	42.2966	0.178237	0.262719	0.678432	0.497498	0.999677	0.000140107
FBgn0261547	105.421	0.178224	0.241004	0.739504	0.459601	0.999677	0.000140107
FBgn0026315	158.394	0.17816	0.25091	0.710055	0.47767	0.999677	0.000140107
FBgn0033365	19.8005	0.178155	0.262601	0.678422	0.497504	0.999677	0.000140107
FBgn0025457	78.7124	0.178088	0.252265	0.705958	0.480214	0.999677	0.000140107
FBgn0000618	96.809	0.178038	0.252126	0.70615	0.480095	0.999677	0.000140107
FBgn0031987	309.141	0.178015	0.234444	0.759304	0.447671	0.999677	0.000140107
FBgn0038854	72.0494	0.17796	0.249522	0.713203	0.47572	0.999677	0.000140107
FBgn0033663	1717.35	0.177807	0.230007	0.77305	0.439493	0.999677	0.000140107
FBgn0024732	25.1974	0.177314	0.262386	0.675778	0.499182	0.999677	0.000140107
FBgn0031740	26.8284	0.177296	0.261865	0.677052	0.498373	0.999677	0.000140107
FBgn0034232	92.1159	0.177273	0.257467	0.688526	0.491121	0.999677	0.000140107
FBgn0265192	388.288	0.177258	0.222232	0.797626	0.425087	0.999677	0.000140107
FBgn0040087	136.619	0.177244	0.244838	0.723924	0.469113	0.999677	0.000140107
FBgn0038484	432.629	0.177188	0.258711	0.68489	0.493413	0.999677	0.000140107
FBgn0260746	75.7814	0.177159	0.261081	0.678561	0.497416	0.999677	0.000140107
FBgn0039589	24.3573	0.177121	0.262361	0.675103	0.499611	0.999677	0.000140107
FBgn0039302	204.702	0.177119	0.23042	0.76868	0.442084	0.999677	0.000140107
FBgn0264310	77.9877	0.17704	0.251099	0.70506	0.480773	0.999677	0.000140107
FBgn0034920	190.329	0.177017	0.249596	0.709213	0.478192	0.999677	0.000140107
FBgn0035679	145.114	0.176945	0.259969	0.680639	0.4961	0.999677	0.000140107
FBgn0041191	272.726	0.176928	0.247498	0.714866	0.474692	0.999677	0.000140107
FBgn0001990	17.4544	0.176928	0.261003	0.677876	0.49785	0.999677	0.000140107
FBgn0027086	225.986	0.176896	0.231608	0.763774	0.445002	0.999677	0.000140107
FBgn0265003	168.078	0.176895	0.237924	0.743496	0.457181	0.999677	0.000140107
FBgn0266853	37.0798	0.176805	0.262704	0.673022	0.500933	0.999677	0.000140107
FBgn0052302	609.417	0.176788	0.259647	0.680878	0.495948	0.999677	0.000140107
FBgn0038438	207.146	0.17678	0.240294	0.735681	0.461925	0.999677	0.000140107
FBgn0036745	182.681	0.176744	0.230057	0.768263	0.442331	0.999677	0.000140107
FBgn0039494	128.819	0.176686	0.241591	0.731344	0.464569	0.999677	0.000140107
FBgn0028691	495.972	0.176497	0.221001	0.798626	0.424507	0.999677	0.000140107
FBgn0031822	153.405	0.176492	0.234246	0.753448	0.451181	0.999677	0.000140107
FBgn0039092	11.7763	0.176422	0.253013	0.697286	0.485624	0.999677	0.000140107
FBgn0036579	103.291	0.176396	0.240419	0.733703	0.46313	0.999677	0.000140107
FBgn0053221	6.65461	0.17637	0.231191	0.762873	0.445539	0.999677	0.000140107
FBgn0034179	59.076	0.176295	0.259276	0.679951	0.496536	0.999677	0.000140107
FBgn0029898	361.409	0.176254	0.246919	0.713814	0.475342	0.999677	0.000140107
FBgn0040080	90.9712	0.176134	0.24666	0.714077	0.47518	0.999677	0.000140107
FBgn0052625	8.53503	0.175916	0.242211	0.726295	0.467658	0.999677	0.000140107
FBgn0266464	91.8845	0.175903	0.246379	0.713954	0.475255	0.999677	0.000140107
FBgn0035060	131.997	0.175787	0.232224	0.75697	0.449068	0.999677	0.000140107
FBgn0034050	132.613	0.175754	0.237853	0.738917	0.459957	0.999677	0.000140107
FBgn0038504	405.642	0.175736	0.235734	0.745486	0.455978	0.999677	0.000140107
FBgn0040394	197.995	0.175674	0.255967	0.686315	0.492514	0.999677	0.000140107
FBgn0034967	4133.95	0.175619	0.228867	0.767338	0.442881	0.999677	0.000140107
FBgn0027565	112.004	0.175557	0.248451	0.706605	0.479812	0.999677	0.000140107
FBgn0032026	31.5634	0.175352	0.262531	0.66793	0.504178	0.999677	0.000140107
FBgn0038099	12.0494	0.175159	0.247744	0.707017	0.479556	0.999677	0.000140107
FBgn0003996	282.877	0.175081	0.258416	0.677515	0.498079	0.999677	0.000140107
FBgn0029173	32.3155	0.175005	0.262458	0.666794	0.504904	0.999677	0.000140107
FBgn0086855	55.5954	0.17486	0.253178	0.690661	0.489779	0.999677	0.000140107
FBgn0025874	26.4207	0.174803	0.261675	0.668017	0.504122	0.999677	0.000140107
FBgn0040060	32181.4	0.174759	0.241417	0.723888	0.469135	0.999677	0.000140107
FBgn0051102	92.6271	0.174531	0.256354	0.680821	0.495985	0.999677	0.000140107
FBgn0033451	126.772	0.174395	0.250372	0.696544	0.486088	0.999677	0.000140107
FBgn0032052	143.988	0.174339	0.238276	0.731667	0.464372	0.999677	0.000140107
FBgn0004381	42.5532	0.174115	0.25781	0.67536	0.499447	0.999677	0.000140107
FBgn0032536	26.5253	0.174097	0.261636	0.665418	0.505783	0.999677	0.000140107
FBgn0004556	31.6129	0.174079	0.261973	0.664491	0.506376	0.999677	0.000140107
FBgn0262170	17.2733	0.173999	0.258506	0.673092	0.500889	0.999677	0.000140107
FBgn0035849	183.458	0.173889	0.24706	0.703834	0.481536	0.999677	0.000140107
FBgn0037670	30.5423	0.173867	0.261499	0.664886	0.506123	0.999677	0.000140107
FBgn0039269	67.7516	0.173836	0.252971	0.687179	0.49197	0.999677	0.000140107
FBgn0028434	24.4972	0.173745	0.260509	0.666946	0.504807	0.999677	0.000140107
FBgn0014029	192.402	0.173588	0.251294	0.690775	0.489707	0.999677	0.000140107
FBgn0028970	107.548	0.173544	0.257192	0.674766	0.499824	0.999677	0.000140107
FBgn0060296	24.4853	0.173185	0.262665	0.659336	0.50968	0.999677	0.000140107
FBgn0033826	715.337	0.17301	0.25182	0.68704	0.492058	0.999677	0.000140107
FBgn0035281	6.99552	0.173007	0.214089	0.808106	0.41903	0.999677	0.000140107
FBgn0085224	25.9558	0.172911	0.262723	0.658149	0.510442	0.999677	0.000140107
FBgn0040069	212.5	0.172872	0.246684	0.700784	0.483438	0.999677	0.000140107
FBgn0265539	1448.89	0.172866	0.248747	0.694946	0.487089	0.999677	0.000140107
FBgn0083936	17503	0.172798	0.233991	0.738481	0.460222	0.999677	0.000140107
FBgn0267805	6.32661	0.172766	0.216612	0.797584	0.425112	0.999677	0.000140107
FBgn0015034	82.6429	0.172709	0.249248	0.692917	0.488362	0.999677	0.000140107
FBgn0262144	22.5023	0.172586	0.259335	0.665495	0.505734	0.999677	0.000140107
FBgn0025742	156.375	0.17255	0.25352	0.680614	0.496116	0.999677	0.000140107
FBgn0266745	7.40868	0.172227	0.219725	0.783827	0.433142	0.999677	0.000140107
FBgn0037960	16.8565	0.172224	0.255058	0.675234	0.499527	0.999677	0.000140107
FBgn0038861	56.6064	0.172144	0.2576	0.668259	0.503968	0.999677	0.000140107
FBgn0038431	24.0808	0.172053	0.261639	0.657597	0.510797	0.999677	0.000140107
FBgn0267327	2693.41	0.172044	0.233276	0.73751	0.460812	0.999677	0.000140107
FBgn0035827	174.928	0.172032	0.24394	0.705221	0.480673	0.999677	0.000140107
FBgn0086356	27.4009	0.171861	0.262351	0.65508	0.512416	0.999677	0.000140107
FBgn0250785	85.0387	0.171842	0.242306	0.709193	0.478205	0.999677	0.000140107
FBgn0035769	35.5439	0.171824	0.260653	0.659207	0.509763	0.999677	0.000140107
FBgn0267969	7.22077	0.1718	0.219364	0.783171	0.433527	0.999677	0.000140107
FBgn0261984	99.9096	0.171705	0.251965	0.681464	0.495578	0.999677	0.000140107
FBgn0021795	993.028	0.171671	0.21751	0.789254	0.429963	0.999677	0.000140107
FBgn0034380	35.5909	0.171573	0.258013	0.664976	0.506066	0.999677	0.000140107
FBgn0030926	72.5701	0.17157	0.25336	0.677179	0.498293	0.999677	0.000140107
FBgn0034035	110.634	0.171529	0.246598	0.695583	0.48669	0.999677	0.000140107
FBgn0015602	62.2958	0.171467	0.258511	0.663287	0.507147	0.999677	0.000140107
FBgn0030989	58.9329	0.17146	0.257717	0.665304	0.505856	0.999677	0.000140107
FBgn0031213	208.254	0.171401	0.230915	0.74227	0.457924	0.999677	0.000140107
FBgn0037110	160.791	0.171318	0.251624	0.68085	0.495966	0.999677	0.000140107
FBgn0039740	33.085	0.171258	0.260966	0.656246	0.511666	0.999677	0.000140107
FBgn0029763	119.758	0.171179	0.238041	0.719116	0.472069	0.999677	0.000140107
FBgn0052179	59.6011	0.171134	0.257565	0.664429	0.506416	0.999677	0.000140107
FBgn0004179	253.151	0.170762	0.250131	0.682688	0.494804	0.999677	0.000140107
FBgn0031189	32.0859	0.170735	0.260237	0.656075	0.511776	0.999677	0.000140107
FBgn0037279	259.587	0.170729	0.249031	0.685574	0.492982	0.999677	0.000140107
FBgn0035798	15.7112	0.170694	0.248001	0.688278	0.491277	0.999677	0.000140107
FBgn0034231	48.9263	0.170634	0.260458	0.655131	0.512383	0.999677	0.000140107
FBgn0263768	17.5358	0.170596	0.260384	0.655171	0.512358	0.999677	0.000140107
FBgn0260932	7.56841	0.170436	0.238268	0.71531	0.474418	0.999677	0.000140107
FBgn0034626	57.1201	0.170418	0.249977	0.681735	0.495406	0.999677	0.000140107
FBgn0027537	19.4474	0.17037	0.256873	0.663247	0.507173	0.999677	0.000140107
FBgn0036318	312.7	0.170358	0.244179	0.697678	0.485379	0.999677	0.000140107
FBgn0026316	322.417	0.170317	0.23564	0.722786	0.469812	0.999677	0.000140107
FBgn0052755	27.446	0.170286	0.262122	0.649643	0.515923	0.999677	0.000140107
FBgn0036187	42.3443	0.170233	0.261956	0.649853	0.515787	0.999677	0.000140107
FBgn0061492	330.073	0.170132	0.235148	0.723509	0.469367	0.999677	0.000140107
FBgn0015583	76.6451	0.169875	0.26238	0.647438	0.517349	0.999677	0.000140107
FBgn0033550	41.7566	0.169854	0.262632	0.646736	0.517803	0.999677	0.000140107
FBgn0038303	66.4912	0.16978	0.250096	0.678861	0.497226	0.999677	0.000140107
FBgn0034264	10.6654	0.169733	0.244917	0.693023	0.488295	0.999677	0.000140107
FBgn0023197	18773.3	0.169729	0.241194	0.703702	0.481618	0.999677	0.000140107
FBgn0266651	10.5927	0.169696	0.251393	0.675023	0.499661	0.999677	0.000140107
FBgn0267861	98.7468	0.169693	0.248033	0.684156	0.493877	0.999677	0.000140107
FBgn0039710	76.8413	0.169641	0.247815	0.68455	0.493628	0.999677	0.000140107
FBgn0033906	1519.32	0.169538	0.221678	0.764793	0.444395	0.999677	0.000140107
FBgn0026376	44.8873	0.16952	0.262564	0.64563	0.518519	0.999677	0.000140107
FBgn0065035	12.805	0.169497	0.246347	0.688042	0.491426	0.999677	0.000140107
FBgn0034057	199.184	0.169427	0.245442	0.690294	0.490009	0.999677	0.000140107
FBgn0029849	233.495	0.169223	0.254067	0.666056	0.505375	0.999677	0.000140107
FBgn0032085	208.951	0.169109	0.26037	0.649496	0.516018	0.999677	0.000140107
FBgn0004911	6.64578	0.168966	0.226063	0.74743	0.454804	0.999677	0.000140107
FBgn0000146	13.8525	0.168872	0.253594	0.665915	0.505466	0.999677	0.000140107
FBgn0032382	232.19	0.168858	0.261984	0.644534	0.519229	0.999677	0.000140107
FBgn0036920	91.6907	0.168831	0.247613	0.681836	0.495343	0.999677	0.000140107
FBgn0085415	74.7473	0.168825	0.259501	0.650575	0.515321	0.999677	0.000140107
FBgn0039969	827.69	0.168761	0.229626	0.734937	0.462378	0.999677	0.000140107
FBgn0034569	14.9019	0.168685	0.259884	0.649076	0.516289	0.999677	0.000140107
FBgn0262614	175.941	0.168588	0.245761	0.685983	0.492724	0.999677	0.000140107
FBgn0266764	40.5039	0.168499	0.262089	0.642907	0.520284	0.999677	0.000140107
FBgn0033199	51.0307	0.168489	0.259125	0.650222	0.515549	0.999677	0.000140107
FBgn0063493	291.642	0.168456	0.248735	0.677251	0.498247	0.999677	0.000140107
FBgn0031677	75.4333	0.168261	0.253326	0.664206	0.506559	0.999677	0.000140107
FBgn0020545	1200.08	0.168223	0.247693	0.679157	0.497038	0.999677	0.000140107
FBgn0034931	36.864	0.168203	0.262457	0.640877	0.521603	0.999677	0.000140107
FBgn0000559	6192.59	0.168038	0.241578	0.695585	0.486689	0.999677	0.000140107
FBgn0000492	12.3162	0.16799	0.248396	0.6763	0.49885	0.999677	0.000140107
FBgn0004837	53.1824	0.16789	0.254252	0.66033	0.509042	0.999677	0.000140107
FBgn0028668	23.8233	0.167778	0.26098	0.642878	0.520303	0.999677	0.000140107
FBgn0283652	27.944	0.167734	0.262702	0.638494	0.523152	0.999677	0.000140107
FBgn0024909	49.9257	0.1677	0.255436	0.656526	0.511486	0.999677	0.000140107
FBgn0025630	55.5528	0.167673	0.256509	0.653675	0.513321	0.999677	0.000140107
FBgn0085194	9.90779	0.167555	0.24092	0.695479	0.486755	0.999677	0.000140107
FBgn0032032	50.4879	0.167233	0.255676	0.654084	0.513058	0.999677	0.000140107
FBgn0038810	229.187	0.167185	0.237161	0.704941	0.480847	0.999677	0.000140107
FBgn0036614	35.2792	0.167163	0.260178	0.642494	0.520553	0.999677	0.000140107
FBgn0085358	2273.41	0.167157	0.241957	0.690854	0.489657	0.999677	0.000140107
FBgn0264560	83.3429	0.167042	0.254924	0.655261	0.512299	0.999677	0.000140107
FBgn0013772	18.5805	0.166979	0.260674	0.640568	0.521803	0.999677	0.000140107
FBgn0011745	304.531	0.166904	0.249236	0.66966	0.503075	0.999677	0.000140107
FBgn0262904	8.08625	0.16679	0.241463	0.690748	0.489724	0.999677	0.000140107
FBgn0085312	30.6235	0.16677	0.26241	0.635534	0.52508	0.999677	0.000140107
FBgn0037109	77.0748	0.166693	0.252365	0.660523	0.508918	0.999677	0.000140107
FBgn0266404	12.8051	0.166665	0.253845	0.656563	0.511462	0.999677	0.000140107
FBgn0037231	382.978	0.166636	0.218085	0.764087	0.444816	0.999677	0.000140107
FBgn0038652	594.715	0.166598	0.236503	0.704422	0.48117	0.999677	0.000140107
FBgn0025624	187.259	0.166558	0.252925	0.658527	0.5102	0.999677	0.000140107
FBgn0050037	18.0838	0.166548	0.258268	0.644865	0.519015	0.999677	0.000140107
FBgn0038053	119.006	0.166542	0.24385	0.68297	0.494626	0.999677	0.000140107
FBgn0033323	34.8839	0.166509	0.26164	0.636404	0.524513	0.999677	0.000140107
FBgn0032884	896.412	0.166468	0.212196	0.7845	0.432747	0.999677	0.000140107
FBgn0038084	7.48363	0.166455	0.237107	0.702023	0.482665	0.999677	0.000140107
FBgn0038149	407.091	0.166377	0.241274	0.689575	0.490461	0.999677	0.000140107
FBgn0034564	102.39	0.166289	0.250626	0.663496	0.507013	0.999677	0.000140107
FBgn0266436	109.157	0.166278	0.252456	0.658641	0.510126	0.999677	0.000140107
FBgn0028665	1004.4	0.166264	0.245363	0.677625	0.49801	0.999677	0.000140107
FBgn0053110	87.5737	0.166248	0.259684	0.640193	0.522047	0.999677	0.000140107
FBgn0037379	72.8554	0.166246	0.253927	0.6547	0.512661	0.999677	0.000140107
FBgn0031893	73.0397	0.165993	0.260814	0.636442	0.524488	0.999677	0.000140107
FBgn0013749	630.201	0.165913	0.224209	0.73999	0.459306	0.999677	0.000140107
FBgn0025725	466.7	0.165726	0.222825	0.743748	0.457029	0.999677	0.000140107
FBgn0010412	7653.5	0.165691	0.227068	0.729698	0.465575	0.999677	0.000140107
FBgn0037950	6.84772	0.165662	0.218806	0.757119	0.448979	0.999677	0.000140107
FBgn0033380	79.8434	0.16564	0.24792	0.668116	0.504059	0.999677	0.000140107
FBgn0051300	126.349	0.165429	0.249747	0.662387	0.507723	0.999677	0.000140107
FBgn0015035	189.924	0.165396	0.257808	0.641549	0.521166	0.999677	0.000140107
FBgn0032387	166.273	0.165334	0.256878	0.643628	0.519817	0.999677	0.000140107
FBgn0032348	36.004	0.165134	0.261862	0.630613	0.528293	0.999677	0.000140107
FBgn0053158	137.541	0.165081	0.251054	0.657552	0.510826	0.999677	0.000140107
FBgn0034398	387.694	0.16503	0.232725	0.70912	0.47825	0.999677	0.000140107
FBgn0038038	904.16	0.164996	0.240585	0.685814	0.49283	0.999677	0.000140107
FBgn0265719	16.6892	0.164973	0.246393	0.669552	0.503144	0.999677	0.000140107
FBgn0040234	99.7038	0.164968	0.249612	0.660895	0.508679	0.999677	0.000140107
FBgn0036964	38.6288	0.164861	0.260116	0.633799	0.526212	0.999677	0.000140107
FBgn0066084	30196.5	0.164833	0.255629	0.644815	0.519047	0.999677	0.000140107
FBgn0051301	135.991	0.164773	0.23497	0.701254	0.483145	0.999677	0.000140107
FBgn0032428	13.1648	0.164759	0.249566	0.660183	0.509136	0.999677	0.000140107
FBgn0031365	38.3142	0.164655	0.262065	0.6283	0.529807	0.999677	0.000140107
FBgn0035704	54.5031	0.164606	0.261946	0.628395	0.529745	0.999677	0.000140107
FBgn0260655	125.472	0.164449	0.235658	0.69783	0.485283	0.999677	0.000140107
FBgn0040294	32.7521	0.164448	0.261875	0.627964	0.530028	0.999677	0.000140107
FBgn0029172	15.2106	0.164374	0.25757	0.638172	0.523362	0.999677	0.000140107
FBgn0037197	6.41403	0.164342	0.227312	0.722977	0.469694	0.999677	0.000140107
FBgn0029874	41.5887	0.164149	0.257036	0.638624	0.523067	0.999677	0.000140107
FBgn0015338	235.475	0.164079	0.260029	0.631002	0.528039	0.999677	0.000140107
FBgn0032871	47.4707	0.164072	0.256199	0.64041	0.521906	0.999677	0.000140107
FBgn0033134	183.034	0.16399	0.2433	0.674025	0.500295	0.999677	0.000140107
FBgn0051103	126.503	0.163784	0.24103	0.679518	0.49681	0.999677	0.000140107
FBgn0025383	15.4577	0.163738	0.248884	0.657888	0.51061	0.999677	0.000140107
FBgn0032124	42.3147	0.163585	0.262657	0.622809	0.53341	0.999677	0.000140107
FBgn0035476	309.086	0.163426	0.252917	0.646165	0.518172	0.999677	0.000140107
FBgn0029524	14.0498	0.163299	0.259546	0.629173	0.529236	0.999677	0.000140107
FBgn0039136	122.144	0.16324	0.248765	0.656201	0.511695	0.999677	0.000140107
FBgn0003495	97.163	0.163237	0.242908	0.672014	0.501575	0.999677	0.000140107
FBgn0003416	41.9437	0.163192	0.260186	0.627214	0.530519	0.999677	0.000140107
FBgn0261596	6294.69	0.163148	0.220476	0.739981	0.459311	0.999677	0.000140107
FBgn0000115	180.275	0.163053	0.241209	0.675981	0.499053	0.999677	0.000140107
FBgn0051116	138.55	0.163004	0.231007	0.705624	0.480422	0.999677	0.000140107
FBgn0037526	22.1209	0.162953	0.262697	0.620307	0.535056	0.999677	0.000140107
FBgn0034442	26.7015	0.162798	0.261882	0.621647	0.534174	0.999677	0.000140107
FBgn0032693	9.34896	0.16273	0.247419	0.657709	0.510725	0.999677	0.000140107
FBgn0052133	18.6037	0.162401	0.261278	0.621564	0.534229	0.999677	0.000140107
FBgn0036198	122.66	0.162376	0.251018	0.646871	0.517716	0.999677	0.000140107
FBgn0039319	113.478	0.162371	0.250883	0.6472	0.517502	0.999677	0.000140107
FBgn0266590	6.74773	0.162363	0.204896	0.792415	0.428119	0.999677	0.000140107
FBgn0045843	43.4962	0.162193	0.260138	0.623487	0.532965	0.999677	0.000140107
FBgn0031554	130.35	0.162077	0.245916	0.659076	0.509847	0.999677	0.000140107
FBgn0037241	55.8785	0.161955	0.253232	0.639555	0.522462	0.999677	0.000140107
FBgn0039059	32.5202	0.161857	0.262729	0.616061	0.537854	0.999677	0.000140107
FBgn0263401	9.33195	0.161808	0.247244	0.654444	0.512826	0.999677	0.000140107
FBgn0002044	215.122	0.161665	0.229353	0.704877	0.480887	0.999677	0.000140107
FBgn0031929	158.34	0.161624	0.237861	0.679491	0.496827	0.999677	0.000140107
FBgn0033257	15.8829	0.161616	0.258981	0.624046	0.532598	0.999677	0.000140107
FBgn0031948	65.4855	0.161455	0.254956	0.633268	0.526559	0.999677	0.000140107
FBgn0037230	262.431	0.161435	0.242009	0.66706	0.504734	0.999677	0.000140107
FBgn0284243	2779.97	0.161391	0.246765	0.654029	0.513093	0.999677	0.000140107
FBgn0035980	55.1764	0.16124	0.254632	0.633228	0.526585	0.999677	0.000140107
FBgn0035879	142.73	0.161196	0.243159	0.662923	0.50738	0.999677	0.000140107
FBgn0032772	13.1349	0.161193	0.244827	0.658395	0.510284	0.999677	0.000140107
FBgn0031420	56.9683	0.161171	0.253519	0.635738	0.524947	0.999677	0.000140107
FBgn0086909	93.5774	0.161149	0.245276	0.657013	0.511173	0.999677	0.000140107
FBgn0037536	165.346	0.161119	0.22873	0.704406	0.48118	0.999677	0.000140107
FBgn0265589	37.401	0.161114	0.260167	0.619273	0.535737	0.999677	0.000140107
FBgn0262366	105.977	0.161114	0.253833	0.634723	0.525609	0.999677	0.000140107
FBgn0037207	22.4671	0.161108	0.261633	0.615778	0.538041	0.999677	0.000140107
FBgn0250839	57.0662	0.161058	0.256066	0.628972	0.529367	0.999677	0.000140107
FBgn0025885	938.773	0.161011	0.224905	0.715906	0.474049	0.999677	0.000140107
FBgn0036501	249.304	0.160974	0.255478	0.630091	0.528635	0.999677	0.000140107
FBgn0264561	331.429	0.160829	0.229745	0.700033	0.483907	0.999677	0.000140107
FBgn0033304	130.217	0.160754	0.249253	0.644943	0.518964	0.999677	0.000140107
FBgn0035590	107.871	0.160747	0.25549	0.629169	0.529239	0.999677	0.000140107
FBgn0034659	82.3268	0.160531	0.255838	0.627472	0.53035	0.999677	0.000140107
FBgn0266197	15.2044	0.160416	0.258628	0.620258	0.535088	0.999677	0.000140107
FBgn0032476	45.5718	0.160404	0.256804	0.624617	0.532222	0.999677	0.000140107
FBgn0030694	92.0469	0.160381	0.246508	0.650609	0.515299	0.999677	0.000140107
FBgn0261020	240.083	0.160349	0.251747	0.636945	0.524161	0.999677	0.000140107
FBgn0031456	39.0379	0.160104	0.259372	0.617277	0.537052	0.999677	0.000140107
FBgn0035620	582.343	0.160033	0.249888	0.640418	0.521901	0.999677	0.000140107
FBgn0032036	104.993	0.159977	0.243123	0.65801	0.510532	0.999677	0.000140107
FBgn0266668	15.0956	0.159965	0.256661	0.623253	0.533118	0.999677	0.000140107
FBgn0038427	79.8078	0.159859	0.246038	0.649733	0.515865	0.999677	0.000140107
FBgn0034703	13.6117	0.159832	0.253507	0.630482	0.528379	0.999677	0.000140107
FBgn0032421	53.6175	0.159722	0.262027	0.609562	0.542152	0.999677	0.000140107
FBgn0033177	118.136	0.159722	0.236596	0.675083	0.499623	0.999677	0.000140107
FBgn0052521	655.82	0.159681	0.243703	0.655229	0.512321	0.999677	0.000140107
FBgn0267254	20.5743	0.159487	0.26002	0.613365	0.539635	0.999677	0.000140107
FBgn0265370	36.5041	0.159464	0.255337	0.624523	0.532284	0.999677	0.000140107
FBgn0010401	99.7419	0.159459	0.258364	0.617188	0.537111	0.999677	0.000140107
FBgn0083124	187.397	0.159385	0.254172	0.627074	0.530611	0.999677	0.000140107
FBgn0039711	35.3865	0.159178	0.262467	0.606467	0.544204	0.999677	0.000140107
FBgn0051814	11.4233	0.159173	0.23823	0.668149	0.504038	0.999677	0.000140107
FBgn0035106	102.057	0.15901	0.261266	0.608615	0.54278	0.999677	0.000140107
FBgn0036194	25.3443	0.158842	0.262739	0.604561	0.54547	0.999677	0.000140107
FBgn0026582	20.3864	0.158642	0.261954	0.605609	0.544774	0.999677	0.000140107
FBgn0052391	16.7779	0.158632	0.256011	0.619628	0.535503	0.999677	0.000140107
FBgn0266581	152.322	0.158501	0.241775	0.655574	0.512098	0.999677	0.000140107
FBgn0265364	10.6384	0.158449	0.243951	0.649512	0.516007	0.999677	0.000140107
FBgn0025642	33.4571	0.158443	0.261862	0.605062	0.545138	0.999677	0.000140107
FBgn0039316	350.481	0.158364	0.248548	0.637158	0.524022	0.999677	0.000140107
FBgn0000047	194.937	0.15833	0.262709	0.602683	0.54672	0.999677	0.000140107
FBgn0029727	8.47428	0.158325	0.237609	0.666325	0.505203	0.999677	0.000140107
FBgn0053673	25.6519	0.158301	0.261369	0.605661	0.54474	0.999677	0.000140107
FBgn0020626	150.552	0.158117	0.251256	0.629306	0.529149	0.999677	0.000140107
FBgn0030407	13.6338	0.158001	0.255193	0.619144	0.535821	0.999677	0.000140107
FBgn0039223	158.882	0.157967	0.235764	0.67002	0.502845	0.999677	0.000140107
FBgn0051266	340.711	0.157782	0.249771	0.631706	0.527579	0.999677	0.000140107
FBgn0033783	100.659	0.157656	0.255906	0.61607	0.537849	0.999677	0.000140107
FBgn0052572	48.2253	0.157577	0.262006	0.601426	0.547557	0.999677	0.000140107
FBgn0035498	190.501	0.157512	0.255976	0.615338	0.538331	0.999677	0.000140107
FBgn0050104	355.378	0.157499	0.222785	0.706956	0.479594	0.999677	0.000140107
FBgn0034392	157.675	0.15749	0.249025	0.632425	0.527109	0.999677	0.000140107
FBgn0034197	159.238	0.157414	0.2372	0.663636	0.506923	0.999677	0.000140107
FBgn0035644	7.07363	0.157266	0.235134	0.668837	0.5036	0.999677	0.000140107
FBgn0033050	109.14	0.157146	0.247303	0.635438	0.525143	0.999677	0.000140107
FBgn0052564	20.1775	0.157146	0.254867	0.616578	0.537513	0.999677	0.000140107
FBgn0026150	149.422	0.157137	0.256189	0.613361	0.539637	0.999677	0.000140107
FBgn0042206	38.3891	0.157059	0.25992	0.60426	0.545671	0.999677	0.000140107
FBgn0032921	74.8965	0.156956	0.242542	0.647128	0.517549	0.999677	0.000140107
FBgn0262116	2775.43	0.156946	0.253683	0.618669	0.536135	0.999677	0.000140107
FBgn0040777	202.892	0.156939	0.25359	0.618867	0.536004	0.999677	0.000140107
FBgn0030360	17.8362	0.15693	0.258374	0.607375	0.543602	0.999677	0.000140107
FBgn0038564	20.4522	0.15689	0.261703	0.599495	0.548843	0.999677	0.000140107
FBgn0030655	14.5142	0.156889	0.25625	0.612251	0.540372	0.999677	0.000140107
FBgn0027507	119.77	0.156882	0.235407	0.66643	0.505136	0.999677	0.000140107
FBgn0026570	62.8089	0.156822	0.254894	0.615244	0.538394	0.999677	0.000140107
FBgn0011761	112.785	0.156733	0.260814	0.600939	0.54788	0.999677	0.000140107
FBgn0037817	57.1128	0.156581	0.253787	0.616976	0.537251	0.999677	0.000140107
FBgn0027574	30.3719	0.156487	0.261938	0.59742	0.550227	0.999677	0.000140107
FBgn0011591	31.8806	0.156413	0.262459	0.595951	0.551208	0.999677	0.000140107
FBgn0035944	374.085	0.156235	0.239891	0.651275	0.514869	0.999677	0.000140107
FBgn0003459	14.2756	0.156194	0.250316	0.623988	0.532635	0.999677	0.000140107
FBgn0261833	6.52403	0.15619	0.232728	0.671129	0.502139	0.999677	0.000140107
FBgn0027093	92.5217	0.156173	0.252326	0.618932	0.535961	0.999677	0.000140107
FBgn0037996	62.6367	0.156095	0.25872	0.603336	0.546285	0.999677	0.000140107
FBgn0032147	102.276	0.156051	0.24162	0.645853	0.518374	0.999677	0.000140107
FBgn0003205	121.79	0.156025	0.235441	0.662692	0.507528	0.999677	0.000140107
FBgn0027070	19.9043	0.155931	0.261552	0.596176	0.551057	0.999677	0.000140107
FBgn0038862	222.698	0.155857	0.238032	0.654774	0.512613	0.999677	0.000140107
FBgn0036186	72.2338	0.155812	0.257281	0.605613	0.544772	0.999677	0.000140107
FBgn0039767	87.0031	0.155811	0.24339	0.64017	0.522062	0.999677	0.000140107
FBgn0034946	62.1249	0.155611	0.255052	0.610115	0.541786	0.999677	0.000140107
FBgn0031176	17247	0.155458	0.241	0.645053	0.518893	0.999677	0.000140107
FBgn0266046	9.01244	0.155299	0.245259	0.633204	0.5266	0.999677	0.000140107
FBgn0040892	6.58362	0.155188	0.222917	0.696171	0.486322	0.999677	0.000140107
FBgn0052649	132.987	0.155103	0.248951	0.623029	0.533265	0.999677	0.000140107
FBgn0051446	168.359	0.154838	0.259236	0.597287	0.550316	0.999677	0.000140107
FBgn0032283	118.575	0.15481	0.247025	0.626699	0.530857	0.999677	0.000140107
FBgn0031968	233.06	0.154792	0.255926	0.604833	0.54529	0.999677	0.000140107
FBgn0037577	39.4594	0.154757	0.259159	0.597151	0.550406	0.999677	0.000140107
FBgn0264358	19.7381	0.154748	0.259494	0.596344	0.550946	0.999677	0.000140107
FBgn0030420	23.058	0.154662	0.261051	0.592459	0.553543	0.999677	0.000140107
FBgn0036691	69.1355	0.154601	0.257415	0.600593	0.548111	0.999677	0.000140107
FBgn0036990	126.96	0.154521	0.233087	0.662934	0.507373	0.999677	0.000140107
FBgn0261239	68.5863	0.154439	0.2575	0.599763	0.548664	0.999677	0.000140107
FBgn0030915	33.9276	0.154278	0.262446	0.587848	0.556634	0.999677	0.000140107
FBgn0038640	72.7769	0.154267	0.255692	0.603331	0.546289	0.999677	0.000140107
FBgn0263080	446.975	0.154088	0.262582	0.586818	0.557326	0.999677	0.000140107
FBgn0037935	65.7675	0.15407	0.256357	0.600997	0.547842	0.999677	0.000140107
FBgn0002838	32.765	0.153998	0.262345	0.587008	0.557198	0.999677	0.000140107
FBgn0036846	23.5235	0.153933	0.258303	0.595938	0.551217	0.999677	0.000140107
FBgn0011584	871.047	0.153907	0.228105	0.674721	0.499853	0.999677	0.000140107
FBgn0052221	52.4242	0.153825	0.261879	0.587392	0.55694	0.999677	0.000140107
FBgn0260720	10.5857	0.153802	0.249579	0.616245	0.537733	0.999677	0.000140107
FBgn0259704	27.0859	0.153706	0.258848	0.59381	0.552639	0.999677	0.000140107
FBgn0267330	918.686	0.153693	0.231825	0.66297	0.50735	0.999677	0.000140107
FBgn0021767	21.3432	0.153657	0.262538	0.585274	0.558363	0.999677	0.000140107
FBgn0036945	1792.56	0.153525	0.258415	0.594101	0.552445	0.999677	0.000140107
FBgn0259740	94.9629	0.153444	0.248712	0.616954	0.537265	0.999677	0.000140107
FBgn0032195	41.4256	0.153426	0.25708	0.596801	0.55064	0.999677	0.000140107
FBgn0035838	16.1858	0.153263	0.260215	0.588986	0.55587	0.999677	0.000140107
FBgn0031970	30.372	0.153128	0.262579	0.583168	0.55978	0.999677	0.000140107
FBgn0264347	203.16	0.153026	0.23939	0.639231	0.522673	0.999677	0.000140107
FBgn0264468	24.4833	0.153021	0.259739	0.589133	0.555772	0.999677	0.000140107
FBgn0010422	227.28	0.153019	0.235385	0.65008	0.51564	0.999677	0.000140107
FBgn0005411	265.831	0.15287	0.242243	0.631062	0.528	0.999677	0.000140107
FBgn0262547	1815.25	0.152851	0.252209	0.606049	0.544482	0.999677	0.000140107
FBgn0038304	42.9984	0.152766	0.258776	0.590339	0.554963	0.999677	0.000140107
FBgn0035673	202.725	0.152763	0.24341	0.627596	0.530269	0.999677	0.000140107
FBgn0010225	1178.86	0.152755	0.245389	0.6225	0.533613	0.999677	0.000140107
FBgn0038037	501.958	0.152561	0.250559	0.608885	0.542601	0.999677	0.000140107
FBgn0030452	33.4656	0.152479	0.262721	0.580383	0.561656	0.999677	0.000140107
FBgn0028292	40.4414	0.152473	0.260933	0.584338	0.558993	0.999677	0.000140107
FBgn0085279	293.552	0.152465	0.257448	0.592218	0.553704	0.999677	0.000140107
FBgn0040252	95.4989	0.152427	0.261464	0.582977	0.559909	0.999677	0.000140107
FBgn0002869	252.016	0.152254	0.254663	0.597864	0.549931	0.999677	0.000140107
FBgn0010602	291.655	0.152167	0.221475	0.687063	0.492043	0.999677	0.000140107
FBgn0263415	66.2854	0.152094	0.256638	0.59264	0.553422	0.999677	0.000140107
FBgn0037374	135.261	0.152063	0.238072	0.638727	0.523001	0.999677	0.000140107
FBgn0011758	9.70274	0.151995	0.24288	0.625804	0.531443	0.999677	0.000140107
FBgn0052533	53.8222	0.151962	0.259615	0.585339	0.55832	0.999677	0.000140107
FBgn0023143	545.032	0.151914	0.214167	0.709325	0.478123	0.999677	0.000140107
FBgn0033750	21.8307	0.151833	0.262693	0.577989	0.563271	0.999677	0.000140107
FBgn0032473	8.71806	0.151826	0.240446	0.631435	0.527756	0.999677	0.000140107
FBgn0004574	173.449	0.151815	0.2309	0.657492	0.510864	0.999677	0.000140107
FBgn0028987	557.442	0.151799	0.258602	0.587	0.557204	0.999677	0.000140107
FBgn0085328	125.696	0.151569	0.23605	0.642106	0.520805	0.999677	0.000140107
FBgn0037359	87.9714	0.151505	0.251558	0.602269	0.546995	0.999677	0.000140107
FBgn0033734	171.532	0.151308	0.248733	0.608317	0.542977	0.999677	0.000140107
FBgn0041156	33.997	0.151161	0.261448	0.578169	0.56315	0.999677	0.000140107
FBgn0029713	9.57863	0.151027	0.248289	0.608272	0.543007	0.999677	0.000140107
FBgn0038951	51.6587	0.150847	0.259914	0.580372	0.561664	0.999677	0.000140107
FBgn0054043	62.9188	0.150819	0.261164	0.577487	0.563611	0.999677	0.000140107
FBgn0054021	95.0539	0.150747	0.259635	0.58061	0.561503	0.999677	0.000140107
FBgn0014879	92.8768	0.150645	0.253447	0.594382	0.552257	0.999677	0.000140107
FBgn0040801	8.50539	0.150579	0.205521	0.732666	0.463762	0.999677	0.000140107
FBgn0035656	100.183	0.150464	0.246881	0.609461	0.542219	0.999677	0.000140107
FBgn0034935	207.552	0.150432	0.226308	0.664723	0.506228	0.999677	0.000140107
FBgn0011291	44.5808	0.150337	0.26193	0.573959	0.565996	0.999677	0.000140107
FBgn0003206	23.8643	0.150269	0.260442	0.576977	0.563955	0.999677	0.000140107
FBgn0038679	57.6106	0.150229	0.254707	0.58981	0.555318	0.999677	0.000140107
FBgn0259958	135.076	0.150185	0.2362	0.635839	0.524881	0.999677	0.000140107
FBgn0035906	391.501	0.150133	0.214943	0.698479	0.484878	0.999677	0.000140107
FBgn0015756	7397.04	0.150125	0.250441	0.599445	0.548876	0.999677	0.000140107
FBgn0033187	79.2449	0.150052	0.260825	0.575296	0.565091	0.999677	0.000140107
FBgn0035103	63.1018	0.149965	0.246053	0.609482	0.542205	0.999677	0.000140107
FBgn0033170	240.874	0.14994	0.257543	0.582192	0.560437	0.999677	0.000140107
FBgn0030955	203.433	0.149926	0.260376	0.575806	0.564746	0.999677	0.000140107
FBgn0030091	32.2838	0.149905	0.260632	0.57516	0.565183	0.999677	0.000140107
FBgn0039160	100.41	0.149852	0.244896	0.611901	0.540603	0.999677	0.000140107
FBgn0030120	25.9716	0.149713	0.254765	0.587654	0.556765	0.999677	0.000140107
FBgn0035440	61.8618	0.149661	0.258435	0.579106	0.562518	0.999677	0.000140107
FBgn0033633	15.73	0.149654	0.257358	0.5815	0.560903	0.999677	0.000140107
FBgn0031548	32.5802	0.149592	0.262736	0.569362	0.56911	0.999677	0.000140107
FBgn0034288	39.46	0.14959	0.262004	0.570947	0.568036	0.999677	0.000140107
FBgn0036484	137.453	0.149466	0.252635	0.59163	0.554099	0.999677	0.000140107
FBgn0266841	7.88922	0.149464	0.228499	0.654111	0.51304	0.999677	0.000140107
FBgn0032781	143.974	0.149364	0.249867	0.597773	0.549991	0.999677	0.000140107
FBgn0035325	31.214	0.149336	0.262656	0.568561	0.569654	0.999677	0.000140107
FBgn0263605	30.0415	0.149276	0.262567	0.568526	0.569678	0.999677	0.000140107
FBgn0027074	6.69222	0.149276	0.229737	0.64977	0.515841	0.999677	0.000140107
FBgn0262732	659.317	0.149207	0.227757	0.655116	0.512393	0.999677	0.000140107
FBgn0026143	38.2371	0.14914	0.259878	0.573886	0.566045	0.999677	0.000140107
FBgn0035003	90.9567	0.149002	0.25751	0.578623	0.562843	0.999677	0.000140107
FBgn0033502	71.9301	0.148931	0.260131	0.572523	0.566968	0.999677	0.000140107
FBgn0038654	12.3384	0.148926	0.255447	0.583003	0.559891	0.999677	0.000140107
FBgn0030665	9.50346	0.148883	0.234002	0.636246	0.524616	0.999677	0.000140107
FBgn0040723	1896.77	0.148786	0.250509	0.593935	0.552555	0.999677	0.000140107
FBgn0038717	121.411	0.148716	0.260598	0.570672	0.568222	0.999677	0.000140107
FBgn0262360	39.7214	0.148641	0.259043	0.573808	0.566098	0.999677	0.000140107
FBgn0039636	61.5559	0.148618	0.255788	0.581021	0.561226	0.999677	0.000140107
FBgn0085223	339.202	0.148551	0.257596	0.576681	0.564155	0.999677	0.000140107
FBgn0040493	483.219	0.14855	0.23348	0.636244	0.524617	0.999677	0.000140107
FBgn0039562	932.065	0.148539	0.236137	0.629036	0.529326	0.999677	0.000140107
FBgn0085819	11.9878	0.148485	0.24695	0.601274	0.547657	0.999677	0.000140107
FBgn0032154	15.4823	0.148473	0.260961	0.568946	0.569393	0.999677	0.000140107
FBgn0035153	68.506	0.148395	0.257701	0.575841	0.564723	0.999677	0.000140107
FBgn0036566	76.348	0.148351	0.246136	0.60272	0.546695	0.999677	0.000140107
FBgn0010638	1211.08	0.148272	0.209649	0.707242	0.479416	0.999677	0.000140107
FBgn0003731	73.6042	0.148251	0.260085	0.570009	0.568672	0.999677	0.000140107
FBgn0038376	409.15	0.148166	0.234242	0.632533	0.527039	0.999677	0.000140107
FBgn0039804	6.64303	0.14809	0.234462	0.631617	0.527637	0.999677	0.000140107
FBgn0039325	340.972	0.148078	0.233852	0.633213	0.526594	0.999677	0.000140107
FBgn0038524	55.8431	0.147769	0.256172	0.576837	0.564049	0.999677	0.000140107
FBgn0035264	15.5314	0.147667	0.259284	0.569516	0.569006	0.999677	0.000140107
FBgn0027572	208.295	0.147638	0.230845	0.639556	0.522461	0.999677	0.000140107
FBgn0036576	268.388	0.147364	0.250349	0.588634	0.556107	0.999677	0.000140107
FBgn0031266	145.581	0.147359	0.239602	0.615016	0.538544	0.999677	0.000140107
FBgn0039788	59.0951	0.147325	0.258222	0.570535	0.568315	0.999677	0.000140107
FBgn0029737	229.279	0.147298	0.234282	0.628723	0.52953	0.999677	0.000140107
FBgn0037930	206.94	0.147273	0.245417	0.600093	0.548444	0.999677	0.000140107
FBgn0267978	28.0404	0.147178	0.25983	0.566442	0.571093	0.999677	0.000140107
FBgn0004057	263.889	0.147136	0.22042	0.667525	0.504437	0.999677	0.000140107
FBgn0034783	74.1887	0.147133	0.258775	0.568575	0.569645	0.999677	0.000140107
FBgn0035206	173.19	0.147121	0.245946	0.598183	0.549718	0.999677	0.000140107
FBgn0000611	173.002	0.147095	0.235506	0.624592	0.532239	0.999677	0.000140107
FBgn0036154	139.16	0.147009	0.260192	0.565003	0.572072	0.999677	0.000140107
FBgn0031930	174.849	0.146962	0.237257	0.619421	0.535639	0.999677	0.000140107
FBgn0016684	216.352	0.146814	0.235564	0.623245	0.533124	0.999677	0.000140107
FBgn0035372	178.625	0.146789	0.258924	0.566918	0.57077	0.999677	0.000140107
FBgn0261562	78.1474	0.146785	0.241169	0.608639	0.542764	0.999677	0.000140107
FBgn0036022	613.509	0.146785	0.234824	0.625083	0.531916	0.999677	0.000140107
FBgn0003145	20.849	0.146774	0.255344	0.574808	0.565421	0.999677	0.000140107
FBgn0037114	8.35448	0.146724	0.24152	0.607504	0.543516	0.999677	0.000140107
FBgn0051016	15.4138	0.146699	0.252611	0.580732	0.561421	0.999677	0.000140107
FBgn0038619	67.9974	0.146573	0.250616	0.584852	0.558647	0.999677	0.000140107
FBgn0051861	94.909	0.146422	0.261981	0.558902	0.576228	0.999677	0.000140107
FBgn0263390	294.164	0.146418	0.254631	0.575022	0.565276	0.999677	0.000140107
FBgn0033457	103.133	0.146394	0.236242	0.619676	0.535471	0.999677	0.000140107
FBgn0036463	13.9764	0.146384	0.255095	0.57384	0.566076	0.999677	0.000140107
FBgn0052259	32.1783	0.146199	0.253715	0.576231	0.564459	0.999677	0.000140107
FBgn0260990	160.289	0.146136	0.236665	0.617483	0.536916	0.999677	0.000140107
FBgn0031601	128.249	0.146132	0.243356	0.600486	0.548182	0.999677	0.000140107
FBgn0053252	56.0631	0.146015	0.262519	0.55621	0.578068	0.999677	0.000140107
FBgn0033437	232.286	0.145992	0.251044	0.581542	0.560875	0.999677	0.000140107
FBgn0004855	151.273	0.145968	0.237077	0.6157	0.538092	0.999677	0.000140107
FBgn0040355	23.317	0.145838	0.259434	0.562142	0.57402	0.999677	0.000140107
FBgn0034312	246.171	0.145809	0.25683	0.567725	0.570221	0.999677	0.000140107
FBgn0036820	963.295	0.145724	0.242709	0.600406	0.548236	0.999677	0.000140107
FBgn0030012	31.3285	0.145711	0.259334	0.561865	0.574208	0.999677	0.000140107
FBgn0035831	23.1419	0.145565	0.262702	0.554106	0.579507	0.999677	0.000140107
FBgn0039207	69.6119	0.145455	0.251619	0.578077	0.563212	0.999677	0.000140107
FBgn0025866	61.646	0.145386	0.259584	0.560074	0.575429	0.999677	0.000140107
FBgn0250835	222.849	0.145247	0.230879	0.629102	0.529282	0.999677	0.000140107
FBgn0035035	82.569	0.145225	0.251043	0.578487	0.562935	0.999677	0.000140107
FBgn0263094	17.82	0.14513	0.244397	0.593827	0.552628	0.999677	0.000140107
FBgn0034867	28.0963	0.145122	0.262717	0.552389	0.580682	0.999677	0.000140107
FBgn0000376	18.8651	0.145031	0.262402	0.552706	0.580465	0.999677	0.000140107
FBgn0045064	108.029	0.144964	0.248357	0.58369	0.559429	0.999677	0.000140107
FBgn0032000	264.463	0.144836	0.231867	0.624651	0.5322	0.999677	0.000140107
FBgn0015033	83.6227	0.144784	0.245118	0.59067	0.554742	0.999677	0.000140107
FBgn0265445	38.8062	0.144685	0.261342	0.553626	0.579835	0.999677	0.000140107
FBgn0027580	760.734	0.144678	0.209302	0.691244	0.489412	0.999677	0.000140107
FBgn0036667	356.31	0.144556	0.24049	0.601089	0.547781	0.999677	0.000140107
FBgn0015572	43.7923	0.144538	0.259872	0.556187	0.578083	0.999677	0.000140107
FBgn0015351	234.068	0.144504	0.255811	0.564885	0.572152	0.999677	0.000140107
FBgn0011668	10037.6	0.144435	0.231692	0.62339	0.533028	0.999677	0.000140107
FBgn0030522	33.4976	0.144415	0.262704	0.549723	0.58251	0.999677	0.000140107
FBgn0035771	387.942	0.144285	0.245169	0.58851	0.55619	0.999677	0.000140107
FBgn0032034	38.8825	0.144044	0.258051	0.558198	0.576709	0.999677	0.000140107
FBgn0039993	359.601	0.144019	0.242923	0.592857	0.553277	0.999677	0.000140107
FBgn0259748	2046.75	0.143952	0.249989	0.575833	0.564728	0.999677	0.000140107
FBgn0028494	67.1479	0.143906	0.248917	0.578127	0.563178	0.999677	0.000140107
FBgn0260644	46.1684	0.143892	0.259739	0.553988	0.579587	0.999677	0.000140107
FBgn0035211	69.2673	0.143843	0.250045	0.575269	0.56511	0.999677	0.000140107
FBgn0015000	224.433	0.143838	0.249811	0.575787	0.564759	0.999677	0.000140107
FBgn0262961	263.254	0.143833	0.241435	0.595744	0.551346	0.999677	0.000140107
FBgn0035631	327.966	0.143758	0.225154	0.638487	0.523157	0.999677	0.000140107
FBgn0035335	237.174	0.143547	0.248996	0.576502	0.564276	0.999677	0.000140107
FBgn0086710	6208.42	0.143539	0.247838	0.579167	0.562477	0.999677	0.000140107
FBgn0015278	134.151	0.143469	0.235007	0.610486	0.54154	0.999677	0.000140107
FBgn0032178	19.3891	0.143427	0.260452	0.550686	0.581849	0.999677	0.000140107
FBgn0042627	1229.01	0.143329	0.239593	0.598218	0.549694	0.999677	0.000140107
FBgn0037573	128.234	0.143304	0.250049	0.573104	0.566574	0.999677	0.000140107
FBgn0004359	101.075	0.143279	0.246834	0.580467	0.561599	0.999677	0.000140107
FBgn0051955	51.1307	0.143255	0.259891	0.551211	0.581489	0.999677	0.000140107
FBgn0264987	33.6606	0.143197	0.255575	0.560294	0.575279	0.999677	0.000140107
FBgn0014189	248.907	0.143159	0.242727	0.589793	0.555329	0.999677	0.000140107
FBgn0035607	116.548	0.143114	0.257625	0.555512	0.578545	0.999677	0.000140107
FBgn0052485	99.0524	0.143061	0.254846	0.561361	0.574551	0.999677	0.000140107
FBgn0039051	300.018	0.142751	0.246804	0.578397	0.562996	0.999677	0.000140107
FBgn0267463	20.3837	0.1427	0.262436	0.543753	0.586611	0.999677	0.000140107
FBgn0039943	68.0475	0.14261	0.250975	0.568224	0.569883	0.999677	0.000140107
FBgn0037297	80.6288	0.142586	0.242429	0.588158	0.556426	0.999677	0.000140107
FBgn0052039	161.617	0.142584	0.236122	0.603859	0.545937	0.999677	0.000140107
FBgn0261999	72.6204	0.142403	0.260667	0.546302	0.584858	0.999677	0.000140107
FBgn0261616	7.10291	0.142387	0.222381	0.640285	0.521987	0.999677	0.000140107
FBgn0052636	15.41	0.142382	0.255447	0.557385	0.577264	0.999677	0.000140107
FBgn0003330	45.0259	0.142367	0.261698	0.544013	0.586432	0.999677	0.000140107
FBgn0052076	136.038	0.142138	0.251192	0.565855	0.571492	0.999677	0.000140107
FBgn0086683	104.098	0.142136	0.250399	0.567639	0.57028	0.999677	0.000140107
FBgn0027057	105.608	0.142059	0.243249	0.584009	0.559214	0.999677	0.000140107
FBgn0030839	55.152	0.141992	0.256836	0.552851	0.580365	0.999677	0.000140107
FBgn0037134	76.5574	0.141972	0.260323	0.545371	0.585499	0.999677	0.000140107
FBgn0000566	242.556	0.141783	0.238798	0.593736	0.552689	0.999677	0.000140107
FBgn0033401	60.0245	0.141578	0.259592	0.545386	0.585488	0.999677	0.000140107
FBgn0034032	32.5347	0.141504	0.262691	0.53867	0.590114	0.999677	0.000140107
FBgn0034976	23.0748	0.141386	0.262724	0.538154	0.590471	0.999677	0.000140107
FBgn0027552	554.644	0.141385	0.231303	0.611255	0.541031	0.999677	0.000140107
FBgn0036134	79.1443	0.141249	0.255826	0.552131	0.580859	0.999677	0.000140107
FBgn0086655	33.3147	0.141231	0.26055	0.54205	0.587784	0.999677	0.000140107
FBgn0250746	908.008	0.141157	0.232661	0.606709	0.544044	0.999677	0.000140107
FBgn0036783	149.161	0.14112	0.257484	0.548072	0.583643	0.999677	0.000140107
FBgn0028371	132.758	0.141077	0.241022	0.585328	0.558327	0.999677	0.000140107
FBgn0263764	7.03854	0.140976	0.209957	0.671453	0.501932	0.999677	0.000140107
FBgn0036196	169.882	0.140835	0.242766	0.580129	0.561828	0.999677	0.000140107
FBgn0040273	122.248	0.140644	0.244156	0.576042	0.564587	0.999677	0.000140107
FBgn0026077	42.028	0.140618	0.261419	0.5379	0.590646	0.999677	0.000140107
FBgn0002466	11.4942	0.140598	0.218397	0.643772	0.519723	0.999677	0.000140107
FBgn0035718	212.117	0.14057	0.259491	0.541714	0.588016	0.999677	0.000140107
FBgn0032029	339.897	0.140539	0.235393	0.597039	0.550481	0.999677	0.000140107
FBgn0086443	234.974	0.140485	0.256377	0.547962	0.583718	0.999677	0.000140107
FBgn0265788	91.7073	0.140423	0.260177	0.539723	0.589388	0.999677	0.000140107
FBgn0003716	65.6156	0.140386	0.249737	0.562134	0.574025	0.999677	0.000140107
FBgn0004619	15.2016	0.140349	0.253389	0.553888	0.579655	0.999677	0.000140107
FBgn0028499	17.6689	0.140235	0.261389	0.5365	0.591613	0.999677	0.000140107
FBgn0259713	11.1096	0.140232	0.251817	0.556881	0.577609	0.999677	0.000140107
FBgn0014269	43.4969	0.140186	0.260311	0.538531	0.59021	0.999677	0.000140107
FBgn0032488	70.9986	0.140161	0.246072	0.569594	0.568953	0.999677	0.000140107
FBgn0031034	969.976	0.140154	0.255447	0.54866	0.583239	0.999677	0.000140107
FBgn0034475	9.95051	0.140096	0.241868	0.579225	0.562437	0.999677	0.000140107
FBgn0013688	7604.19	0.140061	0.234896	0.596271	0.550994	0.999677	0.000140107
FBgn0033206	80.3984	0.13998	0.257039	0.544588	0.586037	0.999677	0.000140107
FBgn0037290	158.66	0.139977	0.240717	0.5815	0.560904	0.999677	0.000140107
FBgn0030082	50.56	0.139924	0.262637	0.532764	0.594197	0.999677	0.000140107
FBgn0085242	44.3499	0.139919	0.259193	0.539825	0.589318	0.999677	0.000140107
FBgn0000442	68.9145	0.139864	0.254047	0.550543	0.581947	0.999677	0.000140107
FBgn0003450	7.25584	0.139828	0.238856	0.585407	0.558274	0.999677	0.000140107
FBgn0027081	390.043	0.13976	0.249596	0.559947	0.575515	0.999677	0.000140107
FBgn0035518	49.4705	0.139758	0.254633	0.548861	0.583101	0.999677	0.000140107
FBgn0264539	10.2288	0.139681	0.240374	0.581097	0.561175	0.999677	0.000140107
FBgn0030808	59.8668	0.13956	0.257466	0.542052	0.587783	0.999677	0.000140107
FBgn0054041	53.5979	0.139525	0.261539	0.533479	0.593702	0.999677	0.000140107
FBgn0263656	6.30867	0.139468	0.210449	0.662715	0.507513	0.999677	0.000140107
FBgn0027578	158.704	0.13945	0.231412	0.602605	0.546772	0.999677	0.000140107
FBgn0040928	12.4971	0.139369	0.255475	0.545529	0.58539	0.999677	0.000140107
FBgn0015039	941.4	0.139333	0.245791	0.566877	0.570798	0.999677	0.000140107
FBgn0034521	106.368	0.139274	0.251485	0.553807	0.579711	0.999677	0.000140107
FBgn0038135	811.564	0.13926	0.258455	0.538819	0.590012	0.999677	0.000140107
FBgn0029689	59.5631	0.139249	0.260034	0.535502	0.592302	0.999677	0.000140107
FBgn0035876	90.787	0.139201	0.246291	0.565189	0.571945	0.999677	0.000140107
FBgn0029714	63.0619	0.139051	0.259131	0.536607	0.591539	0.999677	0.000140107
FBgn0027786	527.047	0.139022	0.229058	0.60693	0.543897	0.999677	0.000140107
FBgn0031093	289.733	0.138975	0.244806	0.567694	0.570243	0.999677	0.000140107
FBgn0028327	454.605	0.13895	0.231727	0.599628	0.548754	0.999677	0.000140107
FBgn0011834	119.917	0.138895	0.261791	0.530556	0.595727	0.999677	0.000140107
FBgn0032005	269.368	0.138748	0.240719	0.576393	0.56435	0.999677	0.000140107
FBgn0034628	161.565	0.138734	0.254373	0.545398	0.585479	0.999677	0.000140107
FBgn0034753	2739.07	0.138566	0.245932	0.56343	0.573142	0.999677	0.000140107
FBgn0040763	220.734	0.138471	0.24958	0.554816	0.579021	0.999677	0.000140107
FBgn0038209	57.5544	0.138436	0.260874	0.530661	0.595654	0.999677	0.000140107
FBgn0052095	30.8661	0.138382	0.262736	0.526697	0.598404	0.999677	0.000140107
FBgn0035432	376.756	0.13835	0.224169	0.617169	0.537123	0.999677	0.000140107
FBgn0036372	178.547	0.138343	0.243268	0.568686	0.569569	0.999677	0.000140107
FBgn0037074	183.2	0.138318	0.234924	0.58878	0.556009	0.999677	0.000140107
FBgn0030261	17.2856	0.138206	0.261483	0.528547	0.597119	0.999677	0.000140107
FBgn0038424	102.148	0.138135	0.255955	0.539686	0.589414	0.999677	0.000140107
FBgn0028506	18.1636	0.138117	0.258223	0.534873	0.592738	0.999677	0.000140107
FBgn0085293	6.98886	0.138084	0.231132	0.597426	0.550223	0.999677	0.000140107
FBgn0085261	231.179	0.138071	0.253079	0.545564	0.585366	0.999677	0.000140107
FBgn0266709	85.2521	0.138043	0.247959	0.556714	0.577723	0.999677	0.000140107
FBgn0023023	23.4955	0.138001	0.262686	0.525347	0.599342	0.999677	0.000140107
FBgn0015561	12.2101	0.137999	0.255116	0.540926	0.588559	0.999677	0.000140107
FBgn0031975	39.979	0.137969	0.262093	0.52641	0.598603	0.999677	0.000140107
FBgn0029834	46.2623	0.13791	0.261882	0.52661	0.598464	0.999677	0.000140107
FBgn0029506	457.502	0.137909	0.229566	0.600739	0.548014	0.999677	0.000140107
FBgn0035770	2166.23	0.137873	0.246763	0.558728	0.576347	0.999677	0.000140107
FBgn0038302	234.358	0.137795	0.254489	0.541458	0.588192	0.999677	0.000140107
FBgn0262565	23.924	0.137752	0.248132	0.555155	0.578789	0.999677	0.000140107
FBgn0037638	38.1565	0.137648	0.261835	0.525706	0.599092	0.999677	0.000140107
FBgn0027610	440.974	0.137608	0.227286	0.605439	0.544887	0.999677	0.000140107
FBgn0000077	28.5958	0.137582	0.262549	0.524023	0.600262	0.999677	0.000140107
FBgn0004374	68.0361	0.137562	0.261167	0.526721	0.598387	0.999677	0.000140107
FBgn0035499	902.417	0.137528	0.238368	0.576957	0.563968	0.999677	0.000140107
FBgn0034500	274.034	0.137506	0.233441	0.589037	0.555837	0.999677	0.000140107
FBgn0028872	31.127	0.137505	0.261146	0.526546	0.598509	0.999677	0.000140107
FBgn0042701	47.0537	0.137461	0.262001	0.52466	0.59982	0.999677	0.000140107
FBgn0037435	22.4483	0.13743	0.261912	0.524719	0.599779	0.999677	0.000140107
FBgn0016131	58.5134	0.137404	0.261397	0.525654	0.599129	0.999677	0.000140107
FBgn0069969	21.5071	0.137357	0.256751	0.53498	0.592664	0.999677	0.000140107
FBgn0050192	200.801	0.137246	0.254111	0.540102	0.589126	0.999677	0.000140107
FBgn0041713	298.649	0.137208	0.236898	0.579186	0.562464	0.999677	0.000140107
FBgn0031980	12229.4	0.137087	0.233831	0.586267	0.557696	0.999677	0.000140107
FBgn0000636	235.915	0.137057	0.222426	0.616191	0.537768	0.999677	0.000140107
FBgn0050105	27.6262	0.136892	0.262641	0.521213	0.602218	0.999677	0.000140107
FBgn0263603	99.1318	0.136792	0.237321	0.576401	0.564344	0.999677	0.000140107
FBgn0085284	85.5389	0.136776	0.249001	0.549299	0.5828	0.999677	0.000140107
FBgn0260749	71.3503	0.136496	0.259326	0.526349	0.598646	0.999677	0.000140107
FBgn0035036	58.284	0.136486	0.26005	0.524843	0.599692	0.999677	0.000140107
FBgn0033427	36.3619	0.136442	0.260932	0.522903	0.601041	0.999677	0.000140107
FBgn0032643	149.548	0.136276	0.249702	0.545757	0.585233	0.999677	0.000140107
FBgn0266258	12.5035	0.136243	0.24215	0.56264	0.57368	0.999677	0.000140107
FBgn0028699	129.749	0.13624	0.247615	0.550208	0.582177	0.999677	0.000140107
FBgn0037167	56.4879	0.136159	0.261663	0.520361	0.602812	0.999677	0.000140107
FBgn0266451	60.2198	0.136159	0.26259	0.518522	0.604094	0.999677	0.000140107
FBgn0051431	69.3146	0.136144	0.255206	0.533467	0.59371	0.999677	0.000140107
FBgn0031127	54.55	0.136067	0.26254	0.518271	0.604269	0.999677	0.000140107
FBgn0050039	726.021	0.13602	0.260999	0.521151	0.602262	0.999677	0.000140107
FBgn0033520	437.656	0.136018	0.25049	0.543009	0.587123	0.999677	0.000140107
FBgn0033183	126.304	0.135895	0.240702	0.564577	0.572361	0.999677	0.000140107
FBgn0016794	36.5864	0.135796	0.262739	0.516846	0.605263	0.999677	0.000140107
FBgn0027515	283.089	0.135632	0.230034	0.589617	0.555447	0.999677	0.000140107
FBgn0039338	112.771	0.135557	0.240665	0.563259	0.573259	0.999677	0.000140107
FBgn0036843	64.6011	0.13545	0.256478	0.528115	0.597419	0.999677	0.000140107
FBgn0039087	11.9679	0.135396	0.256453	0.527956	0.59753	0.999677	0.000140107
FBgn0032634	91.1308	0.135228	0.2556	0.529061	0.596763	0.999677	0.000140107
FBgn0053505	39.4767	0.135176	0.257672	0.524607	0.599857	0.999677	0.000140107
FBgn0033301	803.078	0.135175	0.248428	0.544122	0.586358	0.999677	0.000140107
FBgn0015801	213.018	0.135149	0.225515	0.599291	0.548979	0.999677	0.000140107
FBgn0033971	40.6863	0.135062	0.257835	0.523832	0.600396	0.999677	0.000140107
FBgn0031739	35.5451	0.135017	0.259714	0.519866	0.603157	0.999677	0.000140107
FBgn0001995	205.708	0.134984	0.255608	0.528091	0.597436	0.999677	0.000140107
FBgn0264349	77.729	0.134799	0.262434	0.51365	0.607497	0.999677	0.000140107
FBgn0033467	30.5673	0.134749	0.26204	0.514233	0.607089	0.999677	0.000140107
FBgn0010877	157.915	0.134705	0.231365	0.58222	0.560419	0.999677	0.000140107
FBgn0025592	480.225	0.134686	0.238018	0.565863	0.571487	0.999677	0.000140107
FBgn0027107	7.64816	0.134614	0.242338	0.55548	0.578566	0.999677	0.000140107
FBgn0024364	172.738	0.134506	0.253572	0.530444	0.595804	0.999677	0.000140107
FBgn0039543	220.225	0.134429	0.245214	0.548212	0.583546	0.999677	0.000140107
FBgn0000261	2462.06	0.134408	0.261595	0.513804	0.607389	0.999677	0.000140107
FBgn0029686	16.9276	0.134403	0.262097	0.512798	0.608093	0.999677	0.000140107
FBgn0042104	286.53	0.134325	0.255513	0.525706	0.599093	0.999677	0.000140107
FBgn0013746	147.136	0.134295	0.230905	0.581602	0.560835	0.999677	0.000140107
FBgn0261614	90.642	0.134241	0.258274	0.519762	0.60323	0.999677	0.000140107
FBgn0033135	20.0554	0.134165	0.262334	0.51143	0.60905	0.999677	0.000140107
FBgn0052072	124.269	0.13414	0.259642	0.516636	0.60541	0.999677	0.000140107
FBgn0035388	107.915	0.133977	0.25229	0.531043	0.595389	0.999677	0.000140107
FBgn0042083	36.434	0.13393	0.260203	0.514713	0.606753	0.999677	0.000140107
FBgn0039665	113.215	0.13387	0.25986	0.51516	0.606441	0.999677	0.000140107
FBgn0041174	62.4367	0.133695	0.258034	0.518128	0.604369	0.999677	0.000140107
FBgn0023479	510.9	0.133664	0.219503	0.60894	0.542564	0.999677	0.000140107
FBgn0038691	43.8904	0.133447	0.257118	0.519012	0.603752	0.999677	0.000140107
FBgn0038746	105.505	0.133414	0.244693	0.545232	0.585594	0.999677	0.000140107
FBgn0053723	27.1872	0.133393	0.262739	0.507703	0.611662	0.999677	0.000140107
FBgn0267930	10.6153	0.133371	0.230224	0.579313	0.562378	0.999677	0.000140107
FBgn0033232	95.5846	0.133367	0.239781	0.556205	0.578071	0.999677	0.000140107
FBgn0039755	776.672	0.13332	0.239662	0.556284	0.578017	0.999677	0.000140107
FBgn0037325	62.5004	0.133305	0.251565	0.529903	0.596179	0.999677	0.000140107
FBgn0263510	86.8021	0.133222	0.256237	0.519918	0.603121	0.999677	0.000140107
FBgn0039766	66.4696	0.13315	0.249561	0.533536	0.593663	0.999677	0.000140107
FBgn0036362	54.4771	0.133055	0.262571	0.506739	0.612338	0.999677	0.000140107
FBgn0033529	258.022	0.132912	0.252139	0.527138	0.598098	0.999677	0.000140107
FBgn0026317	83.957	0.132769	0.255279	0.520095	0.602997	0.999677	0.000140107
FBgn0005619	7.77873	0.132729	0.229366	0.57868	0.562805	0.999677	0.000140107
FBgn0033326	13.0132	0.132622	0.236331	0.561173	0.57468	0.999677	0.000140107
FBgn0034223	10.6392	0.132602	0.249552	0.531361	0.595168	0.999677	0.000140107
FBgn0261608	6487.71	0.132506	0.226978	0.583783	0.559366	0.999677	0.000140107
FBgn0058006	29.4778	0.132448	0.260906	0.507646	0.611701	0.999677	0.000140107
FBgn0037989	27.5524	0.132197	0.261255	0.506009	0.612851	0.999677	0.000140107
FBgn0011555	1814.01	0.132118	0.240057	0.550363	0.58207	0.999677	0.000140107
FBgn0039313	391.276	0.132115	0.249543	0.529429	0.596508	0.999677	0.000140107
FBgn0035471	1187.84	0.132066	0.228623	0.577656	0.563496	0.999677	0.000140107
[truncated: 15,422 more rows]
[truncated: 2 more columns]

## Sheet:  B. M. luteus RRS SCR 22hours
Gene ID	baseMean	log2FoldChange	lfcSE	stat	pvalue	padj/FDR	-log10(FDR)
FBgn0283461	17736.6	5.26017	0.190349	27.6344	4.29351e-168	5.02555e-164	163.299
FBgn0027584	1836.82	4.90181	0.19174	25.5648	3.75911e-144	2.20002e-140	139.658
FBgn0034328	3007.83	4.42549	0.209373	21.1368	3.64676e-99	1.42284e-95	94.8468
FBgn0034329	8648.25	4.00863	0.19127	20.958	1.58727e-97	4.64475e-94	93.333
FBgn0010388	8025.42	3.86186	0.195647	19.7389	9.98877e-87	2.33837e-83	82.6311
FBgn0032638	228.912	4.0115	0.214016	18.7439	2.17072e-78	4.23471e-75	74.3732
FBgn0262838	534.978	3.54397	0.217086	16.3252	6.53726e-60	1.09312e-56	55.9613
FBgn0034512	17644.5	2.79458	0.177561	15.7387	8.21272e-56	1.20162e-52	51.9202
FBgn0025583	12391.3	3.06055	0.200484	15.2658	1.29191e-52	1.6802e-49	48.7746
FBgn0265577	766.325	3.15022	0.207832	15.1576	6.75418e-52	7.90576e-49	48.1021
FBgn0034511	4949.45	2.95839	0.197159	15.0051	6.80054e-51	7.2364e-48	47.1405
FBgn0266569	595.908	2.94109	0.208786	14.0866	4.58856e-45	4.47576e-42	41.3491
FBgn0014865	13327.5	2.97554	0.217045	13.7093	8.92861e-43	8.03918e-40	39.0948
FBgn0067905	10234.1	2.69792	0.203755	13.241	5.08665e-40	4.2528e-37	36.3713
FBgn0040736	7232.81	2.67722	0.206701	12.9521	2.28573e-38	1.78363e-35	34.7487
FBgn0040582	4040.13	2.59639	0.20387	12.7355	3.75291e-37	2.74549e-34	33.5614
FBgn0041579	1044.77	2.43676	0.195217	12.4823	9.32724e-36	6.42208e-33	32.1923
FBgn0040734	22525	2.73039	0.219635	12.4315	1.76324e-35	1.1466e-32	31.9406
FBgn0037396	128.219	2.64715	0.223329	11.8531	2.07298e-32	1.27707e-29	28.8938
FBgn0034761	839.451	1.96418	0.167643	11.7165	1.04972e-31	6.1435e-29	28.2116
FBgn0034407	1016.81	2.12528	0.181852	11.6868	1.48843e-31	8.2962e-29	28.0811
FBgn0040653	19588.6	2.36894	0.203177	11.6595	2.05206e-31	1.09179e-28	27.9619
FBgn0012042	218.238	2.34048	0.217614	10.7552	5.6005e-27	2.85017e-24	23.5451
FBgn0038299	463.07	2.31456	0.215984	10.7163	8.5315e-27	4.16088e-24	23.3808
FBgn0041710	168.386	2.33446	0.221454	10.5415	5.55915e-26	2.6028e-23	22.5846
FBgn0032835	1572.1	2.09184	0.205525	10.178	2.48529e-24	1.11886e-21	20.9512
FBgn0262881	506.549	2.08108	0.214735	9.69136	3.28122e-22	1.42247e-19	18.847
FBgn0000477	1074.09	1.9997	0.211287	9.46438	2.9532e-21	1.23454e-18	17.9085
FBgn0053462	45.1019	2.11616	0.233456	9.0645	1.25179e-19	5.0525e-17	16.2965
FBgn0040735	2360.24	1.95117	0.216966	8.99299	2.40601e-19	9.38744e-17	16.0275
FBgn0000277	429.376	2.00915	0.224435	8.95202	3.49022e-19	1.31784e-16	15.8801
FBgn0062961	226.362	1.91187	0.214441	8.9156	4.85195e-19	1.77475e-16	15.7509
FBgn0038465	528.815	1.67437	0.18989	8.81757	1.16967e-18	4.14878e-16	15.3821
FBgn0004240	598.092	1.57611	0.180772	8.71877	2.8124e-18	9.6821e-16	15.014
FBgn0032639	35.0615	2.01577	0.234712	8.58825	8.83006e-18	2.95302e-15	14.5297
FBgn0002563	217.946	-1.80735	0.224293	-8.05798	7.7564e-16	2.52191e-13	12.5983
FBgn0040972	160.839	1.63002	0.208153	7.83088	4.84481e-15	1.53266e-12	11.8146
FBgn0041581	203.033	1.67537	0.218201	7.67809	1.61476e-14	4.9739e-12	11.3033
FBgn0027929	58.0231	1.66675	0.227571	7.32406	2.40585e-13	7.22063e-11	10.1414
FBgn0054003	253.203	1.49036	0.20618	7.22842	4.88657e-13	1.42993e-10	9.84468
FBgn0043578	511.231	1.35243	0.188016	7.19314	6.3319e-13	1.80768e-10	9.74288
FBgn0032472	1193.05	1.38852	0.195775	7.09244	1.31768e-12	3.62647e-10	9.44052
FBgn0002930	792.79	1.27354	0.179602	7.09092	1.33224e-12	3.62647e-10	9.44052
FBgn0022355	10845.6	1.29746	0.187438	6.92207	4.45101e-12	1.18407e-09	8.92662
FBgn0039102	1124.32	1.37777	0.200935	6.85682	7.04085e-12	1.8314e-09	8.73722
FBgn0260474	128.959	1.38965	0.204231	6.80433	1.01518e-11	2.58318e-09	8.58785
FBgn0038930	1982.74	1.34438	0.205312	6.54798	5.83212e-11	1.45245e-08	7.8379
FBgn0032773	1090.7	1.18441	0.188245	6.29188	3.13641e-10	7.64828e-08	7.11644
FBgn0032810	197.915	1.17585	0.20079	5.85615	4.73727e-09	1.13163e-06	5.9463
FBgn0032900	94.5842	1.268	0.219153	5.7859	7.21233e-09	1.68841e-06	5.77252
FBgn0262563	746.616	1.08485	0.189999	5.70977	1.13128e-08	2.5964e-06	5.58563
FBgn0266405	418.205	1.095	0.196487	5.57288	2.5056e-08	5.64e-06	5.24872
FBgn0039629	103.796	1.18674	0.216459	5.48251	4.19338e-08	9.26104e-06	5.03334
FBgn0035806	71.916	1.18646	0.217603	5.45242	4.96879e-08	1.07703e-05	4.96777
FBgn0032836	1129.87	0.924228	0.173741	5.31956	1.04017e-07	2.21366e-05	4.65489
FBgn0053329	62.1834	1.16704	0.221447	5.27006	1.3638e-07	2.85058e-05	4.54507
FBgn0019929	289.967	0.995284	0.201229	4.94602	7.57461e-07	0.000155545	3.80814
FBgn0000047	121.833	0.996652	0.211145	4.72022	2.35586e-06	0.000475437	3.32291
FBgn0050026	121.323	0.973719	0.207239	4.69853	2.62043e-06	0.000519867	3.28411
FBgn0028526	1301.82	0.915668	0.19667	4.65585	3.22647e-06	0.000629431	3.20105
FBgn0039564	86.6078	0.979036	0.212078	4.61639	3.90474e-06	0.000749263	3.12537
FBgn0000406	901.648	-1.01619	0.221008	-4.59801	4.26553e-06	0.000805291	3.09405
FBgn0039798	149.103	0.959112	0.20886	4.59213	4.38749e-06	0.000815168	3.08875
FBgn0031973	114.591	0.947475	0.210509	4.50089	6.76707e-06	0.00123763	2.90741
FBgn0000276	514.497	0.93451	0.209648	4.45753	8.2909e-06	0.001493	2.82594
FBgn0034162	282.778	0.99301	0.223087	4.45123	8.53791e-06	0.00151418	2.81982
FBgn0042106	29.5663	1.02722	0.233688	4.39568	1.10428e-05	0.00192919	2.71463
FBgn0000281	8.28992	0.877858	0.202097	4.34375	1.40072e-05	0.00241109	2.61779
FBgn0043783	1461.38	-0.888765	0.20545	-4.32593	1.51887e-05	0.00257657	2.58896
FBgn0032973	53.4324	1.00374	0.232595	4.31541	1.59307e-05	0.00263054	2.57996
FBgn0034331	7999.8	0.978412	0.226744	4.31506	1.59563e-05	0.00263054	2.57996
FBgn0029990	1049.04	-0.878203	0.204347	-4.29762	1.72645e-05	0.00280668	2.55181
FBgn0263321	62.0567	0.949396	0.223116	4.25517	2.08886e-05	0.00334933	2.47504
FBgn0031560	567.466	0.735376	0.173076	4.24887	2.14851e-05	0.00339842	2.46872
FBgn0028853	216.466	-0.97213	0.232383	-4.18331	2.87298e-05	0.00448376	2.34836
FBgn0027563	122.51	0.858855	0.209078	4.10783	3.99402e-05	0.00615131	2.21103
FBgn0031689	239.143	-0.849043	0.208172	-4.07856	4.53152e-05	0.0068885	2.16188
FBgn0031561	5964.84	0.804517	0.199221	4.0383	5.38388e-05	0.00807928	2.09263
FBgn0052185	66.5974	0.860339	0.221825	3.87846	0.000105119	0.0155749	1.80757
FBgn0034741	109.775	0.791118	0.204206	3.87412	0.00010701	0.0156569	1.80529
FBgn0051769	233.992	0.748313	0.194597	3.84545	0.000120333	0.0173888	1.75973
FBgn0259973	1218.65	0.831449	0.21643	3.84166	0.000122206	0.0174441	1.75835
FBgn0263766	52.5734	0.861928	0.228334	3.77486	0.000160101	0.022578	1.64631
FBgn0050154	160.005	0.795904	0.214515	3.71025	0.000207054	0.028852	1.53982
FBgn0044011	53.9607	0.841546	0.229033	3.67435	0.000238453	0.0328364	1.48364
FBgn0054054	36.5106	0.860221	0.234802	3.6636	0.000248697	0.0338488	1.47046
FBgn0033250	159.181	0.814907	0.223021	3.65395	0.000258236	0.0347431	1.45913
FBgn0000279	39.6188	0.844263	0.232925	3.62462	0.000289391	0.0384923	1.41463
FBgn0263083	795.478	0.744147	0.205615	3.61913	0.000295598	0.0388762	1.41032
FBgn0036837	587.123	-0.633762	0.175474	-3.61173	0.000304167	0.0395586	1.40276
FBgn0041182	125.284	0.770917	0.216725	3.55712	0.00037494	0.0482271	1.31671
FBgn0043791	15.6738	-0.809246	0.228578	-3.54035	0.00039959	0.0508391	1.2938
FBgn0030051	67.9382	0.795227	0.22596	3.51932	0.000432647	0.0544531	1.26398
FBgn0264541	136.846	0.723514	0.209679	3.45058	0.000559388	0.0696558	1.15704
FBgn0037126	41.0464	0.788133	0.230881	3.41359	0.000641123	0.078993	1.10241
FBgn0035022	12.4186	0.722933	0.214836	3.36504	0.000765319	0.0933131	1.03006
FBgn0262481	78.2443	0.73839	0.219852	3.35857	0.000783457	0.0945399	1.02438
FBgn0033296	1287.13	-0.718807	0.214466	-3.35161	0.000803428	0.0959604	1.01791
FBgn0003074	1230.28	-0.599541	0.179338	-3.34307	0.000828564	0.097963	1.00894
FBgn0030737	360.345	-0.710434	0.213638	-3.32541	0.00088288	0.102318	0.990048
FBgn0024289	735.185	-0.747979	0.22485	-3.32657	0.000879229	0.102318	0.990048
FBgn0000278	13.3169	0.745506	0.225297	3.30899	0.000936334	0.107449	0.968798
FBgn0038257	693.379	-0.679692	0.207044	-3.28284	0.00102766	0.116784	0.932615
FBgn0051778	68.8803	-0.708679	0.219508	-3.2285	0.00124443	0.140059	0.85369
FBgn0028543	791.933	0.645022	0.200439	3.21804	0.00129068	0.14388	0.841999
FBgn0028988	220.013	0.651566	0.204272	3.18971	0.00142418	0.156614	0.805169
FBgn0033065	132.412	-0.674717	0.21163	-3.18819	0.00143167	0.156614	0.805169
FBgn0039656	17.5081	0.728514	0.229013	3.18111	0.00146713	0.159007	0.798582
FBgn0036992	113.778	-0.664156	0.209371	-3.17215	0.00151313	0.162488	0.789179
FBgn0027621	406.955	-0.597754	0.18966	-3.15172	0.00162312	0.172715	0.762671
FBgn0033880	10.0793	0.652126	0.207951	3.13596	0.0017129	0.180627	0.743218
FBgn0027930	145.965	0.630164	0.202102	3.11806	0.00182048	0.185961	0.730579
FBgn0263024	1939.86	0.591491	0.189763	3.117	0.00182704	0.185961	0.730579
FBgn0002565	223.481	-0.57028	0.182607	-3.12299	0.00179025	0.185961	0.730579
FBgn0039685	776.555	-0.621728	0.199417	-3.11772	0.00182253	0.185961	0.730579
FBgn0040718	92.1024	-0.671129	0.217316	-3.08826	0.0020133	0.203153	0.692177
FBgn0002570	4759.49	-0.56985	0.185078	-3.07897	0.0020772	0.207809	0.682335
FBgn0035623	14.0204	0.703065	0.228956	3.07074	0.00213528	0.211809	0.674055
FBgn0034063	114.636	0.695272	0.227002	3.06284	0.00219249	0.215656	0.666238
FBgn0029823	401.063	-0.64684	0.211487	-3.05854	0.00222419	0.216951	0.663638
FBgn0004414	1641.18	0.587281	0.194119	3.02537	0.00248331	0.238255	0.622957
FBgn0039474	761.172	-0.598423	0.197715	-3.0267	0.00247237	0.238255	0.622957
FBgn0038214	5.98322	0.574732	0.190339	3.01951	0.00253182	0.238992	0.621618
FBgn0085453	285.193	-0.64815	0.214619	-3.02001	0.00252768	0.238992	0.621618
FBgn0263624	67.2857	0.67493	0.223887	3.01459	0.00257325	0.239046	0.621518
FBgn0051091	77.6177	-0.690672	0.228943	-3.01679	0.00255467	0.239046	0.621518
FBgn0283437	76.3923	-0.674079	0.224213	-3.00643	0.00264335	0.243625	0.613278
FBgn0010385	228.997	0.660748	0.220804	2.99247	0.00276729	0.253056	0.596784
FBgn0265445	33.1088	0.69674	0.234828	2.96703	0.00300695	0.27284	0.564092
FBgn0051326	244.068	0.574512	0.193834	2.96395	0.00303722	0.273467	0.563095
FBgn0033603	27.5232	0.693954	0.234716	2.95657	0.00311083	0.277956	0.556024
FBgn0033246	435.404	-0.576686	0.195553	-2.949	0.00318804	0.280417	0.552195
FBgn0028534	1777.93	-0.624995	0.212089	-2.94685	0.00321024	0.280417	0.552195
FBgn0020513	321.611	-0.626499	0.212304	-2.95095	0.00316796	0.280417	0.552195
FBgn0038211	77.3553	0.652396	0.223072	2.9246	0.00344899	0.296841	0.527476
FBgn0030041	567.472	0.529803	0.181052	2.92626	0.00343067	0.296841	0.527476
FBgn0032726	179.629	-0.59658	0.204217	-2.9213	0.00348569	0.29781	0.52606
FBgn0035734	83.2838	-0.645043	0.221808	-2.90812	0.0036361	0.30841	0.510872
FBgn0031417	301.244	-0.607907	0.209629	-2.89992	0.00373256	0.314314	0.502637
FBgn0032896	88.3123	-0.642661	0.222583	-2.88728	0.00388589	0.320773	0.493802
FBgn0067311	24.9581	-0.676742	0.234209	-2.88949	0.00385873	0.320773	0.493802
FBgn0265899	39.5083	-0.677084	0.234543	-2.88683	0.00389148	0.320773	0.493802
FBgn0020506	6.47188	-0.551681	0.191254	-2.88454	0.0039198	0.320848	0.4937
FBgn0264494	395.299	-0.514418	0.178579	-2.88063	0.00396884	0.322606	0.491327
FBgn0031914	858.093	-0.506988	0.17735	-2.85868	0.00425404	0.343404	0.464195
FBgn0038105	91.1187	-0.626379	0.22079	-2.83699	0.0045541	0.365108	0.437579
FBgn0031558	1998.07	0.610703	0.216002	2.8273	0.00469422	0.373781	0.427382
FBgn0261057	172.702	0.656656	0.233144	2.81653	0.00485461	0.383941	0.415736
FBgn0039640	43.7	0.638064	0.228667	2.79036	0.00526498	0.413601	0.383418
FBgn0034053	91.5067	-0.621631	0.223136	-2.78588	0.00533823	0.41656	0.380322
FBgn0033999	327.167	-0.55213	0.19847	-2.78194	0.00540353	0.418863	0.377928
FBgn0039628	501.678	0.527008	0.189683	2.77836	0.00546338	0.420716	0.376011
FBgn0011670	1227.47	0.534747	0.193336	2.7659	0.00567657	0.434276	0.362234
FBgn0264979	115.772	0.575724	0.208957	2.75523	0.00586506	0.445783	0.350877
FBgn0032066	182.236	-0.557113	0.202415	-2.75233	0.00591723	0.446846	0.349842
FBgn0027560	2447.44	-0.474846	0.172987	-2.74497	0.00605157	0.454062	0.342885
FBgn0033593	393.187	0.537327	0.197198	2.7248	0.00643398	0.47968	0.319048
FBgn0032834	150.976	0.583262	0.21487	2.71449	0.00663787	0.491748	0.308257
FBgn0051704	947.42	0.475148	0.175454	2.7081	0.00676691	0.498155	0.302635
FBgn0052702	74.0382	0.594249	0.219673	2.70515	0.00682742	0.499469	0.301492
FBgn0040349	347.163	-0.539274	0.199684	-2.70064	0.00692066	0.500039	0.300996
FBgn0058006	19.6957	-0.623291	0.230788	-2.70071	0.00691922	0.500039	0.300996
FBgn0046763	48.2294	0.610749	0.226601	2.69526	0.00703343	0.500211	0.300846
FBgn0263625	190.664	0.531202	0.196868	2.69826	0.00697026	0.500211	0.300846
FBgn0041629	165.885	-0.544792	0.202193	-2.69441	0.00705125	0.500211	0.300846
FBgn0015035	118.409	-0.566932	0.211856	-2.67602	0.00745019	0.525328	0.27957
FBgn0259110	29.4193	0.626821	0.234652	2.67128	0.00755634	0.529622	0.276034
FBgn0034997	142.452	-0.58483	0.219688	-2.66209	0.00776569	0.541056	0.266758
FBgn0034904	41.1712	0.623629	0.23481	2.65589	0.00790987	0.54784	0.261346
FBgn0039048	123.29	0.533817	0.201235	2.65271	0.00798491	0.549785	0.259808
FBgn0039801	1223.33	-0.459533	0.175103	-2.62436	0.00868121	0.594231	0.226045
FBgn0039241	75.5841	-0.583791	0.22265	-2.62201	0.00874129	0.594865	0.225581
FBgn0027657	552.732	-0.467289	0.178612	-2.61622	0.00889095	0.601553	0.220726
FBgn0035189	337.276	-0.488086	0.187542	-2.60254	0.00925351	0.622485	0.205871
FBgn0050360	1629.16	-0.504062	0.193849	-2.60029	0.00931459	0.623013	0.205503
FBgn0038407	226.039	-0.507459	0.195361	-2.59755	0.00938921	0.624436	0.204512
FBgn0020385	310.088	-0.518465	0.200381	-2.5874	0.00967037	0.639501	0.194159
FBgn0035228	658.14	-0.439772	0.170237	-2.58329	0.00978623	0.640764	0.193302
FBgn0041719	9.99666	-0.557857	0.215986	-2.58284	0.00979895	0.640764	0.193302
FBgn0039298	1014.06	-0.518283	0.201614	-2.57067	0.0101501	0.66004	0.18043
FBgn0037612	172.621	-0.510712	0.198918	-2.56746	0.0102448	0.662516	0.178804
FBgn0264991	205.41	0.55164	0.215321	2.56194	0.0104089	0.669432	0.174293
FBgn0031937	56.3003	0.569539	0.223165	2.5521	0.0107076	0.681155	0.166754
FBgn0031702	77.2507	-0.552873	0.216551	-2.55309	0.0106773	0.681155	0.166754
FBgn0053087	42.1565	-0.588739	0.23112	-2.54734	0.0108548	0.686789	0.163177
FBgn0034139	12.2998	0.567884	0.224349	2.53125	0.0113657	0.715244	0.145546
FBgn0266365	50.2089	0.582684	0.231491	2.51709	0.0118328	0.740655	0.130384
FBgn0038074	1023.18	0.485423	0.193214	2.51236	0.0119926	0.74667	0.126871
FBgn0031418	1096.49	-0.47607	0.19012	-2.50404	0.0122783	0.760407	0.118954
FBgn0267215	9.08722	0.532658	0.213266	2.49762	0.0125031	0.766225	0.115644
FBgn0265487	2653.27	-0.439909	0.176126	-2.4977	0.0125002	0.766225	0.115644
FBgn0063667	9.231	-0.52232	0.209346	-2.49501	0.0125954	0.767863	0.114716
FBgn0265048	84.3177	0.520318	0.209615	2.48226	0.0130553	0.779653	0.108098
FBgn0085244	273.89	0.475043	0.191304	2.48318	0.0130216	0.779653	0.108098
FBgn0020509	612.33	0.448437	0.180312	2.487	0.0128824	0.779653	0.108098
FBgn0037386	224.058	-0.491432	0.197742	-2.48521	0.0129474	0.779653	0.108098
FBgn0034330	1212.78	0.544044	0.219957	2.47342	0.0133829	0.795159	0.0995458
FBgn0034229	1520.59	0.474936	0.193229	2.45788	0.0139758	0.826198	0.082916
FBgn0265689	35.3582	0.570775	0.232864	2.45111	0.0142418	0.833503	0.0790927
FBgn0050083	64.1883	0.548948	0.223926	2.45147	0.0142275	0.833503	0.0790927
FBgn0014469	417.233	-0.436359	0.17834	-2.44679	0.0144136	0.836053	0.0777664
FBgn0030607	111.611	-0.562367	0.229873	-2.44642	0.0144282	0.836053	0.0777664
FBgn0034515	391.637	-0.4837	0.197878	-2.44444	0.0145079	0.836526	0.0775207
FBgn0051075	152.307	-0.540847	0.222517	-2.43058	0.0150745	0.864935	0.0630166
FBgn0003390	115.8	0.536519	0.221149	2.42606	0.0152639	0.867593	0.0616839
FBgn0035780	51.8036	-0.543423	0.224006	-2.42593	0.015269	0.867593	0.0616839
FBgn0000250	339.245	0.480282	0.199719	2.40479	0.0161818	0.888237	0.0514711
FBgn0030310	148.472	0.4651	0.193573	2.40271	0.0162742	0.888237	0.0514711
FBgn0002569	476.238	-0.464631	0.193409	-2.40232	0.0162915	0.888237	0.0514711
FBgn0038516	231.229	-0.510737	0.212649	-2.40178	0.0163153	0.888237	0.0514711
FBgn0031814	176.959	-0.513755	0.212882	-2.41333	0.0158073	0.888237	0.0514711
FBgn0011293	106.27	-0.525213	0.217508	-2.41469	0.0157487	0.888237	0.0514711
FBgn0038702	196.234	-0.527358	0.218718	-2.41113	0.015903	0.888237	0.0514711
FBgn0016675	71.6092	-0.554394	0.230201	-2.40831	0.0160266	0.888237	0.0514711
FBgn0083972	26.6869	-0.564511	0.234734	-2.40489	0.0161772	0.888237	0.0514711
FBgn0033439	36.0925	0.553934	0.231258	2.39531	0.0166065	0.895756	0.0478104
FBgn0029728	11.4466	0.532831	0.222446	2.39533	0.0166055	0.895756	0.0478104
FBgn0030925	62.3088	0.546284	0.229477	2.38056	0.0172865	0.926454	0.0331763
FBgn0069938	24.2322	0.546164	0.229524	2.37955	0.0173339	0.926454	0.0331763
FBgn0035978	533.709	-0.457407	0.192507	-2.37606	0.0174988	0.931018	0.0310418
FBgn0263390	244.666	0.445952	0.188236	2.36911	0.0178309	0.944394	0.0248469
FBgn0025454	460.291	-0.456086	0.192724	-2.36652	0.0179562	0.946745	0.0237668
FBgn0262880	68.9089	0.543859	0.230079	2.36379	0.018089	0.949472	0.0225178
FBgn0085328	92.5151	0.510231	0.216029	2.36186	0.0181836	0.950173	0.0221975
FBgn0033196	85.409	0.493731	0.211564	2.33372	0.0196106	0.993687	0.00275026
FBgn0040623	424.381	0.420878	0.180021	2.33794	0.0193906	0.993687	0.00275026
FBgn0028473	1839.85	-0.426127	0.182137	-2.3396	0.0193044	0.993687	0.00275026
FBgn0033203	13.629	-0.529774	0.226659	-2.33732	0.0194224	0.993687	0.00275026
FBgn0038463	71.5629	-0.533049	0.227556	-2.34249	0.0191553	0.993687	0.00275026
FBgn0032381	19.6916	-0.538471	0.23053	-2.33579	0.019502	0.993687	0.00275026
FBgn0036997	30.3973	-0.546616	0.234219	-2.33378	0.0196073	0.993687	0.00275026
FBgn0039022	34.6481	0.537052	0.232472	2.31018	0.0208783	0.999611	0.000169029
FBgn0259965	140.233	0.532877	0.232416	2.29277	0.0218611	0.999611	0.000169029
FBgn0033164	58.5114	0.531696	0.233567	2.27642	0.022821	0.999611	0.000169029
FBgn0262717	24.5796	0.518907	0.234621	2.21169	0.0269884	0.999611	0.000169029
FBgn0267607	33.7421	0.518677	0.233614	2.22023	0.026403	0.999611	0.000169029
FBgn0259969	66.0323	0.511314	0.230711	2.21625	0.0266745	0.999611	0.000169029
FBgn0053136	40.5309	0.505281	0.234484	2.15487	0.0311723	0.999611	0.000169029
FBgn0262351	47.0932	0.503649	0.234823	2.1448	0.0319685	0.999611	0.000169029
FBgn0266785	114.557	0.502598	0.225068	2.23309	0.0255428	0.999611	0.000169029
FBgn0038250	95.1624	0.498025	0.217433	2.29048	0.0219937	0.999611	0.000169029
FBgn0265672	36.0007	0.4958	0.231432	2.14232	0.0321681	0.999611	0.000169029
FBgn0083120	17.1589	0.494736	0.228959	2.16081	0.0307102	0.999611	0.000169029
FBgn0037384	26.8288	0.487035	0.234592	2.0761	0.037885	0.999611	0.000169029
FBgn0052263	27.2864	0.483301	0.234576	2.06032	0.0393684	0.999611	0.000169029
FBgn0030082	50.6886	0.481001	0.229926	2.09198	0.0364402	0.999611	0.000169029
FBgn0053096	14.4692	0.478904	0.229674	2.08515	0.0370557	0.999611	0.000169029
FBgn0259936	36.3541	0.471393	0.233279	2.02073	0.0433077	0.999611	0.000169029
FBgn0262141	11.7252	0.46308	0.224836	2.05963	0.0394336	0.999611	0.000169029
FBgn0259955	18.6379	0.461183	0.232095	1.98704	0.0469178	0.999611	0.000169029
FBgn0004395	90.2819	0.457312	0.211996	2.15717	0.0309924	0.999611	0.000169029
FBgn0259967	48.1514	0.456377	0.226297	2.01671	0.0437256	0.999611	0.000169029
FBgn0032322	82.1973	0.454289	0.212239	2.14046	0.0323177	0.999611	0.000169029
FBgn0038755	23.6818	0.453186	0.234809	1.93002	0.0536045	0.999611	0.000169029
FBgn0030981	9.94407	0.450852	0.214309	2.10375	0.0354003	0.999611	0.000169029
FBgn0029681	41.0767	0.450826	0.234749	1.92046	0.0548	0.999611	0.000169029
FBgn0029939	13.637	0.450779	0.227836	1.97852	0.0478698	0.999611	0.000169029
FBgn0033864	21.8276	0.449434	0.233212	1.92715	0.053961	0.999611	0.000169029
FBgn0038472	11.2952	0.448945	0.217566	2.06348	0.0390668	0.999611	0.000169029
FBgn0034674	29.6276	0.448896	0.234555	1.91382	0.0556433	0.999611	0.000169029
FBgn0265270	647.7	0.44883	0.203215	2.20864	0.0271996	0.999611	0.000169029
FBgn0266363	66.4164	0.448777	0.226355	1.98262	0.0474097	0.999611	0.000169029
FBgn0039155	12.9407	0.446692	0.224807	1.987	0.0469223	0.999611	0.000169029
FBgn0025686	15.4424	0.445741	0.228544	1.95035	0.0511347	0.999611	0.000169029
FBgn0013698	53.0727	0.44302	0.234778	1.88697	0.059164	0.999611	0.000169029
FBgn0261834	33.5422	0.442356	0.234828	1.88374	0.0595999	0.999611	0.000169029
FBgn0039630	6.45156	0.438872	0.19579	2.24154	0.0249909	0.999611	0.000169029
FBgn0037105	14.3827	0.438829	0.227389	1.92986	0.0536244	0.999611	0.000169029
FBgn0033236	79.456	0.435733	0.214268	2.03359	0.0419928	0.999611	0.000169029
FBgn0262966	65.4383	0.432667	0.228345	1.8948	0.0581193	0.999611	0.000169029
FBgn0263505	21.1706	0.432354	0.229498	1.88391	0.0595775	0.999611	0.000169029
FBgn0032549	20.4127	0.432216	0.233468	1.85129	0.0641278	0.999611	0.000169029
FBgn0263095	10.6003	0.431211	0.219686	1.96285	0.0496633	0.999611	0.000169029
FBgn0029147	41.8677	0.431064	0.233955	1.84251	0.0654011	0.999611	0.000169029
FBgn0259966	172.123	0.430279	0.224035	1.92059	0.0547837	0.999611	0.000169029
FBgn0264373	15.0549	0.427396	0.223001	1.91657	0.055293	0.999611	0.000169029
FBgn0039239	58.0492	0.427	0.233093	1.83189	0.0669683	0.999611	0.000169029
FBgn0250844	129.773	0.426843	0.229472	1.86011	0.06287	0.999611	0.000169029
FBgn0086675	98.4581	0.423504	0.234518	1.80584	0.0709427	0.999611	0.000169029
FBgn0004782	7.3987	0.421581	0.182363	2.31177	0.0207903	0.999611	0.000169029
FBgn0261628	17.1378	0.420988	0.232642	1.8096	0.0703583	0.999611	0.000169029
FBgn0263090	1075.32	0.420249	0.212921	1.97373	0.0484124	0.999611	0.000169029
FBgn0264349	44.0534	0.420167	0.231936	1.81157	0.0700534	0.999611	0.000169029
FBgn0037525	58.2374	0.419405	0.227968	1.83975	0.0658044	0.999611	0.000169029
FBgn0264330	69.2803	0.418964	0.22181	1.88884	0.0589136	0.999611	0.000169029
FBgn0011016	355.642	0.416666	0.190589	2.1862	0.028801	0.999611	0.000169029
FBgn0029935	25.7259	0.416121	0.234776	1.77242	0.076325	0.999611	0.000169029
FBgn0040371	199.255	0.414666	0.230565	1.79848	0.0721009	0.999611	0.000169029
FBgn0262569	11.8857	0.41452	0.219578	1.8878	0.0590522	0.999611	0.000169029
FBgn0086778	29.2463	0.414506	0.229507	1.80607	0.0709078	0.999611	0.000169029
FBgn0259183	41.3257	0.414307	0.233791	1.77212	0.076374	0.999611	0.000169029
FBgn0003575	73.2964	0.414272	0.219621	1.88631	0.0592538	0.999611	0.000169029
FBgn0035903	14.9946	0.413987	0.229228	1.80601	0.0709173	0.999611	0.000169029
FBgn0026602	85.4855	0.412832	0.213914	1.9299	0.0536191	0.999611	0.000169029
FBgn0038281	82.3003	0.412556	0.229993	1.79377	0.0728492	0.999611	0.000169029
FBgn0003964	57.6427	0.41226	0.22527	1.83007	0.0672391	0.999611	0.000169029
FBgn0051678	70.2113	0.411141	0.223738	1.8376	0.0661211	0.999611	0.000169029
FBgn0085486	52.8306	0.410921	0.234775	1.75027	0.0800709	0.999611	0.000169029
FBgn0264994	29.7568	0.408633	0.234676	1.74126	0.0816381	0.999611	0.000169029
FBgn0265670	18.9586	0.407218	0.233904	1.74096	0.0816902	0.999611	0.000169029
FBgn0013348	154.744	0.407205	0.227017	1.79372	0.0728585	0.999611	0.000169029
FBgn0037191	48.7134	0.406661	0.233418	1.7422	0.0814739	0.999611	0.000169029
FBgn0037466	30.5146	0.406655	0.233552	1.74118	0.0816526	0.999611	0.000169029
FBgn0266084	150.93	0.404339	0.209396	1.93098	0.053486	0.999611	0.000169029
FBgn0030305	100.515	0.404221	0.209099	1.93316	0.053217	0.999611	0.000169029
FBgn0039029	9.12906	0.404146	0.209622	1.92797	0.0538584	0.999611	0.000169029
FBgn0265349	203.604	0.403078	0.216653	1.86048	0.0628178	0.999611	0.000169029
FBgn0029639	5.52827	0.40305	0.184512	2.18441	0.028932	0.999611	0.000169029
FBgn0027550	51.4708	0.402887	0.226437	1.77924	0.0752001	0.999611	0.000169029
FBgn0267120	17.857	0.402246	0.233356	1.72374	0.0847541	0.999611	0.000169029
FBgn0030465	37.7244	0.401281	0.232001	1.72965	0.0836928	0.999611	0.000169029
FBgn0262004	18.4535	0.400534	0.233496	1.71538	0.0862763	0.999611	0.000169029
FBgn0034638	372.669	0.39932	0.218614	1.8266	0.0677596	0.999611	0.000169029
FBgn0034314	23.1363	0.39865	0.234817	1.6977	0.0895636	0.999611	0.000169029
FBgn0024941	34.8835	0.396986	0.234294	1.69439	0.0901911	0.999611	0.000169029
FBgn0264553	21.4878	0.395648	0.234152	1.6897	0.0910847	0.999611	0.000169029
FBgn0030055	37.4245	0.395244	0.229868	1.71944	0.0855347	0.999611	0.000169029
FBgn0053307	122.379	0.394531	0.223663	1.76395	0.0777402	0.999611	0.000169029
FBgn0266968	7.49738	0.394492	0.204143	1.93243	0.0533065	0.999611	0.000169029
FBgn0029963	36.2397	0.393339	0.234735	1.67567	0.0938026	0.999611	0.000169029
FBgn0266633	53.0246	0.393313	0.224501	1.75194	0.0797833	0.999611	0.000169029
FBgn0010358	290.866	0.392941	0.210652	1.86536	0.0621313	0.999611	0.000169029
FBgn0259958	93.5688	0.390488	0.218863	1.78417	0.0743958	0.999611	0.000169029
FBgn0043539	138.891	0.390031	0.206912	1.88501	0.059429	0.999611	0.000169029
FBgn0051729	59.7331	0.389872	0.222131	1.75515	0.0792342	0.999611	0.000169029
FBgn0039453	146.47	0.389867	0.202918	1.92131	0.0546932	0.999611	0.000169029
FBgn0029914	34.0475	0.389416	0.233842	1.6653	0.0958536	0.999611	0.000169029
FBgn0000028	18.9743	0.38888	0.232051	1.67584	0.0937696	0.999611	0.000169029
FBgn0053547	42.4719	0.3883	0.234753	1.65408	0.098111	0.999611	0.000169029
FBgn0050151	110.745	0.387755	0.207379	1.86979	0.0615134	0.999611	0.000169029
FBgn0259959	99.1859	0.387326	0.226108	1.71302	0.0867096	0.999611	0.000169029
FBgn0262899	136.556	0.38718	0.201516	1.92133	0.0546899	0.999611	0.000169029
FBgn0052181	37.5986	0.387109	0.234573	1.65027	0.0988872	0.999611	0.000169029
FBgn0266764	37.5197	0.386286	0.234567	1.64681	0.0995977	0.999611	0.000169029
FBgn0039152	45.7906	0.385901	0.23086	1.67158	0.0946074	0.999611	0.000169029
FBgn0051156	8.9071	0.385485	0.209162	1.843	0.0653289	0.999611	0.000169029
FBgn0050395	42.0223	0.385268	0.233886	1.64725	0.099507	0.999611	0.000169029
FBgn0038069	8.43779	0.385074	0.201655	1.90957	0.0561887	0.999611	0.000169029
FBgn0265508	47.7865	0.384731	0.228694	1.6823	0.0925114	0.999611	0.000169029
FBgn0032868	295.34	0.384111	0.203575	1.88682	0.0591841	0.999611	0.000169029
FBgn0037323	67.5229	0.383853	0.232663	1.64983	0.0989782	0.999611	0.000169029
FBgn0031273	12.6172	0.38373	0.219348	1.74941	0.0802199	0.999611	0.000169029
FBgn0002863	7587.67	0.382594	0.18206	2.10147	0.0355995	0.999611	0.000169029
FBgn0265148	20.5391	0.382279	0.234078	1.63313	0.102441	0.999611	0.000169029
FBgn0259949	109.134	0.381702	0.21938	1.73992	0.0818736	0.999611	0.000169029
FBgn0052720	14.1839	0.381261	0.226487	1.68337	0.0923044	0.999611	0.000169029
FBgn0053234	13.6031	0.381088	0.218824	1.74152	0.0815921	0.999611	0.000169029
FBgn0000115	165.459	0.380564	0.200216	1.90076	0.0573331	0.999611	0.000169029
FBgn0031692	88.6347	0.380257	0.234471	1.62176	0.104854	0.999611	0.000169029
FBgn0040637	8.03928	0.380176	0.205809	1.84723	0.0647138	0.999611	0.000169029
FBgn0037092	34.3621	0.379674	0.23312	1.62866	0.103384	0.999611	0.000169029
FBgn0265274	115.607	0.379315	0.205831	1.84284	0.0653521	0.999611	0.000169029
FBgn0028542	30.1785	0.379051	0.234817	1.61424	0.106475	0.999611	0.000169029
FBgn0265418	11.6272	0.378969	0.223907	1.69253	0.0905457	0.999611	0.000169029
FBgn0263402	14.8838	0.378117	0.226896	1.66648	0.0956183	0.999611	0.000169029
FBgn0036332	26.2565	0.376975	0.234604	1.60686	0.108086	0.999611	0.000169029
FBgn0028936	25.9655	0.376738	0.234704	1.60516	0.108458	0.999611	0.000169029
FBgn0031751	755.218	0.376046	0.222416	1.69073	0.0908885	0.999611	0.000169029
FBgn0264726	157.681	0.375352	0.202871	1.8502	0.0642848	0.999611	0.000169029
FBgn0031389	21.0719	0.374913	0.234251	1.60048	0.109493	0.999611	0.000169029
FBgn0266625	4.8728	0.374365	0.182658	2.04954	0.0404094	0.999611	0.000169029
FBgn0085481	9.37113	0.373842	0.215752	1.73274	0.0831423	0.999611	0.000169029
FBgn0264843	128.539	0.372729	0.205993	1.80943	0.0703849	0.999611	0.000169029
FBgn0039576	100.832	0.371565	0.223393	1.66328	0.0962563	0.999611	0.000169029
FBgn0050291	89.3971	0.371488	0.215593	1.7231	0.0848709	0.999611	0.000169029
FBgn0264503	17.0441	0.37052	0.22896	1.61828	0.105603	0.999611	0.000169029
FBgn0037970	84.4487	0.370358	0.232028	1.59618	0.110448	0.999611	0.000169029
FBgn0259957	30.3906	0.370311	0.234572	1.57867	0.114413	0.999611	0.000169029
FBgn0085387	32.8073	0.370053	0.234305	1.57937	0.114252	0.999611	0.000169029
FBgn0040812	65.7377	0.370023	0.230033	1.60857	0.107711	0.999611	0.000169029
FBgn0039087	9.4597	0.36999	0.214623	1.7239	0.0847256	0.999611	0.000169029
FBgn0264468	16.9977	0.369985	0.227667	1.62511	0.104138	0.999611	0.000169029
FBgn0265539	1240.32	0.369831	0.203955	1.8133	0.0697859	0.999611	0.000169029
FBgn0035934	29.4881	0.368693	0.233808	1.5769	0.114818	0.999611	0.000169029
FBgn0260855	297.55	0.367584	0.194148	1.89332	0.058316	0.999611	0.000169029
FBgn0266985	6.37508	0.367575	0.200773	1.8308	0.0671299	0.999611	0.000169029
FBgn0030357	68.2727	0.367216	0.224475	1.63589	0.101862	0.999611	0.000169029
FBgn0051872	180.267	0.367154	0.231557	1.58559	0.112833	0.999611	0.000169029
FBgn0265712	25.6073	0.366197	0.23463	1.56074	0.118585	0.999611	0.000169029
FBgn0263094	12.3686	0.365649	0.222994	1.63973	0.101062	0.999611	0.000169029
FBgn0020388	66.573	0.365051	0.219854	1.66043	0.0968289	0.999611	0.000169029
FBgn0029708	40.2727	0.363694	0.234678	1.54976	0.1212	0.999611	0.000169029
FBgn0052588	46.1333	0.363544	0.23383	1.55474	0.120009	0.999611	0.000169029
FBgn0263502	12.9741	0.363522	0.226512	1.60487	0.108523	0.999611	0.000169029
FBgn0035299	45.6898	0.362795	0.231673	1.56598	0.117354	0.999611	0.000169029
FBgn0052521	455.694	0.362405	0.185747	1.95107	0.0510486	0.999611	0.000169029
FBgn0005564	13.4423	0.361981	0.228392	1.58491	0.112986	0.999611	0.000169029
FBgn0029526	16.9195	0.361533	0.23168	1.56048	0.118646	0.999611	0.000169029
FBgn0037447	78.5186	0.361291	0.229319	1.57549	0.115143	0.999611	0.000169029
FBgn0039883	15.7888	0.360946	0.227147	1.58904	0.112052	0.999611	0.000169029
FBgn0050090	15.9558	0.360639	0.227968	1.58197	0.113656	0.999611	0.000169029
FBgn0262794	27.5224	0.359572	0.234455	1.53365	0.125115	0.999611	0.000169029
FBgn0036881	5.82464	0.359472	0.192278	1.86954	0.0615472	0.999611	0.000169029
FBgn0034804	22.7821	0.35845	0.233744	1.53352	0.125149	0.999611	0.000169029
FBgn0035434	303.348	0.357448	0.188316	1.89813	0.0576792	0.999611	0.000169029
FBgn0266826	30.1482	0.357366	0.234587	1.52338	0.127663	0.999611	0.000169029
FBgn0039064	29.8561	0.356933	0.234765	1.52038	0.128415	0.999611	0.000169029
FBgn0266730	24.5098	0.356901	0.233087	1.53119	0.125723	0.999611	0.000169029
FBgn0265850	5.59577	0.35667	0.178678	1.99616	0.0459164	0.999611	0.000169029
FBgn0266788	14.0936	0.356303	0.227018	1.56949	0.116533	0.999611	0.000169029
FBgn0259739	190.893	0.356265	0.233309	1.52701	0.126759	0.999611	0.000169029
FBgn0040020	35.2854	0.35594	0.232749	1.52929	0.126194	0.999611	0.000169029
FBgn0034251	28.4695	0.355116	0.23464	1.51345	0.130165	0.999611	0.000169029
FBgn0032364	10.6732	0.353016	0.219595	1.60758	0.107928	0.999611	0.000169029
FBgn0265370	25.8611	0.352933	0.23406	1.50787	0.131588	0.999611	0.000169029
FBgn0051418	44.1478	0.352284	0.23243	1.51565	0.129607	0.999611	0.000169029
FBgn0051144	23.6036	0.351874	0.234514	1.50044	0.133502	0.999611	0.000169029
FBgn0266701	10.2597	0.3517	0.219677	1.60099	0.10938	0.999611	0.000169029
FBgn0264469	5.81463	0.351509	0.194003	1.81187	0.0700056	0.999611	0.000169029
FBgn0043576	100.538	0.350866	0.205274	1.70926	0.0874033	0.999611	0.000169029
FBgn0264565	53.0868	0.350646	0.224301	1.56328	0.117986	0.999611	0.000169029
FBgn0034143	16.7233	0.349519	0.231191	1.51182	0.130579	0.999611	0.000169029
FBgn0262006	18.2817	0.349188	0.233612	1.49474	0.134983	0.999611	0.000169029
FBgn0051092	550.631	0.348993	0.18286	1.90852	0.0563234	0.999611	0.000169029
FBgn0266719	78.1309	0.348792	0.21739	1.60445	0.108614	0.999611	0.000169029
FBgn0033056	32.2578	0.348759	0.23282	1.49798	0.13414	0.999611	0.000169029
FBgn0031700	149.493	0.347891	0.198229	1.75499	0.0792603	0.999611	0.000169029
FBgn0050438	81.3251	0.3471	0.230923	1.5031	0.132814	0.999611	0.000169029
FBgn0036969	604.747	0.346644	0.199542	1.7372	0.0823522	0.999611	0.000169029
FBgn0032047	64.0651	0.345819	0.230164	1.50249	0.13297	0.999611	0.000169029
FBgn0031777	52.256	0.345449	0.224249	1.54047	0.123445	0.999611	0.000169029
FBgn0036397	26.9596	0.345032	0.234361	1.47223	0.14096	0.999611	0.000169029
FBgn0036263	35.7422	0.344891	0.231379	1.49058	0.136071	0.999611	0.000169029
FBgn0262535	34.6508	0.344881	0.234717	1.46935	0.141739	0.999611	0.000169029
FBgn0034104	79.1964	0.344673	0.230091	1.49798	0.134137	0.999611	0.000169029
FBgn0030808	54.5012	0.344461	0.22326	1.54287	0.122862	0.999611	0.000169029
FBgn0267733	37.7006	0.344199	0.229277	1.50123	0.133295	0.999611	0.000169029
FBgn0037783	19.1924	0.343982	0.233138	1.47545	0.140093	0.999611	0.000169029
FBgn0054033	40.7242	0.343606	0.234577	1.46479	0.142977	0.999611	0.000169029
FBgn0032538	9.75858	0.343345	0.216844	1.58337	0.113337	0.999611	0.000169029
FBgn0023181	8.60013	0.343228	0.213211	1.60981	0.10744	0.999611	0.000169029
FBgn0033872	83.1562	0.342736	0.223231	1.53534	0.1247	0.999611	0.000169029
FBgn0022338	51.8999	0.342146	0.228086	1.50007	0.133595	0.999611	0.000169029
FBgn0011204	163.751	0.341747	0.204871	1.66811	0.0952948	0.999611	0.000169029
FBgn0039031	215.476	0.341737	0.210058	1.62687	0.103764	0.999611	0.000169029
FBgn0034082	59.2695	0.341694	0.234821	1.45512	0.145636	0.999611	0.000169029
FBgn0030764	37.1551	0.341663	0.234079	1.45961	0.144398	0.999611	0.000169029
FBgn0031294	966.685	0.341196	0.215895	1.58038	0.11402	0.999611	0.000169029
FBgn0034200	594.056	0.340476	0.18494	1.841	0.065621	0.999611	0.000169029
FBgn0260945	190.186	0.34006	0.193461	1.75777	0.0787865	0.999611	0.000169029
FBgn0029993	17.6918	0.339353	0.228355	1.48608	0.137259	0.999611	0.000169029
FBgn0040291	73.4929	0.338701	0.228685	1.48108	0.138585	0.999611	0.000169029
FBgn0032787	42.9802	0.338686	0.231012	1.4661	0.142622	0.999611	0.000169029
FBgn0033863	241.706	0.338337	0.231934	1.45877	0.144629	0.999611	0.000169029
FBgn0262010	62.2983	0.337555	0.233378	1.44639	0.148069	0.999611	0.000169029
FBgn0039459	16.4477	0.336515	0.23251	1.44731	0.147809	0.999611	0.000169029
FBgn0039186	37.331	0.335922	0.231805	1.44916	0.147294	0.999611	0.000169029
FBgn0004575	32.5321	0.33586	0.233257	1.43987	0.149905	0.999611	0.000169029
FBgn0035265	76.68	0.334702	0.216839	1.54355	0.122697	0.999611	0.000169029
FBgn0052343	32.4341	0.334679	0.233822	1.43134	0.152333	0.999611	0.000169029
FBgn0034290	393.374	0.334671	0.182104	1.8378	0.0660916	0.999611	0.000169029
FBgn0022710	255.333	0.334664	0.189446	1.76653	0.0773063	0.999611	0.000169029
FBgn0259962	94.3085	0.332804	0.213649	1.55771	0.119302	0.999611	0.000169029
FBgn0262142	21.4603	0.332639	0.230684	1.44197	0.149312	0.999611	0.000169029
FBgn0040996	251.393	0.332259	0.216926	1.53167	0.125603	0.999611	0.000169029
FBgn0028506	15.4947	0.331563	0.225268	1.47186	0.141059	0.999611	0.000169029
FBgn0265785	41.2763	0.33106	0.232598	1.42331	0.154646	0.999611	0.000169029
FBgn0031168	42.8624	0.330152	0.234804	1.40608	0.159701	0.999611	0.000169029
FBgn0037515	200.324	0.329886	0.204308	1.61465	0.106386	0.999611	0.000169029
FBgn0031519	5.82707	0.329724	0.180213	1.82964	0.0673042	0.999611	0.000169029
FBgn0266040	115.126	0.329342	0.215973	1.52493	0.127277	0.999611	0.000169029
FBgn0023171	48.7247	0.329304	0.224694	1.46557	0.142766	0.999611	0.000169029
FBgn0051851	28.3146	0.32921	0.234768	1.40228	0.160833	0.999611	0.000169029
FBgn0028369	58.4942	0.329115	0.23083	1.42579	0.153929	0.999611	0.000169029
FBgn0040904	93.0189	0.328917	0.227768	1.44409	0.148714	0.999611	0.000169029
FBgn0026598	21.164	0.328146	0.231237	1.41909	0.155873	0.999611	0.000169029
FBgn0033875	477.627	0.327711	0.175986	1.86215	0.0625826	0.999611	0.000169029
FBgn0264255	79.7723	0.327603	0.23472	1.39572	0.1628	0.999611	0.000169029
FBgn0034705	34.395	0.327477	0.233597	1.40189	0.160947	0.999611	0.000169029
FBgn0037197	5.13336	0.327222	0.188924	1.73203	0.0832682	0.999611	0.000169029
FBgn0054021	71.2037	0.32708	0.233479	1.40089	0.161245	0.999611	0.000169029
FBgn0262877	13.6483	0.326812	0.227807	1.4346	0.1514	0.999611	0.000169029
FBgn0004244	78.6855	0.326532	0.234248	1.39396	0.16333	0.999611	0.000169029
FBgn0030309	401.205	0.325901	0.187574	1.73745	0.0823074	0.999611	0.000169029
FBgn0259224	26.6638	0.325562	0.23443	1.38874	0.164911	0.999611	0.000169029
FBgn0003321	42.57	0.324381	0.227969	1.42291	0.154761	0.999611	0.000169029
FBgn0050325	7.84768	0.323805	0.201344	1.60822	0.107787	0.999611	0.000169029
FBgn0250820	205.805	0.322843	0.190738	1.6926	0.0905323	0.999611	0.000169029
FBgn0038083	58.4835	0.322603	0.234752	1.37423	0.16937	0.999611	0.000169029
FBgn0003545	15.8118	0.322575	0.229781	1.40384	0.160368	0.999611	0.000169029
FBgn0030429	44.1146	0.322465	0.233673	1.37998	0.167592	0.999611	0.000169029
FBgn0265102	12.4855	0.321978	0.222684	1.4459	0.148207	0.999611	0.000169029
FBgn0039759	5.06938	0.321756	0.185783	1.73189	0.0832936	0.999611	0.000169029
FBgn0035087	841.956	0.321489	0.191076	1.68252	0.0924681	0.999611	0.000169029
FBgn0030012	30.3666	0.321349	0.234513	1.37029	0.170598	0.999611	0.000169029
FBgn0026582	21.7481	0.321206	0.234182	1.37161	0.170185	0.999611	0.000169029
FBgn0036089	35.677	0.321124	0.234827	1.36749	0.17147	0.999611	0.000169029
FBgn0004687	349.891	0.320842	0.220448	1.45541	0.145556	0.999611	0.000169029
FBgn0029936	9.48947	0.320805	0.208373	1.53958	0.123664	0.999611	0.000169029
FBgn0013300	165.445	0.320653	0.22398	1.43161	0.152254	0.999611	0.000169029
FBgn0039172	338.173	0.320537	0.183496	1.74683	0.080667	0.999611	0.000169029
FBgn0030877	17.5407	0.319956	0.230246	1.38963	0.164642	0.999611	0.000169029
FBgn0267463	15.6703	0.319939	0.231364	1.38284	0.166713	0.999611	0.000169029
FBgn0085318	22.5706	0.319734	0.233982	1.36649	0.171785	0.999611	0.000169029
FBgn0020443	147.599	0.319121	0.202036	1.57952	0.114216	0.999611	0.000169029
FBgn0030088	30.1609	0.319	0.233817	1.36431	0.17247	0.999611	0.000169029
FBgn0264716	6.68109	0.318913	0.196034	1.62683	0.103773	0.999611	0.000169029
FBgn0037611	10.392	0.318769	0.21925	1.45391	0.145972	0.999611	0.000169029
FBgn0036563	30.8081	0.318307	0.233076	1.36568	0.17204	0.999611	0.000169029
FBgn0266809	11.416	0.31797	0.223571	1.42223	0.154958	0.999611	0.000169029
FBgn0031333	146.152	0.317074	0.226979	1.39693	0.162434	0.999611	0.000169029
FBgn0053530	79.4169	0.317069	0.216785	1.4626	0.143578	0.999611	0.000169029
FBgn0037860	71.1	0.31699	0.226425	1.39998	0.161519	0.999611	0.000169029
FBgn0035902	10.4571	0.316969	0.215464	1.4711	0.141265	0.999611	0.000169029
FBgn0030620	29.6464	0.316847	0.233868	1.35481	0.175478	0.999611	0.000169029
FBgn0264517	22.0456	0.316592	0.234676	1.34906	0.177318	0.999611	0.000169029
FBgn0031155	6.99918	0.316475	0.199203	1.58871	0.112126	0.999611	0.000169029
FBgn0264081	39.6583	0.316272	0.234829	1.34682	0.178038	0.999611	0.000169029
FBgn0259954	9.33718	0.316081	0.211342	1.49559	0.13476	0.999611	0.000169029
FBgn0046776	39.7192	0.31542	0.232017	1.35947	0.173999	0.999611	0.000169029
FBgn0261636	6.49159	0.315331	0.196679	1.60328	0.108873	0.999611	0.000169029
FBgn0029661	42.291	0.314666	0.233031	1.35032	0.176913	0.999611	0.000169029
FBgn0001965	22.6163	0.314326	0.234717	1.33917	0.180515	0.999611	0.000169029
FBgn0052699	47.9305	0.313462	0.227129	1.3801	0.167554	0.999611	0.000169029
FBgn0010441	35.8788	0.313177	0.232511	1.34694	0.178001	0.999611	0.000169029
FBgn0051427	6.7075	0.312727	0.200112	1.56276	0.118109	0.999611	0.000169029
FBgn0039495	20.9361	0.312712	0.232627	1.34426	0.178864	0.999611	0.000169029
FBgn0034451	72.4557	0.311702	0.222004	1.40404	0.160307	0.999611	0.000169029
FBgn0038412	66.9763	0.311144	0.215738	1.44223	0.149238	0.999611	0.000169029
FBgn0034392	128.988	0.311067	0.200455	1.55181	0.120708	0.999611	0.000169029
FBgn0035209	26.0013	0.310935	0.234792	1.3243	0.185404	0.999611	0.000169029
FBgn0261624	18.6887	0.310606	0.230911	1.34513	0.178582	0.999611	0.000169029
FBgn0036891	152.611	0.310283	0.210584	1.47344	0.140632	0.999611	0.000169029
FBgn0033558	6.91232	0.310161	0.20254	1.53136	0.12568	0.999611	0.000169029
FBgn0035325	28.9202	0.309792	0.234343	1.32196	0.186183	0.999611	0.000169029
FBgn0052847	87.0037	0.30951	0.229875	1.34643	0.178165	0.999611	0.000169029
FBgn0264819	39.5194	0.309469	0.234788	1.31808	0.187477	0.999611	0.000169029
FBgn0261846	23.6625	0.30945	0.230308	1.34363	0.179067	0.999611	0.000169029
FBgn0013681	134.52	0.309445	0.228825	1.35232	0.176272	0.999611	0.000169029
FBgn0052161	101.374	0.309255	0.219672	1.4078	0.159189	0.999611	0.000169029
FBgn0034438	20.4764	0.308743	0.230391	1.34009	0.180217	0.999611	0.000169029
FBgn0051244	30.6202	0.30835	0.232016	1.32901	0.183846	0.999611	0.000169029
FBgn0028856	55.8405	0.307945	0.234432	1.31358	0.188988	0.999611	0.000169029
FBgn0259234	39.1736	0.307871	0.232606	1.32357	0.185645	0.999611	0.000169029
FBgn0029821	80.4952	0.307627	0.227334	1.35319	0.175994	0.999611	0.000169029
FBgn0035149	49.9025	0.307446	0.223013	1.3786	0.168017	0.999611	0.000169029
FBgn0062978	66.908	0.307298	0.227431	1.35117	0.176642	0.999611	0.000169029
FBgn0036897	52.7769	0.306413	0.22813	1.34315	0.179225	0.999611	0.000169029
FBgn0265533	8.04753	0.305966	0.202663	1.50973	0.131112	0.999611	0.000169029
FBgn0035393	49.7018	0.305938	0.231272	1.32285	0.185886	0.999611	0.000169029
FBgn0283666	139.49	0.305786	0.209721	1.45806	0.144824	0.999611	0.000169029
FBgn0033813	47.3435	0.305694	0.229939	1.32946	0.183697	0.999611	0.000169029
FBgn0052206	9.95412	0.305016	0.216636	1.40796	0.159141	0.999611	0.000169029
FBgn0036328	46.4772	0.304909	0.234828	1.29843	0.194139	0.999611	0.000169029
FBgn0037676	14.6387	0.304555	0.227594	1.33815	0.180847	0.999611	0.000169029
FBgn0004606	49.9205	0.304391	0.230308	1.32167	0.186278	0.999611	0.000169029
FBgn0030722	23.3135	0.304307	0.230797	1.3185	0.187336	0.999611	0.000169029
FBgn0250847	82.3506	0.304241	0.228424	1.33191	0.182889	0.999611	0.000169029
FBgn0005694	50.6676	0.303792	0.229996	1.32086	0.186549	0.999611	0.000169029
FBgn0033468	106.408	0.303476	0.22584	1.34377	0.179024	0.999611	0.000169029
FBgn0243513	6.11455	0.303463	0.198103	1.53185	0.12556	0.999611	0.000169029
FBgn0261058	42.3367	0.303405	0.234779	1.2923	0.196253	0.999611	0.000169029
FBgn0031410	94.0132	0.303056	0.224888	1.34758	0.177793	0.999611	0.000169029
FBgn0027558	38.5349	0.30296	0.231983	1.30596	0.191566	0.999611	0.000169029
FBgn0031974	34.1905	0.302386	0.234686	1.28847	0.197581	0.999611	0.000169029
FBgn0052459	13.8519	0.302273	0.209517	1.44272	0.149101	0.999611	0.000169029
FBgn0039938	16.981	0.301957	0.231311	1.30541	0.191752	0.999611	0.000169029
FBgn0032969	26.6283	0.301835	0.228329	1.32193	0.186192	0.999611	0.000169029
FBgn0038071	7.76624	0.301649	0.205378	1.46875	0.141901	0.999611	0.000169029
FBgn0037465	30.2402	0.300968	0.233571	1.28855	0.197555	0.999611	0.000169029
FBgn0004657	184.049	0.300946	0.205083	1.46744	0.142257	0.999611	0.000169029
FBgn0053284	98.2511	0.300833	0.226746	1.32674	0.184595	0.999611	0.000169029
FBgn0034651	33.3762	0.300738	0.234642	1.28168	0.199953	0.999611	0.000169029
FBgn0033320	274.611	0.300414	0.213636	1.4062	0.159666	0.999611	0.000169029
FBgn0045770	323.56	0.300342	0.223744	1.34235	0.179483	0.999611	0.000169029
FBgn0037071	56.429	0.299887	0.223324	1.34284	0.179325	0.999611	0.000169029
FBgn0016059	85.1066	0.299718	0.220805	1.35739	0.174658	0.999611	0.000169029
FBgn0034046	46.3103	0.299696	0.227524	1.31721	0.187768	0.999611	0.000169029
FBgn0250835	159.889	0.299231	0.204499	1.46324	0.143403	0.999611	0.000169029
FBgn0260658	106.374	0.297814	0.223543	1.33225	0.182779	0.999611	0.000169029
FBgn0032122	144.562	0.297766	0.226893	1.31237	0.189396	0.999611	0.000169029
FBgn0036183	15.9193	0.29755	0.223027	1.33414	0.182157	0.999611	0.000169029
FBgn0052544	7.39274	0.297493	0.196837	1.51137	0.130695	0.999611	0.000169029
FBgn0263089	8.20878	0.297394	0.21162	1.40532	0.159926	0.999611	0.000169029
FBgn0004396	779.519	0.297384	0.201681	1.47452	0.14034	0.999611	0.000169029
FBgn0039829	79.7411	0.297309	0.220644	1.34746	0.177833	0.999611	0.000169029
FBgn0034091	115.87	0.29728	0.210934	1.40935	0.158732	0.999611	0.000169029
FBgn0262473	16.6879	0.296985	0.23125	1.28426	0.199051	0.999611	0.000169029
FBgn0036495	20.401	0.296918	0.234557	1.26587	0.20556	0.999611	0.000169029
FBgn0051949	69.1061	0.296859	0.233291	1.27248	0.203201	0.999611	0.000169029
FBgn0054041	30.2622	0.296708	0.234828	1.26351	0.206406	0.999611	0.000169029
FBgn0028990	190.911	0.296265	0.204915	1.4458	0.148233	0.999611	0.000169029
FBgn0011672	88.2572	0.296115	0.212346	1.39449	0.163169	0.999611	0.000169029
FBgn0004880	77.3666	0.295698	0.234471	1.26113	0.207264	0.999611	0.000169029
FBgn0259964	277.143	0.295428	0.220611	1.33914	0.180526	0.999611	0.000169029
FBgn0005655	52.8042	0.29532	0.22374	1.31992	0.186861	0.999611	0.000169029
FBgn0010415	770.657	0.295309	0.180876	1.63266	0.10254	0.999611	0.000169029
FBgn0261284	25.8529	0.295304	0.234782	1.25778	0.208472	0.999611	0.000169029
FBgn0084008	7.45889	0.295279	0.208424	1.41672	0.156564	0.999611	0.000169029
FBgn0011584	623.894	0.295207	0.181224	1.62896	0.103321	0.999611	0.000169029
FBgn0010041	255.354	0.294947	0.193579	1.52365	0.127596	0.999611	0.000169029
FBgn0043575	897.862	0.29465	0.175231	1.68149	0.0926675	0.999611	0.000169029
FBgn0267033	450.902	0.293971	0.190319	1.54463	0.122437	0.999611	0.000169029
FBgn0034554	17.744	0.293944	0.221571	1.32664	0.184629	0.999611	0.000169029
FBgn0264086	162.53	0.293531	0.229034	1.2816	0.199981	0.999611	0.000169029
FBgn0030655	10.8482	0.293411	0.219504	1.3367	0.18132	0.999611	0.000169029
FBgn0266572	53.3749	0.293305	0.225682	1.29964	0.193725	0.999611	0.000169029
FBgn0264739	21.8188	0.293197	0.233835	1.25386	0.209893	0.999611	0.000169029
FBgn0000547	49.3697	0.293021	0.233394	1.25548	0.209305	0.999611	0.000169029
FBgn0037506	65.9846	0.292718	0.234471	1.24842	0.211877	0.999611	0.000169029
FBgn0038631	159.599	0.292377	0.214283	1.36444	0.172429	0.999611	0.000169029
FBgn0262100	139.658	0.291978	0.233864	1.2485	0.21185	0.999611	0.000169029
FBgn0050295	12.7703	0.291423	0.2235	1.3039	0.192267	0.999611	0.000169029
FBgn0033821	358.178	0.291296	0.209831	1.38824	0.165064	0.999611	0.000169029
FBgn0262017	37.9624	0.291179	0.234823	1.24	0.214976	0.999611	0.000169029
FBgn0259749	287.146	0.290718	0.193709	1.50079	0.133409	0.999611	0.000169029
FBgn0031306	50.4174	0.290573	0.229076	1.26845	0.204636	0.999611	0.000169029
FBgn0036363	42.1547	0.290079	0.226979	1.278	0.201249	0.999611	0.000169029
FBgn0037320	23.2903	0.290076	0.228673	1.26852	0.204613	0.999611	0.000169029
FBgn0032685	16.3933	0.289742	0.229222	1.26402	0.206222	0.999611	0.000169029
FBgn0036273	4.95607	0.289576	0.182315	1.58833	0.112212	0.999611	0.000169029
FBgn0030482	498.197	0.289206	0.192221	1.50455	0.13244	0.999611	0.000169029
FBgn0037347	33.6594	0.289078	0.233691	1.23701	0.216082	0.999611	0.000169029
FBgn0085638	50.0602	0.289038	0.228647	1.26412	0.206185	0.999611	0.000169029
FBgn0037101	45.8499	0.288782	0.23471	1.23038	0.218556	0.999611	0.000169029
FBgn0260868	6.45231	0.288761	0.195066	1.48033	0.138786	0.999611	0.000169029
FBgn0041087	29.4216	0.288575	0.234795	1.22905	0.219053	0.999611	0.000169029
FBgn0035976	176.409	0.288552	0.191358	1.50792	0.131575	0.999611	0.000169029
FBgn0263086	184.987	0.288517	0.211454	1.36444	0.172428	0.999611	0.000169029
FBgn0266757	11.5958	0.287947	0.221805	1.2982	0.194219	0.999611	0.000169029
FBgn0000286	152.858	0.287769	0.201994	1.42465	0.154259	0.999611	0.000169029
FBgn0013725	17.4742	0.287404	0.231281	1.24266	0.213992	0.999611	0.000169029
FBgn0015805	24.4165	0.286809	0.234827	1.22136	0.221948	0.999611	0.000169029
FBgn0261873	150.504	0.286668	0.206614	1.38746	0.165303	0.999611	0.000169029
FBgn0040551	429.456	0.286595	0.20825	1.37621	0.168758	0.999611	0.000169029
FBgn0046297	817.07	0.286259	0.225014	1.27218	0.203308	0.999611	0.000169029
FBgn0263445	46.3582	0.286241	0.229093	1.24945	0.211499	0.999611	0.000169029
FBgn0266852	10.6476	0.285944	0.218368	1.30946	0.19038	0.999611	0.000169029
FBgn0065035	16.1897	0.28525	0.229813	1.24123	0.214522	0.999611	0.000169029
FBgn0030555	33.7163	0.285176	0.232543	1.22634	0.220072	0.999611	0.000169029
FBgn0004374	52.9787	0.285013	0.224648	1.26871	0.204544	0.999611	0.000169029
FBgn0034700	28.9302	0.284859	0.234731	1.21355	0.224918	0.999611	0.000169029
FBgn0040519	1329.67	0.284656	0.218269	1.30415	0.192182	0.999611	0.000169029
FBgn0264699	12.1166	0.284571	0.224737	1.26624	0.205428	0.999611	0.000169029
FBgn0037664	60.2678	0.284397	0.22339	1.2731	0.202983	0.999611	0.000169029
FBgn0036547	87.3013	0.28437	0.211548	1.34423	0.178873	0.999611	0.000169029
FBgn0032205	40.1219	0.284237	0.230505	1.23311	0.217536	0.999611	0.000169029
FBgn0034800	80.2622	0.284228	0.227893	1.2472	0.212324	0.999611	0.000169029
FBgn0033048	65.0062	0.283983	0.223868	1.26853	0.204608	0.999611	0.000169029
FBgn0086915	316.6	0.283624	0.218183	1.29993	0.193624	0.999611	0.000169029
FBgn0038167	71.2223	0.283427	0.215254	1.31671	0.187935	0.999611	0.000169029
FBgn0030734	314.321	0.282929	0.194112	1.45756	0.144963	0.999611	0.000169029
FBgn0262882	62.2404	0.282921	0.232444	1.21716	0.223544	0.999611	0.000169029
FBgn0030339	24.7321	0.282676	0.234607	1.20489	0.228245	0.999611	0.000169029
FBgn0037087	59.9701	0.282496	0.221292	1.27658	0.201752	0.999611	0.000169029
FBgn0034745	30.4852	0.282386	0.232974	1.21209	0.225477	0.999611	0.000169029
FBgn0259968	7159.68	0.282302	0.225431	1.25228	0.210469	0.999611	0.000169029
FBgn0025620	109.527	0.28197	0.221541	1.27277	0.203101	0.999611	0.000169029
FBgn0029761	61.0103	0.28188	0.232076	1.2146	0.224518	0.999611	0.000169029
FBgn0039764	20.0536	0.281493	0.232751	1.20942	0.226503	0.999611	0.000169029
FBgn0052064	376.009	0.281227	0.224219	1.25425	0.20975	0.999611	0.000169029
FBgn0037572	10.5599	0.280887	0.213108	1.31805	0.187486	0.999611	0.000169029
FBgn0265053	5.95945	0.280826	0.184678	1.52063	0.128354	0.999611	0.000169029
FBgn0031321	54.2395	0.280798	0.229075	1.22579	0.220277	0.999611	0.000169029
FBgn0038818	80.4184	0.280677	0.22768	1.23277	0.217662	0.999611	0.000169029
FBgn0267682	14.7906	0.280656	0.230443	1.2179	0.223262	0.999611	0.000169029
FBgn0010348	150.093	0.280532	0.197915	1.41743	0.156356	0.999611	0.000169029
FBgn0262621	126.102	0.27975	0.213023	1.31324	0.189103	0.999611	0.000169029
FBgn0030215	56.8385	0.279613	0.234527	1.19224	0.233165	0.999611	0.000169029
FBgn0037464	124.117	0.279546	0.221597	1.26151	0.207126	0.999611	0.000169029
FBgn0030384	16.6299	0.279444	0.222746	1.25454	0.209645	0.999611	0.000169029
FBgn0010040	47.5571	0.279242	0.226738	1.23156	0.218113	0.999611	0.000169029
FBgn0030240	42.2635	0.279159	0.231879	1.2039	0.228628	0.999611	0.000169029
FBgn0026239	54.4427	0.279057	0.223162	1.25047	0.211128	0.999611	0.000169029
FBgn0085426	27.5973	0.278976	0.234538	1.18947	0.234253	0.999611	0.000169029
FBgn0033069	18.9743	0.278906	0.228458	1.22082	0.222154	0.999611	0.000169029
FBgn0040340	193.608	0.278328	0.220425	1.26269	0.206702	0.999611	0.000169029
FBgn0039593	68.1323	0.278258	0.221549	1.25596	0.20913	0.999611	0.000169029
FBgn0086677	43.3164	0.277449	0.234634	1.18247	0.237017	0.999611	0.000169029
FBgn0029874	37.9373	0.277076	0.232502	1.19171	0.233373	0.999611	0.000169029
FBgn0032946	331.123	0.277061	0.219978	1.2595	0.207852	0.999611	0.000169029
FBgn0051128	51.89	0.27688	0.231218	1.19748	0.231118	0.999611	0.000169029
FBgn0014002	1492.15	0.276681	0.204964	1.3499	0.177047	0.999611	0.000169029
FBgn0034721	107.074	0.27665	0.219573	1.25995	0.207688	0.999611	0.000169029
FBgn0036919	206.194	0.276608	0.192859	1.43425	0.151501	0.999611	0.000169029
FBgn0036924	58.8386	0.276456	0.228741	1.2086	0.226817	0.999611	0.000169029
FBgn0040674	38.8095	0.276372	0.234825	1.17693	0.239223	0.999611	0.000169029
FBgn0033958	27.1745	0.27634	0.228444	1.20966	0.22641	0.999611	0.000169029
FBgn0035443	9.43446	0.275913	0.219013	1.2598	0.20774	0.999611	0.000169029
FBgn0030386	43.0686	0.275802	0.234799	1.17463	0.240143	0.999611	0.000169029
FBgn0262742	103.641	0.27481	0.227002	1.21061	0.226047	0.999611	0.000169029
FBgn0039881	60.6724	0.274501	0.22747	1.20676	0.227524	0.999611	0.000169029
FBgn0264260	75.3599	0.273807	0.234827	1.16599	0.243617	0.999611	0.000169029
FBgn0031501	324.259	0.273782	0.218358	1.25382	0.209907	0.999611	0.000169029
FBgn0085192	80.1495	0.273724	0.221834	1.23391	0.217235	0.999611	0.000169029
FBgn0034214	36.4183	0.273677	0.231481	1.18229	0.237092	0.999611	0.000169029
FBgn0027780	11.1813	0.273582	0.222539	1.22936	0.218935	0.999611	0.000169029
FBgn0028894	61.9975	0.273496	0.221431	1.23513	0.216782	0.999611	0.000169029
FBgn0267987	5.72417	0.273415	0.186071	1.46941	0.141722	0.999611	0.000169029
FBgn0053287	20.8701	0.273354	0.230183	1.18756	0.235009	0.999611	0.000169029
FBgn0013696	24.9916	0.272874	0.232768	1.1723	0.241078	0.999611	0.000169029
FBgn0036327	21.1723	0.272861	0.232158	1.17532	0.239865	0.999611	0.000169029
FBgn0265063	11.6952	0.272525	0.213386	1.27715	0.20155	0.999611	0.000169029
FBgn0037668	10.0713	0.272507	0.203332	1.34021	0.180177	0.999611	0.000169029
FBgn0031701	61.9794	0.272455	0.220742	1.23427	0.217103	0.999611	0.000169029
FBgn0051205	127.134	0.27215	0.221793	1.22704	0.219806	0.999611	0.000169029
FBgn0032286	68.5137	0.272025	0.216709	1.25525	0.209388	0.999611	0.000169029
FBgn0034592	59.8877	0.271855	0.234781	1.15791	0.246901	0.999611	0.000169029
FBgn0263080	443.386	0.271758	0.199604	1.36149	0.17336	0.999611	0.000169029
FBgn0025821	48.2211	0.271385	0.234821	1.15571	0.2478	0.999611	0.000169029
FBgn0030704	63.6214	0.271373	0.217574	1.24727	0.212299	0.999611	0.000169029
FBgn0040005	73.3012	0.271028	0.21761	1.24547	0.212957	0.999611	0.000169029
FBgn0262611	36.3626	0.270738	0.234735	1.15338	0.248756	0.999611	0.000169029
FBgn0031442	47.1515	0.270579	0.234819	1.15228	0.249204	0.999611	0.000169029
FBgn0267001	112.712	0.270505	0.213392	1.26765	0.204924	0.999611	0.000169029
FBgn0031580	858.348	0.270121	0.206161	1.31024	0.190115	0.999611	0.000169029
FBgn0261502	19.4144	0.269683	0.230086	1.17209	0.241159	0.999611	0.000169029
FBgn0032768	116.849	0.269171	0.227335	1.18403	0.236402	0.999611	0.000169029
FBgn0053125	10.62	0.268747	0.211851	1.26856	0.204596	0.999611	0.000169029
FBgn0039766	51.4649	0.268645	0.224174	1.19838	0.23077	0.999611	0.000169029
FBgn0052284	196.674	0.268388	0.194767	1.378	0.168204	0.999611	0.000169029
FBgn0034504	133.329	0.26837	0.197995	1.35544	0.175279	0.999611	0.000169029
FBgn0039187	54.4077	0.268314	0.223287	1.20166	0.229496	0.999611	0.000169029
FBgn0000482	53.2751	0.26799	0.223594	1.19856	0.230699	0.999611	0.000169029
FBgn0266977	30.3034	0.267958	0.23477	1.14136	0.253719	0.999611	0.000169029
FBgn0266455	4251.26	0.267836	0.172945	1.54868	0.12146	0.999611	0.000169029
FBgn0039719	16.4402	0.267765	0.231072	1.15879	0.24654	0.999611	0.000169029
FBgn0035999	40.4392	0.267664	0.23421	1.14284	0.253107	0.999611	0.000169029
FBgn0034982	81.5933	0.267326	0.212683	1.25692	0.208782	0.999611	0.000169029
FBgn0267213	16.0806	0.267078	0.228718	1.16772	0.24292	0.999611	0.000169029
FBgn0051735	35.2597	0.266965	0.232369	1.14889	0.250603	0.999611	0.000169029
FBgn0265188	18.3235	0.266736	0.23162	1.15161	0.249481	0.999611	0.000169029
FBgn0030290	15.8582	0.266542	0.215833	1.23495	0.21685	0.999611	0.000169029
FBgn0033112	8.1233	0.266461	0.205606	1.29598	0.194983	0.999611	0.000169029
FBgn0032719	19.4348	0.266347	0.23267	1.14474	0.252316	0.999611	0.000169029
FBgn0259951	83.0682	0.266257	0.215502	1.23552	0.216638	0.999611	0.000169029
FBgn0002901	11.4382	0.266144	0.22127	1.2028	0.229053	0.999611	0.000169029
FBgn0031782	31.8991	0.266134	0.23403	1.13718	0.255464	0.999611	0.000169029
FBgn0029659	180.883	0.265952	0.231838	1.14715	0.251321	0.999611	0.000169029
FBgn0038656	72.5066	0.265698	0.228558	1.1625	0.245033	0.999611	0.000169029
FBgn0082831	38.8191	0.265649	0.230984	1.15008	0.250112	0.999611	0.000169029
FBgn0051915	19.9677	0.265636	0.230447	1.1527	0.249035	0.999611	0.000169029
FBgn0004177	541.039	0.265558	0.175586	1.51241	0.13043	0.999611	0.000169029
FBgn0264543	146.563	0.265082	0.222548	1.19112	0.233605	0.999611	0.000169029
FBgn0029747	28.7359	0.265079	0.234583	1.13	0.258477	0.999611	0.000169029
FBgn0032268	114.225	0.265018	0.22132	1.19744	0.231134	0.999611	0.000169029
FBgn0032003	93.5961	0.264785	0.225617	1.1736	0.240554	0.999611	0.000169029
FBgn0054002	38.9668	0.264763	0.234509	1.12901	0.258894	0.999611	0.000169029
FBgn0015320	272.96	0.264664	0.192868	1.37225	0.169985	0.999611	0.000169029
FBgn0033865	14.1777	0.264591	0.227456	1.16326	0.244722	0.999611	0.000169029
FBgn0031741	96.4344	0.264535	0.218006	1.21343	0.224965	0.999611	0.000169029
FBgn0045800	52.2605	0.264364	0.226887	1.16518	0.243947	0.999611	0.000169029
FBgn0038210	110.696	0.264262	0.21707	1.21741	0.223449	0.999611	0.000169029
FBgn0016926	47.4412	0.264149	0.2302	1.14747	0.251186	0.999611	0.000169029
FBgn0047135	1099.18	0.264107	0.170707	1.54714	0.12183	0.999611	0.000169029
FBgn0259832	93.1311	0.263922	0.215817	1.2229	0.221368	0.999611	0.000169029
FBgn0265750	105.419	0.263816	0.219429	1.20228	0.229254	0.999611	0.000169029
FBgn0013973	10.5636	0.263647	0.219029	1.20371	0.228702	0.999611	0.000169029
FBgn0031061	66.4404	0.263642	0.221071	1.19257	0.233039	0.999611	0.000169029
FBgn0014022	35.3745	0.263594	0.234508	1.12403	0.261	0.999611	0.000169029
FBgn0260959	148.942	0.263256	0.208527	1.26245	0.206786	0.999611	0.000169029
FBgn0262982	73.797	0.263144	0.22973	1.14545	0.252023	0.999611	0.000169029
FBgn0026206	427.042	0.263041	0.192646	1.36541	0.172125	0.999611	0.000169029
FBgn0263352	612.648	0.263035	0.185416	1.41862	0.156009	0.999611	0.000169029
FBgn0031604	33.2334	0.263023	0.232835	1.12965	0.258622	0.999611	0.000169029
FBgn0037718	198.047	0.26297	0.193384	1.35983	0.173882	0.999611	0.000169029
FBgn0265191	71.1793	0.262791	0.220526	1.19166	0.233395	0.999611	0.000169029
FBgn0024987	109.097	0.26251	0.213092	1.23191	0.217983	0.999611	0.000169029
FBgn0000360	8.10408	0.262403	0.20393	1.28673	0.198189	0.999611	0.000169029
FBgn0262547	1548.3	0.262193	0.17429	1.50434	0.132493	0.999611	0.000169029
FBgn0034583	763.609	0.261874	0.205971	1.27141	0.203582	0.999611	0.000169029
FBgn0030824	5.72176	0.261798	0.192314	1.3613	0.173418	0.999611	0.000169029
FBgn0265086	9.5681	0.261789	0.215375	1.2155	0.224174	0.999611	0.000169029
FBgn0262097	82.478	0.261754	0.230606	1.13507	0.256345	0.999611	0.000169029
FBgn0261930	65.5931	0.261513	0.221409	1.18113	0.237551	0.999611	0.000169029
FBgn0024365	156.122	0.26093	0.196874	1.32536	0.18505	0.999611	0.000169029
FBgn0259701	86.3817	0.26089	0.23439	1.11306	0.265682	0.999611	0.000169029
FBgn0038280	36.7778	0.260421	0.233984	1.11299	0.265714	0.999611	0.000169029
FBgn0259956	148.926	0.260402	0.232409	1.12045	0.262524	0.999611	0.000169029
FBgn0039301	9.06451	0.260137	0.216653	1.20071	0.229865	0.999611	0.000169029
FBgn0259140	12.8287	0.259905	0.225244	1.15388	0.248548	0.999611	0.000169029
FBgn0053230	38.2451	0.259702	0.233675	1.11138	0.266404	0.999611	0.000169029
FBgn0038123	40.8813	0.259683	0.234436	1.10769	0.267995	0.999611	0.000169029
FBgn0085245	5.1898	0.259649	0.169515	1.53172	0.125592	0.999611	0.000169029
FBgn0051806	221.432	0.259645	0.229063	1.13351	0.257	0.999611	0.000169029
FBgn0036489	60.1839	0.259608	0.221996	1.16943	0.242231	0.999611	0.000169029
FBgn0037172	35.9552	0.259607	0.232821	1.11505	0.26483	0.999611	0.000169029
FBgn0261241	41.0702	0.259521	0.22834	1.13656	0.255724	0.999611	0.000169029
FBgn0029729	18.8433	0.259495	0.234087	1.10854	0.267628	0.999611	0.000169029
FBgn0047334	1018.01	0.258957	0.201647	1.28421	0.199067	0.999611	0.000169029
FBgn0039722	32.9663	0.258697	0.233152	1.10956	0.267188	0.999611	0.000169029
FBgn0010379	183.284	0.258605	0.194762	1.3278	0.184244	0.999611	0.000169029
FBgn0010638	835.657	0.258589	0.166697	1.55125	0.120841	0.999611	0.000169029
FBgn0259166	50.9507	0.258495	0.228126	1.13312	0.257163	0.999611	0.000169029
FBgn0036411	10.6198	0.258388	0.219862	1.17523	0.239903	0.999611	0.000169029
FBgn0035558	48.0002	0.258361	0.227568	1.13532	0.256243	0.999611	0.000169029
FBgn0025866	41.7838	0.258007	0.230051	1.12152	0.262066	0.999611	0.000169029
FBgn0263351	45.7253	0.257909	0.23242	1.10967	0.267142	0.999611	0.000169029
FBgn0263868	49.0517	0.257768	0.229161	1.12483	0.260659	0.999611	0.000169029
FBgn0031849	68.3309	0.257692	0.233181	1.10511	0.26911	0.999611	0.000169029
FBgn0038708	177.177	0.257677	0.217073	1.18706	0.235205	0.999611	0.000169029
FBgn0027538	28.9227	0.25762	0.234777	1.0973	0.272511	0.999611	0.000169029
FBgn0259974	38.5835	0.25749	0.231969	1.11002	0.26699	0.999611	0.000169029
FBgn0052971	32.9598	0.257423	0.234634	1.09713	0.272586	0.999611	0.000169029
FBgn0039099	86.826	0.257252	0.211433	1.21671	0.223714	0.999611	0.000169029
FBgn0262566	39.1251	0.257013	0.23305	1.10282	0.270103	0.999611	0.000169029
FBgn0011817	235.087	0.256852	0.212664	1.20779	0.227129	0.999611	0.000169029
FBgn0011674	53.2554	0.256819	0.227856	1.12711	0.259695	0.999611	0.000169029
FBgn0030033	29.8815	0.256798	0.234089	1.09701	0.272638	0.999611	0.000169029
FBgn0041342	272.342	0.256496	0.193687	1.32428	0.185409	0.999611	0.000169029
FBgn0263750	61.8882	0.256202	0.232863	1.10022	0.271235	0.999611	0.000169029
FBgn0004372	22.927	0.255978	0.234819	1.09011	0.275665	0.999611	0.000169029
FBgn0265723	6.50664	0.255595	0.195015	1.31064	0.18998	0.999611	0.000169029
FBgn0037220	73.911	0.255488	0.222808	1.14667	0.251518	0.999611	0.000169029
FBgn0260987	143.119	0.255486	0.198491	1.28715	0.198044	0.999611	0.000169029
FBgn0051816	107.718	0.255365	0.232101	1.10023	0.271232	0.999611	0.000169029
FBgn0034061	179.581	0.255191	0.192733	1.32406	0.185482	0.999611	0.000169029
FBgn0033970	47.7841	0.255047	0.226143	1.12782	0.259398	0.999611	0.000169029
FBgn0259139	85.3901	0.254995	0.221816	1.14958	0.250317	0.999611	0.000169029
FBgn0085736	6.75156	0.254682	0.195473	1.3029	0.192608	0.999611	0.000169029
FBgn0036767	283.631	0.254436	0.219099	1.16129	0.245526	0.999611	0.000169029
FBgn0039041	148.833	0.254211	0.216595	1.17367	0.240526	0.999611	0.000169029
FBgn0266810	12.0191	0.2541	0.221935	1.14493	0.252239	0.999611	0.000169029
FBgn0030624	46.2152	0.253588	0.234782	1.0801	0.280097	0.999611	0.000169029
FBgn0038471	23.7212	0.253366	0.234827	1.07895	0.280612	0.999611	0.000169029
FBgn0266817	10.694	0.253228	0.218819	1.15725	0.247171	0.999611	0.000169029
FBgn0267450	35.5717	0.252789	0.232991	1.08497	0.277934	0.999611	0.000169029
FBgn0036741	45.9842	0.252788	0.230618	1.09613	0.273021	0.999611	0.000169029
FBgn0028546	100.096	0.25278	0.211102	1.19743	0.231139	0.999611	0.000169029
FBgn0028984	176.129	0.252731	0.195895	1.29014	0.197003	0.999611	0.000169029
FBgn0053513	5.33173	0.252581	0.176941	1.42749	0.15344	0.999611	0.000169029
FBgn0035414	15.3204	0.252465	0.230504	1.09527	0.273397	0.999611	0.000169029
FBgn0031049	358.693	0.252451	0.187392	1.34718	0.177923	0.999611	0.000169029
FBgn0038128	38.7082	0.252435	0.231895	1.08857	0.276343	0.999611	0.000169029
FBgn0039141	94.6429	0.252135	0.214016	1.17811	0.238752	0.999611	0.000169029
FBgn0262801	601.893	0.251926	0.170397	1.47846	0.139284	0.999611	0.000169029
FBgn0265182	35.0922	0.25135	0.234811	1.07043	0.284424	0.999611	0.000169029
FBgn0004643	30.5775	0.251294	0.234744	1.0705	0.284393	0.999611	0.000169029
FBgn0283625	284.369	0.251268	0.230435	1.09041	0.275534	0.999611	0.000169029
FBgn0031344	42.7699	0.251257	0.227563	1.10412	0.269542	0.999611	0.000169029
FBgn0032471	44.106	0.250917	0.234693	1.06913	0.285011	0.999611	0.000169029
FBgn0037478	78.9692	0.250798	0.229943	1.0907	0.275407	0.999611	0.000169029
FBgn0005648	129.857	0.25075	0.20461	1.2255	0.220386	0.999611	0.000169029
FBgn0015024	611.868	0.250742	0.174942	1.43329	0.151776	0.999611	0.000169029
FBgn0030838	81.1555	0.250632	0.211733	1.18372	0.236525	0.999611	0.000169029
FBgn0003380	107.253	0.250487	0.226735	1.10476	0.269265	0.999611	0.000169029
FBgn0035481	109.784	0.25019	0.223268	1.12058	0.262465	0.999611	0.000169029
FBgn0037857	15.6687	0.250143	0.215193	1.16241	0.245067	0.999611	0.000169029
FBgn0026160	449.266	0.249885	0.183527	1.36157	0.173333	0.999611	0.000169029
FBgn0032894	122.697	0.249555	0.208071	1.19937	0.230384	0.999611	0.000169029
FBgn0030159	130.606	0.249254	0.20426	1.22028	0.22236	0.999611	0.000169029
FBgn0050047	65.0433	0.249244	0.221832	1.12357	0.261196	0.999611	0.000169029
FBgn0030468	66.6862	0.249095	0.21928	1.13597	0.25597	0.999611	0.000169029
FBgn0037870	61.2289	0.249079	0.226233	1.10098	0.270905	0.999611	0.000169029
FBgn0011648	106.453	0.248816	0.202119	1.23104	0.218309	0.999611	0.000169029
FBgn0038166	61.6098	0.248536	0.227679	1.09161	0.275006	0.999611	0.000169029
FBgn0260397	9.73071	0.248461	0.207683	1.19635	0.23156	0.999611	0.000169029
FBgn0263992	9.50481	0.24837	0.210797	1.17824	0.2387	0.999611	0.000169029
FBgn0037481	19.4914	0.248277	0.233839	1.06174	0.288352	0.999611	0.000169029
FBgn0051287	222.596	0.248255	0.231311	1.07325	0.283157	0.999611	0.000169029
FBgn0050005	69.2186	0.24801	0.21509	1.15305	0.248889	0.999611	0.000169029
FBgn0032151	44.5689	0.247966	0.234725	1.05641	0.290781	0.999611	0.000169029
FBgn0035397	444.274	0.247825	0.180331	1.37428	0.169355	0.999611	0.000169029
FBgn0013301	251.611	0.247804	0.232045	1.06791	0.28556	0.999611	0.000169029
FBgn0260486	31.4572	0.247702	0.234571	1.05598	0.290979	0.999611	0.000169029
FBgn0051105	67.1093	0.247662	0.219109	1.13031	0.258345	0.999611	0.000169029
FBgn0050466	40.1383	0.247481	0.230521	1.07357	0.283014	0.999611	0.000169029
FBgn0032779	68.0349	0.24739	0.221936	1.11469	0.264983	0.999611	0.000169029
FBgn0264564	9.21929	0.247384	0.212851	1.16224	0.245139	0.999611	0.000169029
FBgn0028872	30.0527	0.247367	0.234691	1.05401	0.291877	0.999611	0.000169029
FBgn0001090	71.4207	0.247351	0.219882	1.12493	0.26062	0.999611	0.000169029
FBgn0037845	41.8378	0.247274	0.230666	1.072	0.283721	0.999611	0.000169029
FBgn0023130	10.8925	0.247201	0.220843	1.11935	0.262991	0.999611	0.000169029
FBgn0000299	332.283	0.247139	0.187872	1.31547	0.188353	0.999611	0.000169029
FBgn0040733	5347.43	0.246891	0.223856	1.1029	0.27007	0.999611	0.000169029
FBgn0260480	49.3854	0.246821	0.234621	1.052	0.292799	0.999611	0.000169029
FBgn0052690	199.226	0.246546	0.229435	1.07458	0.282563	0.999611	0.000169029
FBgn0265999	7.89281	0.246462	0.206521	1.1934	0.232712	0.999611	0.000169029
FBgn0051251	5.1002	0.246345	0.188132	1.30942	0.19039	0.999611	0.000169029
FBgn0047351	1085.71	0.245927	0.218646	1.12477	0.260685	0.999611	0.000169029
FBgn0266369	134.485	0.245677	0.206397	1.19031	0.233924	0.999611	0.000169029
FBgn0264705	13.4889	0.245491	0.22558	1.08827	0.276478	0.999611	0.000169029
FBgn0039844	12.5616	0.245336	0.218886	1.12084	0.262357	0.999611	0.000169029
FBgn0027363	180.469	0.24515	0.191755	1.27845	0.20109	0.999611	0.000169029
FBgn0042205	8.2907	0.245129	0.211525	1.15887	0.246509	0.999611	0.000169029
FBgn0037922	23.5183	0.244934	0.233871	1.0473	0.29496	0.999611	0.000169029
FBgn0263649	5.98447	0.244911	0.197321	1.24118	0.214541	0.999611	0.000169029
FBgn0035176	204.714	0.244841	0.20761	1.17933	0.238268	0.999611	0.000169029
FBgn0031085	66.8544	0.244667	0.232827	1.05085	0.293326	0.999611	0.000169029
FBgn0264344	29.129	0.244349	0.234583	1.04163	0.297582	0.999611	0.000169029
FBgn0042213	88.2404	0.244168	0.221823	1.10073	0.271014	0.999611	0.000169029
FBgn0005198	25.3902	0.244162	0.234733	1.04017	0.298261	0.999611	0.000169029
FBgn0263510	73.7636	0.244158	0.225512	1.08268	0.278949	0.999611	0.000169029
FBgn0029669	45.6107	0.244127	0.233529	1.04538	0.295848	0.999611	0.000169029
FBgn0032197	74.2974	0.244085	0.215079	1.13486	0.256433	0.999611	0.000169029
FBgn0030659	44.5088	0.244026	0.22703	1.07486	0.282435	0.999611	0.000169029
FBgn0053109	65.2315	0.24401	0.225328	1.08291	0.278848	0.999611	0.000169029
FBgn0011669	16441.3	0.243792	0.174923	1.39371	0.163405	0.999611	0.000169029
FBgn0262483	26.6265	0.243731	0.234825	1.03793	0.299305	0.999611	0.000169029
FBgn0052708	46.5124	0.243624	0.229626	1.06096	0.288708	0.999611	0.000169029
FBgn0040466	26.6895	0.243564	0.234275	1.03965	0.298503	0.999611	0.000169029
FBgn0038530	42.4486	0.243459	0.234057	1.04017	0.298261	0.999611	0.000169029
FBgn0013949	365.526	0.243349	0.221729	1.09751	0.272419	0.999611	0.000169029
FBgn0038318	63.0554	0.243131	0.222169	1.09435	0.2738	0.999611	0.000169029
FBgn0052373	12.3637	0.243123	0.225639	1.07749	0.281263	0.999611	0.000169029
FBgn0037727	47.4331	0.243021	0.228714	1.06256	0.287984	0.999611	0.000169029
FBgn0001970	9.99566	0.242991	0.219524	1.1069	0.268339	0.999611	0.000169029
FBgn0052816	4.92217	0.242941	0.183031	1.32732	0.184401	0.999611	0.000169029
FBgn0003741	36.1467	0.242721	0.233062	1.04144	0.29767	0.999611	0.000169029
FBgn0010453	17.5376	0.242621	0.232853	1.04195	0.297434	0.999611	0.000169029
FBgn0052141	112.03	0.242536	0.234574	1.03394	0.301164	0.999611	0.000169029
FBgn0264085	26.2569	0.242356	0.234828	1.03205	0.302046	0.999611	0.000169029
FBgn0031872	8.34467	0.242289	0.205332	1.17999	0.238006	0.999611	0.000169029
FBgn0030816	30.4462	0.242176	0.234114	1.03444	0.300931	0.999611	0.000169029
FBgn0039315	74.6871	0.242174	0.216507	1.11855	0.263333	0.999611	0.000169029
FBgn0036629	7.95791	0.242074	0.20825	1.16242	0.245066	0.999611	0.000169029
FBgn0053310	6.21896	0.242064	0.199478	1.21349	0.224944	0.999611	0.000169029
FBgn0264725	42.3672	0.241982	0.232484	1.04085	0.297943	0.999611	0.000169029
FBgn0015577	133.586	0.241867	0.198907	1.21598	0.223993	0.999611	0.000169029
FBgn0261583	19.7369	0.241788	0.233829	1.03404	0.301118	0.999611	0.000169029
FBgn0028396	206.859	0.241603	0.217959	1.10848	0.267656	0.999611	0.000169029
FBgn0265606	22.1463	0.241596	0.221532	1.09057	0.275462	0.999611	0.000169029
FBgn0033623	52.6647	0.241569	0.232813	1.03761	0.299451	0.999611	0.000169029
FBgn0037560	45.2598	0.241216	0.23033	1.04726	0.29498	0.999611	0.000169029
FBgn0030951	67.6601	0.240852	0.227931	1.05669	0.290654	0.999611	0.000169029
FBgn0035477	7.46749	0.240745	0.200213	1.20244	0.229192	0.999611	0.000169029
FBgn0052264	392.711	0.240625	0.178244	1.34998	0.177024	0.999611	0.000169029
FBgn0043532	23.8617	0.240546	0.234609	1.0253	0.30522	0.999611	0.000169029
FBgn0001974	15.5645	0.240527	0.22736	1.05791	0.290096	0.999611	0.000169029
FBgn0263082	162.099	0.240421	0.212634	1.13068	0.25819	0.999611	0.000169029
FBgn0036062	9.19141	0.240354	0.211298	1.13751	0.255323	0.999611	0.000169029
FBgn0038341	35.7737	0.240317	0.232737	1.03257	0.301805	0.999611	0.000169029
FBgn0027568	60.151	0.240262	0.225884	1.06365	0.287487	0.999611	0.000169029
FBgn0026378	12.2025	0.240057	0.22577	1.06328	0.287654	0.999611	0.000169029
FBgn0033921	5.38433	0.240038	0.188812	1.27131	0.203619	0.999611	0.000169029
FBgn0031494	21.9856	0.240032	0.234829	1.02216	0.306706	0.999611	0.000169029
FBgn0037999	58.3139	0.240017	0.224418	1.06951	0.28484	0.999611	0.000169029
FBgn0032677	132.373	0.239838	0.230701	1.03961	0.298523	0.999611	0.000169029
FBgn0037454	77.8737	0.239813	0.233538	1.02687	0.304483	0.999611	0.000169029
FBgn0052850	46.6367	0.239732	0.230155	1.04161	0.297593	0.999611	0.000169029
FBgn0050099	31.8268	0.239727	0.23479	1.02103	0.307242	0.999611	0.000169029
FBgn0051446	150.217	0.239714	0.205648	1.16565	0.243756	0.999611	0.000169029
FBgn0029804	290.461	0.239517	0.210817	1.13614	0.255898	0.999611	0.000169029
FBgn0086079	5.76968	0.239318	0.183374	1.30508	0.191865	0.999611	0.000169029
FBgn0085399	7.92924	0.239305	0.20478	1.1686	0.242565	0.999611	0.000169029
FBgn0263829	6.99279	0.239288	0.186078	1.28595	0.198459	0.999611	0.000169029
FBgn0037837	8.67303	0.239254	0.2001	1.19567	0.231823	0.999611	0.000169029
FBgn0038334	37.2323	0.239071	0.234783	1.01826	0.308553	0.999611	0.000169029
FBgn0033327	259.93	0.23893	0.200213	1.19338	0.23272	0.999611	0.000169029
FBgn0053988	18.7809	0.238908	0.224323	1.06502	0.286868	0.999611	0.000169029
FBgn0264083	58.3622	0.238801	0.229207	1.04186	0.297478	0.999611	0.000169029
FBgn0265096	11.5133	0.238605	0.222967	1.07013	0.284559	0.999611	0.000169029
FBgn0033097	35.0625	0.238582	0.233025	1.02385	0.305907	0.999611	0.000169029
FBgn0011207	55.272	0.238571	0.227846	1.04707	0.295067	0.999611	0.000169029
FBgn0039319	112.737	0.238565	0.213915	1.11523	0.26475	0.999611	0.000169029
FBgn0038598	153.374	0.238562	0.226511	1.0532	0.292248	0.999611	0.000169029
FBgn0034689	235.39	0.238547	0.214292	1.11319	0.265628	0.999611	0.000169029
FBgn0026076	185.397	0.23854	0.192267	1.24067	0.214727	0.999611	0.000169029
FBgn0262166	21.389	0.238317	0.23478	1.01507	0.310074	0.999611	0.000169029
FBgn0262961	188.685	0.237992	0.198221	1.20064	0.229891	0.999611	0.000169029
FBgn0250842	339.531	0.237925	0.188693	1.26091	0.207342	0.999611	0.000169029
FBgn0050055	60.8585	0.237912	0.221189	1.07561	0.282103	0.999611	0.000169029
FBgn0033616	11.5563	0.237862	0.21921	1.08509	0.277883	0.999611	0.000169029
FBgn0031434	16.7752	0.237804	0.230915	1.02983	0.303088	0.999611	0.000169029
FBgn0262952	6868.98	0.237669	0.216712	1.0967	0.272772	0.999611	0.000169029
FBgn0053282	5.06195	0.237608	0.186374	1.2749	0.202344	0.999611	0.000169029
FBgn0260967	23.8769	0.237582	0.231039	1.02832	0.303799	0.999611	0.000169029
FBgn0263464	7.02644	0.23757	0.192154	1.23635	0.216328	0.999611	0.000169029
FBgn0033233	14.3128	0.23755	0.229842	1.03354	0.301352	0.999611	0.000169029
FBgn0025827	82.5536	0.23744	0.228872	1.03743	0.299534	0.999611	0.000169029
FBgn0036815	24.7333	0.236958	0.234796	1.00921	0.312875	0.999611	0.000169029
FBgn0030441	51.1013	0.236936	0.233643	1.01409	0.310538	0.999611	0.000169029
FBgn0085475	29.7492	0.236879	0.234821	1.00877	0.313087	0.999611	0.000169029
FBgn0052512	309.792	0.236753	0.199613	1.18606	0.235599	0.999611	0.000169029
FBgn0025381	32.1893	0.236714	0.233611	1.01328	0.310925	0.999611	0.000169029
FBgn0029596	24.9229	0.236668	0.233361	1.01417	0.310501	0.999611	0.000169029
FBgn0032230	8.5452	0.236569	0.20784	1.13823	0.255026	0.999611	0.000169029
FBgn0085321	35.9351	0.235488	0.234647	1.00358	0.31558	0.999611	0.000169029
FBgn0029121	74.9306	0.235378	0.21583	1.09057	0.275461	0.999611	0.000169029
FBgn0051431	64.3056	0.235286	0.218261	1.078	0.281032	0.999611	0.000169029
FBgn0033527	28.2231	0.235194	0.234795	1.0017	0.316488	0.999611	0.000169029
FBgn0030280	538.222	0.235136	0.226102	1.03995	0.298362	0.999611	0.000169029
FBgn0004108	26.6523	0.235086	0.234725	1.00154	0.316568	0.999611	0.000169029
FBgn0030870	70.3694	0.234911	0.222562	1.05549	0.291204	0.999611	0.000169029
FBgn0043825	167.472	0.234865	0.22331	1.05175	0.292916	0.999611	0.000169029
FBgn0263111	45.5944	0.234744	0.234813	0.999708	0.317452	0.999611	0.000169029
FBgn0284248	582.819	0.234657	0.224252	1.0464	0.295378	0.999611	0.000169029
FBgn0026376	20.001	0.234478	0.232109	1.01021	0.312396	0.999611	0.000169029
FBgn0028471	54.7787	0.234385	0.230483	1.01693	0.309189	0.999611	0.000169029
FBgn0029929	50.4374	0.234217	0.231554	1.0115	0.311777	0.999611	0.000169029
FBgn0266044	20.85	0.234127	0.234282	0.999335	0.317632	0.999611	0.000169029
FBgn0033952	56.0183	0.234029	0.225484	1.0379	0.299317	0.999611	0.000169029
FBgn0031534	109.001	0.233866	0.215167	1.0869	0.277079	0.999611	0.000169029
FBgn0262565	17.1063	0.233653	0.140446	1.66365	0.0961816	0.999611	0.000169029
FBgn0033192	7.51858	0.233521	0.205798	1.13471	0.256496	0.999611	0.000169029
FBgn0266046	8.09052	0.233493	0.206511	1.13065	0.258201	0.999611	0.000169029
FBgn0261568	17.3574	0.233439	0.231229	1.00956	0.312706	0.999611	0.000169029
FBgn0003979	9.49132	0.233338	0.218749	1.06669	0.286111	0.999611	0.000169029
FBgn0052452	14.9186	0.233275	0.231216	1.0089	0.31302	0.999611	0.000169029
FBgn0038129	56.7086	0.233225	0.228268	1.02172	0.306916	0.999611	0.000169029
FBgn0027496	244.552	0.23318	0.198859	1.17259	0.240961	0.999611	0.000169029
FBgn0264001	73.6427	0.233081	0.22663	1.02847	0.30373	0.999611	0.000169029
FBgn0260748	96.2225	0.233031	0.211644	1.10105	0.270873	0.999611	0.000169029
FBgn0040074	324.675	0.232953	0.224517	1.03757	0.299468	0.999611	0.000169029
FBgn0033724	12.6639	0.232948	0.221517	1.0516	0.292982	0.999611	0.000169029
FBgn0039128	12.9652	0.232946	0.22386	1.04059	0.298067	0.999611	0.000169029
FBgn0039419	195.581	0.232864	0.197129	1.18128	0.237493	0.999611	0.000169029
FBgn0033440	7.60619	0.232814	0.20506	1.13535	0.25623	0.999611	0.000169029
FBgn0035097	39.2929	0.23279	0.234298	0.993563	0.320436	0.999611	0.000169029
FBgn0040967	6.24967	0.232711	0.192306	1.21011	0.226236	0.999611	0.000169029
FBgn0035830	67.494	0.232472	0.217825	1.06724	0.285863	0.999611	0.000169029
FBgn0033706	29.9353	0.23246	0.234079	0.993083	0.320669	0.999611	0.000169029
FBgn0011274	129.534	0.232208	0.20046	1.15838	0.246711	0.999611	0.000169029
FBgn0053704	161.501	0.232151	0.220331	1.05365	0.292045	0.999611	0.000169029
FBgn0262734	527.556	0.232083	0.177944	1.30425	0.192149	0.999611	0.000169029
FBgn0033020	263.105	0.23204	0.218875	1.06015	0.289077	0.999611	0.000169029
FBgn0023000	12.3315	0.231922	0.224933	1.03107	0.302509	0.999611	0.000169029
FBgn0030905	32.0508	0.231911	0.234225	0.990118	0.322116	0.999611	0.000169029
FBgn0040905	107.455	0.231901	0.233387	0.993633	0.320402	0.999611	0.000169029
FBgn0013686	86801.1	0.231852	0.228932	1.01276	0.311176	0.999611	0.000169029
FBgn0061435	65.3038	0.231799	0.234774	0.987324	0.323484	0.999611	0.000169029
FBgn0050278	41.3869	0.2316	0.234238	0.98874	0.32279	0.999611	0.000169029
FBgn0029685	62.4913	0.23135	0.217918	1.06164	0.2884	0.999611	0.000169029
FBgn0035977	35.9975	0.23132	0.232733	0.993928	0.320258	0.999611	0.000169029
FBgn0004047	485.802	0.231271	0.1886	1.22625	0.220106	0.999611	0.000169029
FBgn0034199	161.334	0.231235	0.196557	1.17643	0.239424	0.999611	0.000169029
FBgn0004425	2669.41	0.231198	0.184218	1.25502	0.20947	0.999611	0.000169029
FBgn0263761	54.3988	0.231053	0.227678	1.01482	0.31019	0.999611	0.000169029
FBgn0039228	40.0356	0.231034	0.234778	0.984055	0.325088	0.999611	0.000169029
FBgn0260644	30.1212	0.230916	0.234749	0.983673	0.325276	0.999611	0.000169029
FBgn0052718	24.5869	0.230827	0.23395	0.986648	0.323815	0.999611	0.000169029
FBgn0054034	526.674	0.230684	0.199716	1.15506	0.248065	0.999611	0.000169029
FBgn0262948	168.333	0.230579	0.216084	1.06708	0.285936	0.999611	0.000169029
FBgn0032172	89.9404	0.230562	0.208655	1.10499	0.269164	0.999611	0.000169029
FBgn0261806	27.9164	0.230394	0.234755	0.981426	0.326383	0.999611	0.000169029
FBgn0034009	23.0776	0.230371	0.234823	0.981043	0.326572	0.999611	0.000169029
FBgn0013679	4197.94	0.230359	0.221504	1.03998	0.29835	0.999611	0.000169029
FBgn0265346	17.0371	0.230342	0.227247	1.01362	0.310764	0.999611	0.000169029
FBgn0040107	15.6121	0.230333	0.230936	0.99739	0.318575	0.999611	0.000169029
FBgn0053170	427.419	0.230212	0.198026	1.16254	0.245017	0.999611	0.000169029
FBgn0037485	89.9487	0.230204	0.21156	1.08813	0.276539	0.999611	0.000169029
FBgn0042103	38.7945	0.230197	0.229567	1.00275	0.315984	0.999611	0.000169029
FBgn0032252	12.0659	0.230114	0.225646	1.0198	0.307824	0.999611	0.000169029
FBgn0032486	24.4891	0.229918	0.234698	0.979635	0.327266	0.999611	0.000169029
FBgn0262476	68.8724	0.229817	0.228126	1.00741	0.313736	0.999611	0.000169029
FBgn0032748	77.2691	0.229745	0.219838	1.04507	0.295992	0.999611	0.000169029
FBgn0259228	79.9939	0.22958	0.213035	1.07766	0.281185	0.999611	0.000169029
FBgn0032588	226.247	0.229427	0.22437	1.02254	0.306526	0.999611	0.000169029
FBgn0032072	68.025	0.229374	0.223513	1.02623	0.304785	0.999611	0.000169029
FBgn0036481	7.94425	0.229326	0.198118	1.15752	0.247059	0.999611	0.000169029
FBgn0039505	16.8668	0.229308	0.230398	0.995268	0.319606	0.999611	0.000169029
FBgn0004647	61.7794	0.228709	0.228734	0.999889	0.317364	0.999611	0.000169029
FBgn0032360	429.219	0.228307	0.221661	1.02999	0.303017	0.999611	0.000169029
FBgn0051469	148.708	0.22829	0.193151	1.18192	0.237236	0.999611	0.000169029
FBgn0035730	45.7635	0.228289	0.234789	0.972317	0.330893	0.999611	0.000169029
FBgn0265064	34.1039	0.228237	0.232859	0.980149	0.327012	0.999611	0.000169029
FBgn0259961	167.114	0.228059	0.19568	1.16547	0.243829	0.999611	0.000169029
FBgn0262571	166.39	0.227837	0.206658	1.10248	0.270252	0.999611	0.000169029
FBgn0035688	169.981	0.227735	0.194542	1.17063	0.241749	0.999611	0.000169029
FBgn0086912	57.3568	0.22768	0.225299	1.01057	0.312222	0.999611	0.000169029
FBgn0037498	37.7613	0.22747	0.234782	0.968858	0.332616	0.999611	0.000169029
FBgn0051609	85.8577	0.227341	0.230799	0.985018	0.324615	0.999611	0.000169029
FBgn0032843	21.3007	0.227328	0.234255	0.97043	0.331832	0.999611	0.000169029
FBgn0033165	20.0001	0.227025	0.234073	0.969891	0.332101	0.999611	0.000169029
FBgn0261020	206.203	0.22693	0.190646	1.19032	0.233921	0.999611	0.000169029
FBgn0033784	46.3261	0.226899	0.225079	1.00809	0.313413	0.999611	0.000169029
FBgn0053113	523.664	0.226818	0.180803	1.2545	0.20966	0.999611	0.000169029
FBgn0034113	21.3683	0.226816	0.234372	0.96776	0.333164	0.999611	0.000169029
FBgn0085461	32.6766	0.226749	0.232569	0.974977	0.329572	0.999611	0.000169029
FBgn0032415	7.59791	0.226663	0.195946	1.15676	0.247369	0.999611	0.000169029
FBgn0265673	95.3962	0.226554	0.218402	1.03733	0.299584	0.999611	0.000169029
FBgn0037460	181.65	0.226502	0.228742	0.990204	0.322075	0.999611	0.000169029
FBgn0041096	53.1598	0.22618	0.232536	0.972669	0.330718	0.999611	0.000169029
FBgn0038160	54.2048	0.226089	0.223169	1.01308	0.31102	0.999611	0.000169029
FBgn0039532	51.5653	0.226036	0.22591	1.00056	0.31704	0.999611	0.000169029
FBgn0262999	48.3088	0.226031	0.226005	1.00012	0.317254	0.999611	0.000169029
FBgn0035206	126.626	0.225992	0.200292	1.12831	0.259187	0.999611	0.000169029
FBgn0267762	7.18586	0.225901	0.205414	1.09973	0.271448	0.999611	0.000169029
FBgn0032169	14.0422	0.225875	0.221716	1.01875	0.30832	0.999611	0.000169029
FBgn0015519	23.0681	0.225831	0.233115	0.968752	0.332669	0.999611	0.000169029
FBgn0034976	11.7896	0.225671	0.223185	1.01114	0.311949	0.999611	0.000169029
FBgn0002780	117.252	0.225587	0.214543	1.05148	0.293039	0.999611	0.000169029
FBgn0267620	7.44713	0.225472	0.20887	1.07949	0.280371	0.999611	0.000169029
FBgn0035644	4.83463	0.225452	0.185856	1.21305	0.225112	0.999611	0.000169029
FBgn0038815	14.212	0.225452	0.228077	0.988488	0.322913	0.999611	0.000169029
FBgn0034803	109.583	0.225386	0.210566	1.07038	0.284448	0.999611	0.000169029
FBgn0051870	245.718	0.225219	0.231779	0.971697	0.331201	0.999611	0.000169029
FBgn0275434	9.36904	0.225202	0.2094	1.07546	0.282168	0.999611	0.000169029
FBgn0030160	523.341	0.225152	0.224278	1.0039	0.315429	0.999611	0.000169029
FBgn0038721	46.6435	0.225083	0.230273	0.977465	0.328339	0.999611	0.000169029
FBgn0263249	931.846	0.224915	0.173727	1.29465	0.195442	0.999611	0.000169029
FBgn0051017	30.5255	0.224869	0.234574	0.958627	0.337747	0.999611	0.000169029
FBgn0004242	140.265	0.224631	0.226885	0.990062	0.322144	0.999611	0.000169029
FBgn0031101	15.0226	0.224366	0.22489	0.997669	0.31844	0.999611	0.000169029
FBgn0040092	286.109	0.224279	0.191508	1.17112	0.241551	0.999611	0.000169029
FBgn0025616	30.3625	0.224222	0.233846	0.958844	0.337637	0.999611	0.000169029
FBgn0033948	14.5691	0.224192	0.229703	0.97601	0.329059	0.999611	0.000169029
FBgn0031844	11.959	0.224043	0.222571	1.00661	0.314122	0.999611	0.000169029
FBgn0038952	157.323	0.224028	0.231442	0.967965	0.333062	0.999611	0.000169029
FBgn0040080	82.6561	0.223929	0.210404	1.06428	0.287201	0.999611	0.000169029
FBgn0003116	38.283	0.223869	0.230841	0.969799	0.332147	0.999611	0.000169029
FBgn0033259	41.8729	0.223698	0.233572	0.957724	0.338202	0.999611	0.000169029
FBgn0029962	10.2966	0.223507	0.219013	1.02052	0.307482	0.999611	0.000169029
FBgn0029766	1382.43	0.223454	0.199486	1.12014	0.262652	0.999611	0.000169029
FBgn0033017	116.571	0.223386	0.213967	1.04402	0.296476	0.999611	0.000169029
FBgn0037534	433.602	0.223359	0.184803	1.20863	0.226804	0.999611	0.000169029
FBgn0037754	14.434	0.223313	0.227947	0.979669	0.32725	0.999611	0.000169029
FBgn0011509	91.1603	0.223136	0.208544	1.06997	0.284634	0.999611	0.000169029
FBgn0034051	202.331	0.222729	0.191858	1.1609	0.245681	0.999611	0.000169029
FBgn0267978	14.292	0.222587	0.226174	0.984138	0.325048	0.999611	0.000169029
FBgn0259735	455.662	0.222336	0.17645	1.26005	0.207651	0.999611	0.000169029
FBgn0032850	51.089	0.22233	0.226742	0.980543	0.326818	0.999611	0.000169029
FBgn0033871	78.7822	0.222298	0.212908	1.0441	0.296439	0.999611	0.000169029
FBgn0033459	6.61645	0.222255	0.199637	1.11329	0.265583	0.999611	0.000169029
FBgn0264437	14.9849	0.222099	0.22352	0.993645	0.320396	0.999611	0.000169029
FBgn0001296	57.836	0.222017	0.223931	0.991455	0.321463	0.999611	0.000169029
FBgn0015790	336.087	0.221976	0.196934	1.12716	0.259676	0.999611	0.000169029
FBgn0038127	145.803	0.221824	0.20808	1.06605	0.286399	0.999611	0.000169029
FBgn0052371	129.858	0.221817	0.23171	0.957303	0.338414	0.999611	0.000169029
FBgn0032059	48.6763	0.221777	0.225339	0.984193	0.325021	0.999611	0.000169029
FBgn0031284	38.9033	0.221653	0.233745	0.948268	0.342993	0.999611	0.000169029
FBgn0046873	88.869	0.221623	0.232678	0.952485	0.340851	0.999611	0.000169029
FBgn0023530	130.514	0.221496	0.206541	1.0724	0.283538	0.999611	0.000169029
FBgn0086757	25.6085	0.221494	0.233785	0.947425	0.343422	0.999611	0.000169029
FBgn0262583	70.3789	0.221473	0.231569	0.956403	0.338869	0.999611	0.000169029
FBgn0036441	103.945	0.221344	0.228457	0.968865	0.332612	0.999611	0.000169029
FBgn0000308	1142.78	0.221219	0.179566	1.23196	0.217963	0.999611	0.000169029
FBgn0020415	332.785	0.221151	0.183239	1.2069	0.22747	0.999611	0.000169029
FBgn0038415	5.68994	0.221026	0.184528	1.19779	0.231	0.999611	0.000169029
FBgn0034403	28.6106	0.220952	0.234782	0.941096	0.346656	0.999611	0.000169029
FBgn0050103	21.7865	0.220724	0.233955	0.943448	0.345452	0.999611	0.000169029
FBgn0262035	41.0138	0.220471	0.233984	0.942246	0.346067	0.999611	0.000169029
FBgn0266848	92.3398	0.220065	0.209358	1.05114	0.293194	0.999611	0.000169029
FBgn0038478	28.8795	0.220003	0.233848	0.940798	0.346809	0.999611	0.000169029
FBgn0035823	217.112	0.219961	0.23264	0.945497	0.344405	0.999611	0.000169029
FBgn0262980	16.2673	0.219712	0.2303	0.954025	0.340071	0.999611	0.000169029
FBgn0036931	111.643	0.219711	0.234692	0.936168	0.349186	0.999611	0.000169029
FBgn0263452	6.15139	0.219669	0.192414	1.14165	0.253601	0.999611	0.000169029
FBgn0043025	100.928	0.219639	0.227878	0.963845	0.335124	0.999611	0.000169029
FBgn0263504	14.2178	0.219588	0.228225	0.962157	0.335971	0.999611	0.000169029
FBgn0034177	15.072	0.219516	0.231634	0.947685	0.34329	0.999611	0.000169029
FBgn0000038	31.7306	0.219514	0.233491	0.94014	0.347146	0.999611	0.000169029
FBgn0037888	286.452	0.219504	0.218889	1.00281	0.315952	0.999611	0.000169029
FBgn0028400	37.2719	0.219308	0.234534	0.935079	0.349748	0.999611	0.000169029
FBgn0032536	21.0043	0.219203	0.230441	0.951235	0.341485	0.999611	0.000169029
FBgn0024909	42.5004	0.21918	0.231518	0.946709	0.343787	0.999611	0.000169029
FBgn0262361	120.982	0.218936	0.231054	0.947557	0.343355	0.999611	0.000169029
FBgn0035092	14.2938	0.218845	0.226475	0.966308	0.33389	0.999611	0.000169029
FBgn0032375	33.1848	0.218378	0.233937	0.93349	0.350567	0.999611	0.000169029
FBgn0050398	16.6447	0.218247	0.229	0.953043	0.340568	0.999611	0.000169029
FBgn0262686	9.8545	0.218229	0.218089	1.00064	0.317	0.999611	0.000169029
FBgn0250732	22.3184	0.218178	0.234414	0.930737	0.35199	0.999611	0.000169029
FBgn0035198	41.1138	0.218085	0.231013	0.944036	0.345152	0.999611	0.000169029
FBgn0027339	301.358	0.218009	0.204405	1.06656	0.286172	0.999611	0.000169029
FBgn0038539	277.168	0.217961	0.226739	0.961282	0.33641	0.999611	0.000169029
FBgn0026749	124.417	0.217795	0.203404	1.07075	0.284281	0.999611	0.000169029
FBgn0265765	11.1631	0.217671	0.222003	0.980487	0.326846	0.999611	0.000169029
FBgn0035025	21.8651	0.217592	0.23467	0.927226	0.353809	0.999611	0.000169029
FBgn0039846	28.6766	0.217505	0.234343	0.928146	0.353332	0.999611	0.000169029
FBgn0026575	92.9922	0.217293	0.212565	1.02224	0.306667	0.999611	0.000169029
FBgn0028579	59.0676	0.217286	0.224826	0.966463	0.333812	0.999611	0.000169029
FBgn0262102	54.1591	0.217119	0.232976	0.931941	0.351367	0.999611	0.000169029
FBgn0038395	593.736	0.217048	0.22568	0.961749	0.336176	0.999611	0.000169029
FBgn0035871	471.476	0.21689	0.206315	1.05125	0.293142	0.999611	0.000169029
FBgn0085380	6.42694	0.216853	0.188979	1.1475	0.251175	0.999611	0.000169029
FBgn0263600	18.903	0.216756	0.233913	0.926652	0.354107	0.999611	0.000169029
FBgn0051644	133.461	0.216641	0.222406	0.97408	0.330017	0.999611	0.000169029
FBgn0037516	12.0541	0.216629	0.221862	0.976416	0.328858	0.999611	0.000169029
FBgn0028683	70.1324	0.216449	0.218298	0.99153	0.321427	0.999611	0.000169029
FBgn0029003	21.4827	0.216367	0.233905	0.925018	0.354957	0.999611	0.000169029
FBgn0031516	136.902	0.216235	0.204206	1.0589	0.289644	0.999611	0.000169029
FBgn0027055	146.057	0.216132	0.198899	1.08664	0.277196	0.999611	0.000169029
FBgn0051407	139.949	0.215847	0.232511	0.928329	0.353237	0.999611	0.000169029
FBgn0266364	42.1615	0.215798	0.232524	0.928066	0.353373	0.999611	0.000169029
FBgn0000479	403.261	0.215639	0.194132	1.11079	0.266661	0.999611	0.000169029
FBgn0266697	12.2301	0.215555	0.223782	0.963238	0.335428	0.999611	0.000169029
FBgn0264310	58.5365	0.215525	0.22093	0.975535	0.329295	0.999611	0.000169029
FBgn0039504	18.3875	0.215264	0.229451	0.938171	0.348157	0.999611	0.000169029
FBgn0036039	32.5927	0.2151	0.234086	0.91889	0.358153	0.999611	0.000169029
FBgn0263345	9.82368	0.215054	0.211755	1.01558	0.30983	0.999611	0.000169029
FBgn0003118	83.7647	0.21476	0.211301	1.01637	0.309453	0.999611	0.000169029
FBgn0261587	15.4319	0.214703	0.229115	0.937097	0.348709	0.999611	0.000169029
FBgn0033551	81.5088	0.214681	0.214335	1.00161	0.316531	0.999611	0.000169029
FBgn0025700	521.274	0.21453	0.176041	1.21864	0.222982	0.999611	0.000169029
FBgn0265305	6.90127	0.214523	0.193335	1.10959	0.267174	0.999611	0.000169029
FBgn0004911	6.40305	0.21451	0.197958	1.08361	0.278536	0.999611	0.000169029
FBgn0014143	5.21424	0.214324	0.185677	1.15429	0.248383	0.999611	0.000169029
FBgn0265739	916.328	0.214236	0.204808	1.04603	0.295547	0.999611	0.000169029
FBgn0014391	1624.41	0.214234	0.202235	1.05933	0.289449	0.999611	0.000169029
FBgn0025836	39.1341	0.213935	0.231015	0.926062	0.354414	0.999611	0.000169029
FBgn0035657	24.3231	0.213927	0.231594	0.923715	0.355635	0.999611	0.000169029
FBgn0035697	17.0315	0.213918	0.231302	0.924842	0.355048	0.999611	0.000169029
FBgn0050414	20.0032	0.213739	0.234154	0.912811	0.361342	0.999611	0.000169029
FBgn0262482	93.0594	0.213634	0.227739	0.938064	0.348211	0.999611	0.000169029
FBgn0028884	22.2162	0.213497	0.221225	0.965066	0.334512	0.999611	0.000169029
FBgn0000617	77.9602	0.213424	0.215626	0.98979	0.322277	0.999611	0.000169029
FBgn0040528	18.7554	0.213301	0.232886	0.915902	0.359718	0.999611	0.000169029
FBgn0052240	82.7075	0.213281	0.232221	0.91844	0.358389	0.999611	0.000169029
FBgn0022770	12.4095	0.212995	0.22616	0.941791	0.3463	0.999611	0.000169029
FBgn0037580	175.11	0.21296	0.213709	0.996497	0.319009	0.999611	0.000169029
FBgn0262028	41.6633	0.21281	0.230959	0.92142	0.356831	0.999611	0.000169029
FBgn0063493	260.22	0.212662	0.188547	1.1279	0.259362	0.999611	0.000169029
FBgn0034263	68.4076	0.212507	0.232167	0.915318	0.360024	0.999611	0.000169029
FBgn0039503	23.7255	0.212487	0.231696	0.917093	0.359094	0.999611	0.000169029
FBgn0038950	251.979	0.212413	0.189705	1.1197	0.262841	0.999611	0.000169029
FBgn0263078	5.15271	0.21241	0.185939	1.14236	0.253303	0.999611	0.000169029
FBgn0035423	860.105	0.212398	0.174782	1.21522	0.224284	0.999611	0.000169029
FBgn0051550	109.253	0.212397	0.213128	0.996571	0.318973	0.999611	0.000169029
FBgn0261507	5.63455	0.212318	0.187728	1.13098	0.258062	0.999611	0.000169029
FBgn0267460	8.09657	0.212228	0.200194	1.06011	0.289094	0.999611	0.000169029
FBgn0030769	49.3957	0.212177	0.229908	0.922878	0.356071	0.999611	0.000169029
FBgn0051021	28.1667	0.212152	0.234416	0.905022	0.365454	0.999611	0.000169029
FBgn0036703	46.7413	0.212042	0.232782	0.910902	0.362347	0.999611	0.000169029
FBgn0010287	7.24949	0.21177	0.205164	1.0322	0.301979	0.999611	0.000169029
FBgn0032193	20.9465	0.211659	0.233211	0.907585	0.364097	0.999611	0.000169029
FBgn0036440	42.9374	0.211576	0.233431	0.906374	0.364738	0.999611	0.000169029
FBgn0262845	139.623	0.211413	0.229988	0.919237	0.357972	0.999611	0.000169029
FBgn0266642	12.1382	0.211188	0.221684	0.952655	0.340765	0.999611	0.000169029
FBgn0003969	33.6421	0.211172	0.234328	0.901179	0.367493	0.999611	0.000169029
FBgn0045073	97.453	0.211054	0.212232	0.994451	0.320003	0.999611	0.000169029
FBgn0040338	14.1111	0.211045	0.223418	0.944621	0.344852	0.999611	0.000169029
FBgn0086448	14.469	0.211004	0.226106	0.93321	0.350712	0.999611	0.000169029
FBgn0037824	24.8086	0.210919	0.234267	0.900335	0.367942	0.999611	0.000169029
FBgn0030057	33.9869	0.210513	0.23426	0.898628	0.368851	0.999611	0.000169029
FBgn0033842	27.5155	0.2103	0.234586	0.896475	0.369999	0.999611	0.000169029
FBgn0031129	191.234	0.209954	0.226133	0.928452	0.353173	0.999611	0.000169029
FBgn0262971	6.26224	0.209793	0.197222	1.06374	0.287444	0.999611	0.000169029
FBgn0038312	52.2687	0.209777	0.226536	0.926021	0.354435	0.999611	0.000169029
FBgn0036101	60.352	0.209747	0.220799	0.949945	0.34214	0.999611	0.000169029
FBgn0004198	56.2564	0.209732	0.226749	0.924953	0.354991	0.999611	0.000169029
FBgn0002917	12.3251	0.20968	0.224711	0.933112	0.350762	0.999611	0.000169029
FBgn0036052	98.8741	0.209623	0.21726	0.96485	0.33462	0.999611	0.000169029
FBgn0039002	23.5065	0.209555	0.234497	0.89364	0.371515	0.999611	0.000169029
FBgn0032480	57.8918	0.209508	0.226054	0.926807	0.354027	0.999611	0.000169029
FBgn0036890	5.64386	0.20941	0.195505	1.07112	0.284113	0.999611	0.000169029
FBgn0085229	560.615	0.209408	0.190402	1.09982	0.271412	0.999611	0.000169029
FBgn0038345	35.3845	0.20937	0.232889	0.899013	0.368646	0.999611	0.000169029
FBgn0038076	5.72678	0.209326	0.191628	1.09236	0.274677	0.999611	0.000169029
FBgn0265679	10.4153	0.209298	0.220167	0.950635	0.34179	0.999611	0.000169029
FBgn0263257	45.0752	0.209263	0.234429	0.89265	0.372044	0.999611	0.000169029
FBgn0033273	9.01554	0.20925	0.213042	0.982202	0.326	0.999611	0.000169029
FBgn0029709	452.999	0.209144	0.202146	1.03462	0.300848	0.999611	0.000169029
FBgn0050441	5.9698	0.208904	0.179885	1.16132	0.245512	0.999611	0.000169029
FBgn0034687	13.4142	0.208889	0.223891	0.932993	0.350824	0.999611	0.000169029
FBgn0032848	35.8017	0.208863	0.233251	0.895446	0.370549	0.999611	0.000169029
FBgn0011296	723.376	0.208805	0.190177	1.09795	0.272226	0.999611	0.000169029
FBgn0037773	7.69129	0.208781	0.210518	0.991753	0.321318	0.999611	0.000169029
FBgn0264329	824.056	0.208756	0.186263	1.12076	0.262389	0.999611	0.000169029
FBgn0260396	40.2079	0.208739	0.227749	0.916532	0.359388	0.999611	0.000169029
FBgn0267046	5.65521	0.208633	0.171883	1.2138	0.224823	0.999611	0.000169029
FBgn0033742	18.1303	0.208629	0.233742	0.892565	0.37209	0.999611	0.000169029
FBgn0038420	138.002	0.208556	0.209173	0.997051	0.31874	0.999611	0.000169029
FBgn0265458	13.6408	0.208544	0.224369	0.929469	0.352646	0.999611	0.000169029
FBgn0036221	25.2397	0.208508	0.234748	0.88822	0.374422	0.999611	0.000169029
FBgn0035798	8.23137	0.208479	0.210972	0.988184	0.323063	0.999611	0.000169029
FBgn0033862	122.999	0.208479	0.233562	0.892607	0.372068	0.999611	0.000169029
FBgn0035769	28.8403	0.208417	0.234735	0.887883	0.374604	0.999611	0.000169029
FBgn0034062	26.6856	0.208376	0.234184	0.889796	0.373575	0.999611	0.000169029
FBgn0032385	65.7491	0.208328	0.230669	0.903144	0.366449	0.999611	0.000169029
FBgn0035193	6.17961	0.208032	0.193019	1.07778	0.281133	0.999611	0.000169029
FBgn0034379	18.8245	0.207936	0.23317	0.891778	0.372512	0.999611	0.000169029
FBgn0035589	188.587	0.207828	0.195136	1.06504	0.286857	0.999611	0.000169029
FBgn0037248	37.4645	0.207823	0.230728	0.900726	0.367734	0.999611	0.000169029
FBgn0264518	14.112	0.207645	0.225666	0.920143	0.357498	0.999611	0.000169029
FBgn0052707	15.8755	0.207608	0.22908	0.906271	0.364792	0.999611	0.000169029
FBgn0030007	135.327	0.207386	0.206656	1.00353	0.315604	0.999611	0.000169029
FBgn0085190	91.5047	0.207302	0.232198	0.89278	0.371975	0.999611	0.000169029
FBgn0017590	30.5719	0.2073	0.234145	0.88535	0.375968	0.999611	0.000169029
FBgn0050342	46.4148	0.207132	0.232556	0.890676	0.373103	0.999611	0.000169029
FBgn0053189	57.4332	0.207004	0.232897	0.888821	0.374099	0.999611	0.000169029
FBgn0058045	662.478	0.206819	0.177744	1.16358	0.244594	0.999611	0.000169029
FBgn0035186	259.638	0.206606	0.20151	1.02529	0.305229	0.999611	0.000169029
FBgn0002932	58.2849	0.206465	0.223874	0.922239	0.356404	0.999611	0.000169029
FBgn0000094	3236.74	0.206061	0.194717	1.05826	0.289937	0.999611	0.000169029
FBgn0052813	160.789	0.206042	0.201632	1.02187	0.306843	0.999611	0.000169029
FBgn0051374	60.1968	0.205981	0.224155	0.918922	0.358136	0.999611	0.000169029
FBgn0030960	67.4131	0.20586	0.222592	0.924834	0.355052	0.999611	0.000169029
FBgn0040091	11.7271	0.205827	0.225156	0.914153	0.360636	0.999611	0.000169029
FBgn0038017	28.9142	0.205775	0.234199	0.878635	0.379599	0.999611	0.000169029
FBgn0001105	1362.47	0.205687	0.162829	1.26321	0.206514	0.999611	0.000169029
FBgn0040365	51.3682	0.205646	0.234302	0.877697	0.380108	0.999611	0.000169029
FBgn0034726	40.7058	0.205395	0.232262	0.884322	0.376522	0.999611	0.000169029
FBgn0030510	241.276	0.205361	0.199044	1.03174	0.302195	0.999611	0.000169029
FBgn0032968	10.9643	0.205178	0.218232	0.940182	0.347124	0.999611	0.000169029
FBgn0037707	64.2964	0.204965	0.219486	0.933842	0.350385	0.999611	0.000169029
FBgn0034126	11.3521	0.204753	0.22375	0.915097	0.360141	0.999611	0.000169029
FBgn0086907	140.559	0.20469	0.231857	0.882828	0.377329	0.999611	0.000169029
FBgn0038627	128.931	0.204365	0.200803	1.01774	0.308803	0.999611	0.000169029
FBgn0037502	23.2973	0.204345	0.230968	0.884732	0.376301	0.999611	0.000169029
FBgn0038186	8.60592	0.204282	0.209416	0.975482	0.329321	0.999611	0.000169029
FBgn0033092	53.9889	0.204246	0.226782	0.900628	0.367786	0.999611	0.000169029
FBgn0266208	10.3595	0.204225	0.212035	0.963167	0.335464	0.999611	0.000169029
FBgn0085199	137.505	0.204216	0.228779	0.892637	0.372051	0.999611	0.000169029
FBgn0052279	114.651	0.204198	0.213546	0.956224	0.338959	0.999611	0.000169029
FBgn0019828	590.362	0.204098	0.225461	0.905249	0.365334	0.999611	0.000169029
FBgn0000426	121.144	0.204028	0.209363	0.974518	0.329799	0.999611	0.000169029
FBgn0028577	210.666	0.203973	0.201956	1.00999	0.3125	0.999611	0.000169029
FBgn0259745	63.376	0.203924	0.226308	0.901091	0.36754	0.999611	0.000169029
FBgn0025833	6.42446	0.203808	0.194206	1.04944	0.293974	0.999611	0.000169029
FBgn0031939	25.3038	0.203753	0.234792	0.867802	0.385503	0.999611	0.000169029
FBgn0052029	9.87771	0.20371	0.214677	0.948913	0.342665	0.999611	0.000169029
FBgn0039085	96.4679	0.203634	0.212709	0.957335	0.338398	0.999611	0.000169029
FBgn0039151	138.862	0.203359	0.218797	0.929439	0.352661	0.999611	0.000169029
FBgn0083946	15.6935	0.203355	0.229073	0.887731	0.374686	0.999611	0.000169029
FBgn0266349	12.1379	0.20333	0.220395	0.922572	0.35623	0.999611	0.000169029
FBgn0030278	156.061	0.203179	0.233146	0.871467	0.383499	0.999611	0.000169029
FBgn0034317	752.61	0.203038	0.186746	1.08724	0.276931	0.999611	0.000169029
FBgn0027095	229.249	0.203009	0.190894	1.06346	0.287571	0.999611	0.000169029
FBgn0037988	47.2701	0.202764	0.23272	0.871277	0.383603	0.999611	0.000169029
FBgn0267752	6.61214	0.202708	0.20118	1.0076	0.313647	0.999611	0.000169029
FBgn0263323	33.3093	0.202635	0.233387	0.868237	0.385264	0.999611	0.000169029
FBgn0259970	868.87	0.202615	0.180057	1.12528	0.260469	0.999611	0.000169029
FBgn0050268	16.1411	0.202532	0.231991	0.873017	0.382654	0.999611	0.000169029
FBgn0262057	139.198	0.202377	0.198353	1.02029	0.307592	0.999611	0.000169029
FBgn0029830	16.1336	0.202216	0.230244	0.878271	0.379797	0.999611	0.000169029
FBgn0028857	43.1947	0.202174	0.234739	0.86127	0.389089	0.999611	0.000169029
FBgn0038915	20.2294	0.20206	0.219339	0.921222	0.356934	0.999611	0.000169029
FBgn0035155	13.2016	0.202052	0.226588	0.891712	0.372547	0.999611	0.000169029
FBgn0038054	25.7421	0.20199	0.230182	0.877523	0.380203	0.999611	0.000169029
FBgn0051516	43.8567	0.201884	0.22965	0.879092	0.379352	0.999611	0.000169029
FBgn0039464	71.7908	0.201866	0.22634	0.891869	0.372463	0.999611	0.000169029
FBgn0035007	63.384	0.201667	0.226525	0.890263	0.373325	0.999611	0.000169029
FBgn0266645	15.7655	0.201539	0.231491	0.870611	0.383967	0.999611	0.000169029
FBgn0035690	24.1081	0.201463	0.234749	0.858206	0.390779	0.999611	0.000169029
FBgn0264510	52.4464	0.201332	0.227976	0.883126	0.377168	0.999611	0.000169029
FBgn0027574	26.1938	0.201332	0.234796	0.857477	0.391181	0.999611	0.000169029
FBgn0031409	21.71	0.201206	0.234529	0.857915	0.39094	0.999611	0.000169029
FBgn0022959	343.382	0.20115	0.200879	1.00135	0.316659	0.999611	0.000169029
FBgn0038869	58.3492	0.200965	0.221081	0.909014	0.363343	0.999611	0.000169029
FBgn0034381	46.8869	0.200887	0.229551	0.87513	0.381503	0.999611	0.000169029
FBgn0036000	27.8068	0.200705	0.234354	0.856419	0.391766	0.999611	0.000169029
FBgn0051221	176.342	0.200598	0.231612	0.866095	0.386438	0.999611	0.000169029
FBgn0032740	109.364	0.200422	0.21733	0.922203	0.356423	0.999611	0.000169029
FBgn0259705	64.7993	0.200302	0.21953	0.912415	0.36155	0.999611	0.000169029
FBgn0037941	8.78141	0.200278	0.210593	0.951017	0.341596	0.999611	0.000169029
FBgn0266431	140.531	0.200229	0.200481	0.998746	0.317918	0.999611	0.000169029
FBgn0031857	36.0732	0.200216	0.234598	0.853443	0.393414	0.999611	0.000169029
FBgn0000568	455.682	0.200185	0.173626	1.15297	0.248923	0.999611	0.000169029
FBgn0264618	7.57121	0.200098	0.195271	1.02472	0.305497	0.999611	0.000169029
FBgn0061476	6.87489	0.20005	0.199879	1.00086	0.316896	0.999611	0.000169029
FBgn0266885	5.92943	0.200021	0.193116	1.03576	0.300314	0.999611	0.000169029
FBgn0267107	7.2709	0.199914	0.203347	0.983117	0.32555	0.999611	0.000169029
FBgn0259112	9.01879	0.199727	0.212916	0.938055	0.348216	0.999611	0.000169029
FBgn0005596	24.9091	0.199683	0.234798	0.850446	0.395077	0.999611	0.000169029
FBgn0005585	1393.9	0.199632	0.171867	1.16155	0.245419	0.999611	0.000169029
FBgn0026630	119.431	0.199608	0.199893	0.998576	0.318	0.999611	0.000169029
FBgn0031367	85.554	0.19958	0.2348	0.849998	0.395326	0.999611	0.000169029
FBgn0031461	155.814	0.199322	0.216216	0.921866	0.356598	0.999611	0.000169029
FBgn0264263	6.52992	0.199293	0.198291	1.00505	0.314871	0.999611	0.000169029
FBgn0260942	375.05	0.199221	0.199861	0.996798	0.318863	0.999611	0.000169029
FBgn0037167	38.4929	0.199197	0.232504	0.856744	0.391586	0.999611	0.000169029
FBgn0036246	169.539	0.199145	0.215273	0.925079	0.354925	0.999611	0.000169029
FBgn0264911	35.5155	0.19908	0.234814	0.847817	0.39654	0.999611	0.000169029
FBgn0250826	204.025	0.19903	0.225682	0.881902	0.37783	0.999611	0.000169029
FBgn0261858	98.5319	0.198999	0.234313	0.849286	0.395722	0.999611	0.000169029
FBgn0265156	16.3827	0.198935	0.230499	0.863062	0.388103	0.999611	0.000169029
FBgn0267398	380.977	0.198864	0.176797	1.12482	0.260666	0.999611	0.000169029
FBgn0034882	159.429	0.19884	0.209273	0.950149	0.342036	0.999611	0.000169029
FBgn0259917	31.1191	0.198757	0.234303	0.848289	0.396277	0.999611	0.000169029
FBgn0039562	757.908	0.198536	0.173039	1.14735	0.251238	0.999611	0.000169029
FBgn0265464	69.0011	0.198405	0.217617	0.911718	0.361917	0.999611	0.000169029
FBgn0040505	82.2015	0.198344	0.229313	0.864948	0.387067	0.999611	0.000169029
FBgn0037350	34.6457	0.198292	0.231361	0.857068	0.391407	0.999611	0.000169029
FBgn0032517	13.6526	0.19825	0.226287	0.876102	0.380975	0.999611	0.000169029
FBgn0004427	5327.35	0.198104	0.182043	1.08822	0.276497	0.999611	0.000169029
FBgn0262144	17.8293	0.198074	0.230442	0.859539	0.390043	0.999611	0.000169029
FBgn0025642	25.7559	0.197856	0.234397	0.844107	0.39861	0.999611	0.000169029
FBgn0261989	332.356	0.19785	0.189054	1.04653	0.295318	0.999611	0.000169029
FBgn0010039	62.8521	0.197781	0.234052	0.845031	0.398093	0.999611	0.000169029
FBgn0033901	9.03776	0.197762	0.212456	0.930839	0.351937	0.999611	0.000169029
FBgn0031769	21.5527	0.197655	0.234684	0.842219	0.399665	0.999611	0.000169029
FBgn0265536	21.5635	0.197534	0.234813	0.84124	0.400214	0.999611	0.000169029
FBgn0250867	61.6924	0.197495	0.220847	0.894262	0.371182	0.999611	0.000169029
FBgn0051382	7.15688	0.197475	0.200897	0.982969	0.325622	0.999611	0.000169029
FBgn0004426	174.096	0.197448	0.206447	0.956414	0.338863	0.999611	0.000169029
FBgn0029945	44.5667	0.197262	0.232	0.850267	0.395177	0.999611	0.000169029
FBgn0013323	9.42236	0.197181	0.214584	0.918901	0.358147	0.999611	0.000169029
FBgn0050147	14.8154	0.197103	0.226896	0.868694	0.385014	0.999611	0.000169029
FBgn0037910	37.3411	0.197057	0.233591	0.843599	0.398893	0.999611	0.000169029
FBgn0085421	37.1727	0.196979	0.233007	0.845376	0.397901	0.999611	0.000169029
FBgn0013263	40.135	0.196949	0.228607	0.861521	0.388951	0.999611	0.000169029
FBgn0053100	227.732	0.196778	0.184913	1.06416	0.287255	0.999611	0.000169029
FBgn0051453	23.3796	0.196652	0.234786	0.837578	0.402268	0.999611	0.000169029
FBgn0267163	72.3485	0.196625	0.234813	0.837367	0.402386	0.999611	0.000169029
FBgn0069913	90.2911	0.19648	0.230572	0.852143	0.394135	0.999611	0.000169029
FBgn0051204	54.0851	0.196338	0.233991	0.839087	0.401421	0.999611	0.000169029
FBgn0029006	82.6959	0.196312	0.210066	0.934527	0.350032	0.999611	0.000169029
FBgn0038359	119.326	0.19627	0.229304	0.855936	0.392033	0.999611	0.000169029
FBgn0031649	22.585	0.195861	0.232972	0.840703	0.400514	0.999611	0.000169029
FBgn0036157	71.6184	0.195795	0.218873	0.89456	0.371022	0.999611	0.000169029
FBgn0262819	5.94483	0.195779	0.187707	1.04301	0.296945	0.999611	0.000169029
FBgn0037140	98.2837	0.195753	0.219509	0.891779	0.372511	0.999611	0.000169029
FBgn0035855	24.2478	0.195731	0.232365	0.842341	0.399597	0.999611	0.000169029
FBgn0263397	246.093	0.195662	0.201655	0.970282	0.331906	0.999611	0.000169029
FBgn0032803	12.3438	0.195589	0.22473	0.870327	0.384121	0.999611	0.000169029
FBgn0032020	24.6689	0.195495	0.234134	0.834971	0.403734	0.999611	0.000169029
FBgn0266255	5.51766	0.195481	0.185871	1.05171	0.292935	0.999611	0.000169029
FBgn0050293	152.333	0.195464	0.225151	0.868146	0.385314	0.999611	0.000169029
FBgn0261833	6.24511	0.195309	0.194924	1.00197	0.316357	0.999611	0.000169029
FBgn0026059	77.4973	0.194904	0.210927	0.924035	0.355468	0.999611	0.000169029
FBgn0029890	99.6294	0.194887	0.21507	0.906157	0.364853	0.999611	0.000169029
FBgn0010397	263.715	0.194772	0.187937	1.03637	0.300031	0.999611	0.000169029
FBgn0032793	56.3614	0.194716	0.222798	0.873961	0.38214	0.999611	0.000169029
FBgn0267681	15.7243	0.194716	0.222528	0.875018	0.381564	0.999611	0.000169029
FBgn0020414	641.878	0.194665	0.174979	1.11251	0.265919	0.999611	0.000169029
FBgn0035986	44.7097	0.194629	0.231072	0.84229	0.399626	0.999611	0.000169029
FBgn0037698	30.7826	0.19459	0.227793	0.854241	0.392971	0.999611	0.000169029
FBgn0052677	26.1814	0.194575	0.232063	0.838459	0.401773	0.999611	0.000169029
FBgn0031959	11.103	0.19446	0.223004	0.872004	0.383206	0.999611	0.000169029
FBgn0051632	26.3385	0.194136	0.234699	0.827167	0.408142	0.999611	0.000169029
FBgn0037010	12.0831	0.194007	0.221787	0.874744	0.381713	0.999611	0.000169029
FBgn0024991	19.8827	0.193997	0.232275	0.835201	0.403605	0.999611	0.000169029
FBgn0085232	178.433	0.193965	0.201926	0.960573	0.336767	0.999611	0.000169029
FBgn0003961	902.912	0.193894	0.183622	1.05594	0.290994	0.999611	0.000169029
FBgn0005672	156.871	0.193843	0.195058	0.993774	0.320333	0.999611	0.000169029
FBgn0038235	39.6263	0.193841	0.229853	0.843328	0.399045	0.999611	0.000169029
FBgn0262737	133.611	0.193809	0.205236	0.944322	0.345005	0.999611	0.000169029
FBgn0034008	16.3999	0.193695	0.227748	0.850477	0.39506	0.999611	0.000169029
FBgn0037690	6.93638	0.193606	0.205909	0.940252	0.347088	0.999611	0.000169029
FBgn0030959	55.3668	0.193593	0.224413	0.862663	0.388323	0.999611	0.000169029
FBgn0031554	85.4368	0.19351	0.225998	0.856244	0.391863	0.999611	0.000169029
FBgn0031260	251.351	0.193183	0.201232	0.960002	0.337054	0.999611	0.000169029
FBgn0051464	7.23163	0.192907	0.203132	0.949662	0.342284	0.999611	0.000169029
FBgn0002789	1066.54	0.192874	0.167187	1.15364	0.248646	0.999611	0.000169029
FBgn0031834	30.3021	0.192804	0.233826	0.824561	0.409621	0.999611	0.000169029
FBgn0264294	2534.76	0.192616	0.18266	1.0545	0.291652	0.999611	0.000169029
FBgn0050075	5.37394	0.192482	0.179995	1.06937	0.284902	0.999611	0.000169029
FBgn0263842	5.02087	0.19246	0.183629	1.04809	0.294596	0.999611	0.000169029
FBgn0004003	57.4797	0.192329	0.220262	0.873183	0.382563	0.999611	0.000169029
FBgn0043535	70.011	0.192315	0.225927	0.851227	0.394643	0.999611	0.000169029
FBgn0035247	70.6192	0.192291	0.225207	0.853842	0.393192	0.999611	0.000169029
FBgn0032664	46.2438	0.192216	0.230658	0.833337	0.404654	0.999611	0.000169029
FBgn0037661	13.5054	0.192173	0.22874	0.84014	0.40083	0.999611	0.000169029
FBgn0051948	279.141	0.192167	0.231118	0.831469	0.405709	0.999611	0.000169029
FBgn0031815	57.3193	0.192084	0.226634	0.847552	0.396688	0.999611	0.000169029
FBgn0264704	57.1666	0.191917	0.230137	0.833926	0.404323	0.999611	0.000169029
FBgn0265348	15.0055	0.191888	0.226991	0.845354	0.397913	0.999611	0.000169029
FBgn0263000	14.1709	0.191776	0.225911	0.8489	0.395937	0.999611	0.000169029
FBgn0028870	224.439	0.191677	0.228304	0.839568	0.401151	0.999611	0.000169029
FBgn0000024	102.267	0.191676	0.217785	0.880117	0.378796	0.999611	0.000169029
FBgn0259963	181.072	0.19166	0.203555	0.941565	0.346415	0.999611	0.000169029
FBgn0038136	172.584	0.19162	0.207266	0.924514	0.355219	0.999611	0.000169029
FBgn0034825	50.4863	0.191502	0.22705	0.843436	0.398985	0.999611	0.000169029
FBgn0028418	17.2728	0.19146	0.232588	0.823172	0.41041	0.999611	0.000169029
FBgn0029853	39.3196	0.191424	0.230942	0.828885	0.407169	0.999611	0.000169029
FBgn0028412	128.5	0.191411	0.228134	0.839027	0.401454	0.999611	0.000169029
FBgn0051715	265.977	0.191358	0.197791	0.967478	0.333305	0.999611	0.000169029
FBgn0040755	13.515	0.191256	0.225516	0.84808	0.396393	0.999611	0.000169029
FBgn0083943	122.459	0.191169	0.208069	0.918779	0.358211	0.999611	0.000169029
FBgn0031313	193.871	0.191095	0.191381	0.998506	0.318034	0.999611	0.000169029
FBgn0036147	30.0445	0.191094	0.233339	0.818954	0.412813	0.999611	0.000169029
FBgn0029814	28.7139	0.190994	0.234718	0.813717	0.415807	0.999611	0.000169029
FBgn0266378	5.62203	0.190903	0.187937	1.01578	0.309733	0.999611	0.000169029
FBgn0033287	419.799	0.190891	0.227169	0.840306	0.400737	0.999611	0.000169029
FBgn0086370	167.956	0.190875	0.195302	0.97733	0.328406	0.999611	0.000169029
FBgn0053051	40.6357	0.190845	0.229955	0.829924	0.406582	0.999611	0.000169029
FBgn0040298	13.2126	0.19066	0.228293	0.835158	0.403629	0.999611	0.000169029
FBgn0263780	9.08739	0.19065	0.213326	0.893703	0.371481	0.999611	0.000169029
FBgn0036826	23.5194	0.190635	0.234826	0.811814	0.416898	0.999611	0.000169029
FBgn0052667	1222.93	0.190533	0.176186	1.08143	0.279506	0.999611	0.000169029
FBgn0035727	66.8187	0.190496	0.229569	0.829797	0.406654	0.999611	0.000169029
FBgn0033659	456.149	0.190489	0.197936	0.962374	0.335862	0.999611	0.000169029
FBgn0010114	33.8464	0.190418	0.234037	0.813627	0.415859	0.999611	0.000169029
FBgn0085211	125.476	0.190343	0.223645	0.851094	0.394717	0.999611	0.000169029
FBgn0034335	365.638	0.190308	0.188521	1.00948	0.312747	0.999611	0.000169029
FBgn0283509	465.545	0.190237	0.185923	1.0232	0.306213	0.999611	0.000169029
FBgn0038720	41.09	0.190225	0.228465	0.832621	0.405059	0.999611	0.000169029
FBgn0051286	126.346	0.190129	0.216899	0.876577	0.380716	0.999611	0.000169029
FBgn0052657	835.767	0.1901	0.219724	0.865175	0.386943	0.999611	0.000169029
FBgn0260758	45.1468	0.189962	0.233906	0.812129	0.416717	0.999611	0.000169029
FBgn0002791	29.4668	0.189914	0.233433	0.813568	0.415892	0.999611	0.000169029
FBgn0051459	60.5238	0.189749	0.22948	0.826863	0.408315	0.999611	0.000169029
FBgn0033392	6.59681	0.189578	0.197363	0.960558	0.336774	0.999611	0.000169029
FBgn0040524	25.0041	0.189573	0.232972	0.813713	0.41581	0.999611	0.000169029
FBgn0011668	7526.67	0.189389	0.173692	1.09037	0.275549	0.999611	0.000169029
FBgn0027608	150.454	0.18934	0.220249	0.859663	0.389975	0.999611	0.000169029
FBgn0058191	123.192	0.189304	0.201041	0.94162	0.346387	0.999611	0.000169029
FBgn0033649	158.046	0.18921	0.202053	0.936438	0.349048	0.999611	0.000169029
FBgn0051810	29.4726	0.189163	0.234827	0.805543	0.420506	0.999611	0.000169029
FBgn0051361	133.567	0.189151	0.22924	0.825124	0.409301	0.999611	0.000169029
FBgn0259971	8912.81	0.189134	0.197844	0.955976	0.339085	0.999611	0.000169029
FBgn0265297	6749.02	0.18909	0.173623	1.08908	0.276117	0.999611	0.000169029
FBgn0263337	7.17266	0.189005	0.197069	0.959083	0.337517	0.999611	0.000169029
FBgn0036708	101.686	0.188983	0.211502	0.893525	0.371576	0.999611	0.000169029
FBgn0036426	19.3212	0.188624	0.232513	0.811244	0.417226	0.999611	0.000169029
FBgn0037552	13.4686	0.188609	0.225498	0.836413	0.402923	0.999611	0.000169029
FBgn0035131	11.6588	0.188538	0.224907	0.838297	0.401864	0.999611	0.000169029
FBgn0038772	21.8383	0.188355	0.234518	0.803157	0.421884	0.999611	0.000169029
FBgn0013749	516.326	0.188242	0.178906	1.05218	0.292717	0.999611	0.000169029
FBgn0036218	54.2457	0.188199	0.233707	0.805274	0.420661	0.999611	0.000169029
FBgn0004228	744.784	0.188148	0.189284	0.994002	0.320222	0.999611	0.000169029
FBgn0002643	81.9395	0.18812	0.215923	0.871239	0.383624	0.999611	0.000169029
FBgn0041210	154.519	0.188069	0.208817	0.900642	0.367779	0.999611	0.000169029
FBgn0036180	173.154	0.188018	0.210985	0.891144	0.372852	0.999611	0.000169029
FBgn0052196	34.2397	0.187949	0.23341	0.805229	0.420687	0.999611	0.000169029
FBgn0029979	344.733	0.187936	0.194981	0.963866	0.335113	0.999611	0.000169029
FBgn0037040	57.8781	0.187916	0.234797	0.800333	0.423518	0.999611	0.000169029
FBgn0264785	148.432	0.187908	0.197434	0.951754	0.341222	0.999611	0.000169029
FBgn0002564	11.3726	0.187878	0.222781	0.843332	0.399043	0.999611	0.000169029
FBgn0029524	15.6246	0.18758	0.229842	0.816129	0.414427	0.999611	0.000169029
FBgn0259927	39.8675	0.187324	0.233841	0.801072	0.42309	0.999611	0.000169029
FBgn0001217	229.472	0.187266	0.221635	0.844929	0.398151	0.999611	0.000169029
FBgn0014037	583.726	0.187216	0.182713	1.02465	0.30553	0.999611	0.000169029
FBgn0032600	132.974	0.187205	0.203839	0.918393	0.358413	0.999611	0.000169029
FBgn0031945	31.5754	0.187199	0.233727	0.800931	0.423172	0.999611	0.000169029
FBgn0051008	192.688	0.18716	0.227278	0.823487	0.410231	0.999611	0.000169029
FBgn0264000	21.3236	0.187122	0.232265	0.805639	0.420451	0.999611	0.000169029
FBgn0010414	15.6543	0.187099	0.231974	0.806551	0.419925	0.999611	0.000169029
FBgn0038806	55.8937	0.187063	0.225492	0.829575	0.406779	0.999611	0.000169029
FBgn0030257	23.6427	0.187036	0.234826	0.79649	0.425747	0.999611	0.000169029
FBgn0265872	19.4085	0.187012	0.232697	0.803672	0.421587	0.999611	0.000169029
FBgn0265262	102.101	0.186982	0.21931	0.852594	0.393884	0.999611	0.000169029
FBgn0052479	190.889	0.186977	0.189202	0.988244	0.323033	0.999611	0.000169029
FBgn0036287	17.3486	0.186863	0.23156	0.806977	0.41968	0.999611	0.000169029
FBgn0031345	31.8947	0.186803	0.234415	0.79689	0.425515	0.999611	0.000169029
FBgn0037060	97.9541	0.186786	0.229881	0.812532	0.416487	0.999611	0.000169029
FBgn0036186	42.2073	0.186458	0.230535	0.808805	0.418627	0.999611	0.000169029
FBgn0030723	8.26596	0.186442	0.201101	0.927107	0.353871	0.999611	0.000169029
FBgn0052475	27.7071	0.186413	0.23428	0.795683	0.426216	0.999611	0.000169029
FBgn0264895	139.009	0.186305	0.209489	0.88933	0.373826	0.999611	0.000169029
FBgn0050021	27.5567	0.186203	0.234745	0.793212	0.427654	0.999611	0.000169029
FBgn0031970	22.5501	0.186124	0.232699	0.799849	0.423798	0.999611	0.000169029
FBgn0037960	12.7552	0.1861	0.22627	0.822472	0.410809	0.999611	0.000169029
FBgn0029877	67.6644	0.186016	0.225709	0.824141	0.40986	0.999611	0.000169029
FBgn0037283	117.18	0.185981	0.223613	0.831711	0.405572	0.999611	0.000169029
FBgn0259972	404.396	0.185974	0.211497	0.879324	0.379225	0.999611	0.000169029
FBgn0027514	24.5042	0.185834	0.233691	0.795214	0.426489	0.999611	0.000169029
FBgn0266698	11.3671	0.185825	0.209822	0.885631	0.375816	0.999611	0.000169029
FBgn0260450	34.7139	0.185768	0.232932	0.79752	0.425149	0.999611	0.000169029
FBgn0052100	16.2208	0.185743	0.232132	0.800161	0.423618	0.999611	0.000169029
FBgn0261610	11.5763	0.185723	0.218727	0.84911	0.39582	0.999611	0.000169029
FBgn0004436	239.29	0.18571	0.188441	0.985509	0.324374	0.999611	0.000169029
FBgn0266395	17.1819	0.185667	0.230189	0.806587	0.419905	0.999611	0.000169029
FBgn0015221	4932.33	0.185666	0.176435	1.05232	0.292653	0.999611	0.000169029
FBgn0030894	75.5192	0.185594	0.216822	0.855975	0.392012	0.999611	0.000169029
FBgn0263329	5.81973	0.185576	0.196035	0.946645	0.34382	0.999611	0.000169029
FBgn0024754	104.039	0.185559	0.215433	0.861328	0.389058	0.999611	0.000169029
FBgn0038839	15.5002	0.185456	0.224715	0.825297	0.409203	0.999611	0.000169029
FBgn0036899	14.6549	0.18543	0.2307	0.803774	0.421528	0.999611	0.000169029
FBgn0033680	72.0906	0.185424	0.233194	0.79515	0.426526	0.999611	0.000169029
FBgn0267365	89.9283	0.185421	0.211696	0.875884	0.381093	0.999611	0.000169029
FBgn0035161	273.107	0.18535	0.226313	0.818997	0.412788	0.999611	0.000169029
FBgn0031531	175.946	0.185178	0.220953	0.838087	0.401982	0.999611	0.000169029
FBgn0033888	100.603	0.185141	0.22976	0.805801	0.420357	0.999611	0.000169029
FBgn0041180	561.872	0.185092	0.182073	1.01658	0.309352	0.999611	0.000169029
FBgn0035601	279.873	0.185089	0.183018	1.01132	0.311865	0.999611	0.000169029
FBgn0025634	52.4942	0.185055	0.223213	0.82905	0.407076	0.999611	0.000169029
FBgn0051174	89.3406	0.184943	0.233694	0.79139	0.428717	0.999611	0.000169029
FBgn0261268	200.474	0.184912	0.218986	0.844401	0.398445	0.999611	0.000169029
FBgn0001197	182.287	0.184894	0.196981	0.938638	0.347917	0.999611	0.000169029
FBgn0039304	172.323	0.184893	0.196228	0.942232	0.346074	0.999611	0.000169029
FBgn0086605	175.485	0.184851	0.199377	0.927141	0.353853	0.999611	0.000169029
FBgn0015524	9.02125	0.184812	0.204508	0.903689	0.36616	0.999611	0.000169029
FBgn0062413	14.0061	0.184806	0.227743	0.81147	0.417096	0.999611	0.000169029
FBgn0039521	614.52	0.184733	0.19016	0.971462	0.331318	0.999611	0.000169029
FBgn0051007	174.209	0.184721	0.220529	0.837629	0.402239	0.999611	0.000169029
FBgn0085259	43.1298	0.184712	0.234184	0.788745	0.430261	0.999611	0.000169029
FBgn0031403	19.8128	0.184643	0.23288	0.792866	0.427856	0.999611	0.000169029
FBgn0262730	112.438	0.184528	0.220461	0.83701	0.402587	0.999611	0.000169029
FBgn0029522	19.4475	0.184423	0.232964	0.791635	0.428573	0.999611	0.000169029
FBgn0051097	17.1252	0.184395	0.232446	0.793282	0.427614	0.999611	0.000169029
FBgn0261055	1096.04	0.184353	0.169937	1.08483	0.277997	0.999611	0.000169029
FBgn0028415	541.61	0.184349	0.213921	0.861762	0.388819	0.999611	0.000169029
FBgn0038423	124.065	0.18425	0.22845	0.806522	0.419942	0.999611	0.000169029
FBgn0036356	19.3563	0.184136	0.229	0.804087	0.421347	0.999611	0.000169029
FBgn0011834	133.494	0.183999	0.213843	0.860437	0.389548	0.999611	0.000169029
FBgn0036627	24.741	0.183778	0.234079	0.785112	0.432388	0.999611	0.000169029
FBgn0035332	13.4232	0.183708	0.226119	0.812439	0.41654	0.999611	0.000169029
FBgn0038491	32.8986	0.183618	0.2322	0.790778	0.429073	0.999611	0.000169029
FBgn0027052	79.9029	0.183602	0.213696	0.859175	0.390244	0.999611	0.000169029
FBgn0030623	22.9646	0.18353	0.233652	0.785486	0.432169	0.999611	0.000169029
FBgn0033893	151.298	0.183471	0.232492	0.789151	0.430024	0.999611	0.000169029
FBgn0038486	18.4402	0.183405	0.232991	0.787174	0.43118	0.999611	0.000169029
FBgn0014189	209.199	0.183376	0.194063	0.944928	0.344696	0.999611	0.000169029
FBgn0261722	73.8391	0.183206	0.217172	0.8436	0.398893	0.999611	0.000169029
FBgn0040281	26.7103	0.183099	0.234821	0.77974	0.435544	0.999611	0.000169029
FBgn0263006	819.162	0.18293	0.200348	0.913062	0.36121	0.999611	0.000169029
FBgn0037900	117.82	0.182902	0.21519	0.849952	0.395352	0.999611	0.000169029
FBgn0031361	48.3329	0.182865	0.226946	0.805764	0.420379	0.999611	0.000169029
FBgn0053116	90.3634	0.182818	0.209304	0.873456	0.382414	0.999611	0.000169029
FBgn0004390	58.4254	0.182585	0.22294	0.818984	0.412796	0.999611	0.000169029
FBgn0262106	126.793	0.18257	0.229139	0.796765	0.425587	0.999611	0.000169029
FBgn0053774	259.39	0.182569	0.200374	0.911138	0.362223	0.999611	0.000169029
FBgn0259195	7.74063	0.182461	0.2048	0.890921	0.372972	0.999611	0.000169029
FBgn0267636	21.8968	0.182451	0.22698	0.803819	0.421502	0.999611	0.000169029
FBgn0063368	10.6151	0.182408	0.216842	0.841205	0.400233	0.999611	0.000169029
FBgn0261686	108.862	0.182227	0.221561	0.822467	0.410811	0.999611	0.000169029
FBgn0037074	142.642	0.182057	0.198822	0.915677	0.359836	0.999611	0.000169029
FBgn0034105	114.09	0.18199	0.222807	0.816804	0.41404	0.999611	0.000169029
FBgn0265158	19.9693	0.181972	0.233108	0.780632	0.435019	0.999611	0.000169029
FBgn0016694	1942.56	0.181946	0.171336	1.06193	0.288269	0.999611	0.000169029
FBgn0264958	29.1781	0.181924	0.234822	0.774731	0.438498	0.999611	0.000169029
FBgn0039196	5.34468	0.181814	0.189223	0.960846	0.336629	0.999611	0.000169029
FBgn0023023	13.244	0.18173	0.219485	0.827987	0.407678	0.999611	0.000169029
FBgn0051231	76.5477	0.181699	0.232091	0.782879	0.433698	0.999611	0.000169029
FBgn0260755	71.1104	0.181603	0.226941	0.800224	0.423581	0.999611	0.000169029
FBgn0037254	22.9568	0.181532	0.23482	0.773068	0.439482	0.999611	0.000169029
FBgn0036161	26.8734	0.181506	0.228034	0.795963	0.426053	0.999611	0.000169029
FBgn0003206	15.3534	0.181111	0.227188	0.797186	0.425343	0.999611	0.000169029
FBgn0265071	47.4542	0.181091	0.234625	0.771831	0.440215	0.999611	0.000169029
FBgn0028507	41.4797	0.181058	0.232964	0.777192	0.437045	0.999611	0.000169029
FBgn0000140	12.5638	0.181058	0.216155	0.837627	0.40224	0.999611	0.000169029
FBgn0035424	211.859	0.181025	0.197861	0.914906	0.360241	0.999611	0.000169029
FBgn0000108	105.588	0.180987	0.230434	0.785417	0.432209	0.999611	0.000169029
FBgn0039810	18.6982	0.180943	0.233893	0.773611	0.439161	0.999611	0.000169029
FBgn0036318	245.482	0.180898	0.215067	0.841126	0.400278	0.999611	0.000169029
FBgn0038373	492.748	0.180829	0.1963	0.921184	0.356954	0.999611	0.000169029
FBgn0001169	40.818	0.180766	0.228988	0.789409	0.429873	0.999611	0.000169029
FBgn0085204	43.4208	0.18067	0.234374	0.770862	0.440789	0.999611	0.000169029
FBgn0031044	28.5525	0.180667	0.233888	0.772448	0.439849	0.999611	0.000169029
FBgn0265852	6.90027	0.180557	0.204323	0.883684	0.376867	0.999611	0.000169029
FBgn0052751	68.2005	0.180555	0.226374	0.797594	0.425106	0.999611	0.000169029
FBgn0263326	8.26313	0.180419	0.201497	0.895393	0.370577	0.999611	0.000169029
FBgn0264472	32.3884	0.180327	0.233812	0.771246	0.440561	0.999611	0.000169029
FBgn0037182	113.899	0.180276	0.204706	0.88066	0.378502	0.999611	0.000169029
FBgn0034293	139.264	0.180241	0.20975	0.859315	0.390167	0.999611	0.000169029
FBgn0264904	5.00016	0.18012	0.17755	1.01448	0.310354	0.999611	0.000169029
FBgn0032634	75.2088	0.180097	0.216554	0.831651	0.405606	0.999611	0.000169029
FBgn0029720	19.3288	0.180066	0.224427	0.802334	0.42236	0.999611	0.000169029
FBgn0264366	7.99223	0.180005	0.20923	0.860323	0.389611	0.999611	0.000169029
FBgn0002873	51.8495	0.180002	0.232002	0.775863	0.43783	0.999611	0.000169029
FBgn0266005	20.0067	0.179869	0.227303	0.791321	0.428757	0.999611	0.000169029
FBgn0033283	62.81	0.179785	0.234788	0.765735	0.443834	0.999611	0.000169029
FBgn0030456	28.5658	0.179762	0.234601	0.766247	0.44353	0.999611	0.000169029
FBgn0053013	8.7647	0.179632	0.213757	0.840356	0.400709	0.999611	0.000169029
FBgn0030341	182.009	0.179542	0.191347	0.938308	0.348086	0.999611	0.000169029
FBgn0262517	48.9033	0.179495	0.224072	0.801061	0.423096	0.999611	0.000169029
FBgn0001297	797.646	0.179457	0.18442	0.97309	0.330508	0.999611	0.000169029
FBgn0262967	98.4443	0.179401	0.233947	0.766845	0.443174	0.999611	0.000169029
FBgn0038947	1410.1	0.179362	0.176128	1.01836	0.308506	0.999611	0.000169029
FBgn0002855	427.846	0.179248	0.227991	0.786207	0.431746	0.999611	0.000169029
FBgn0261535	22.6938	0.179237	0.234153	0.765467	0.443993	0.999611	0.000169029
FBgn0037621	58.6436	0.179173	0.221938	0.807309	0.419489	0.999611	0.000169029
FBgn0264862	9.89277	0.179156	0.220114	0.813924	0.415689	0.999611	0.000169029
FBgn0038808	288.939	0.179027	0.188216	0.951179	0.341513	0.999611	0.000169029
FBgn0034098	5.04054	0.178984	0.188233	0.950864	0.341673	0.999611	0.000169029
FBgn0035402	138.082	0.178944	0.200206	0.893799	0.37143	0.999611	0.000169029
FBgn0034724	220.085	0.178919	0.195417	0.915573	0.359891	0.999611	0.000169029
FBgn0030970	26.4823	0.178918	0.234793	0.762025	0.446045	0.999611	0.000169029
FBgn0031343	65.4594	0.178896	0.234563	0.762679	0.445655	0.999611	0.000169029
FBgn0283657	279.045	0.178827	0.184133	0.971186	0.331455	0.999611	0.000169029
FBgn0017550	115.046	0.178807	0.201519	0.887297	0.374919	0.999611	0.000169029
FBgn0010258	24.9663	0.178687	0.234735	0.761228	0.446521	0.999611	0.000169029
FBgn0058002	79.4058	0.178663	0.228236	0.782801	0.433744	0.999611	0.000169029
FBgn0261061	9087.53	0.178618	0.210419	0.848868	0.395955	0.999611	0.000169029
FBgn0028516	75.3859	0.178549	0.230007	0.776276	0.437586	0.999611	0.000169029
FBgn0032004	70.0499	0.178428	0.233715	0.763442	0.4452	0.999611	0.000169029
FBgn0016700	615.081	0.178282	0.1885	0.945796	0.344253	0.999611	0.000169029
FBgn0031696	78.1285	0.178193	0.219843	0.810548	0.417625	0.999611	0.000169029
FBgn0033656	98.5048	0.178154	0.211219	0.843455	0.398974	0.999611	0.000169029
FBgn0032314	78.468	0.178122	0.231444	0.769613	0.44153	0.999611	0.000169029
FBgn0034931	27.4133	0.178062	0.234734	0.75857	0.44811	0.999611	0.000169029
FBgn0030460	71.6845	0.177926	0.224006	0.79429	0.427027	0.999611	0.000169029
FBgn0020416	195.794	0.177875	0.196872	0.903505	0.366258	0.999611	0.000169029
FBgn0033240	32.1333	0.177865	0.232985	0.763419	0.445214	0.999611	0.000169029
FBgn0032981	14.7382	0.177741	0.229827	0.773372	0.439303	0.999611	0.000169029
FBgn0036342	112.917	0.177649	0.215977	0.822534	0.410773	0.999611	0.000169029
FBgn0034140	233.503	0.177608	0.22071	0.804712	0.420986	0.999611	0.000169029
FBgn0262478	22.7076	0.177473	0.232654	0.762816	0.445573	0.999611	0.000169029
FBgn0260011	6.81582	0.177413	0.175763	1.00939	0.312788	0.999611	0.000169029
FBgn0033644	24.0827	0.177266	0.232497	0.762445	0.445795	0.999611	0.000169029
FBgn0015336	120.435	0.177265	0.214487	0.826463	0.408541	0.999611	0.000169029
FBgn0031683	57.3323	0.177252	0.230495	0.769006	0.44189	0.999611	0.000169029
FBgn0263041	11.5381	0.17716	0.208367	0.85023	0.395197	0.999611	0.000169029
FBgn0037299	106.059	0.177112	0.209777	0.844289	0.398508	0.999611	0.000169029
FBgn0035719	24.2052	0.177029	0.233648	0.757674	0.448646	0.999611	0.000169029
FBgn0030178	28.3031	0.177016	0.234817	0.753847	0.450941	0.999611	0.000169029
FBgn0038565	112.805	0.177011	0.214703	0.824449	0.409684	0.999611	0.000169029
FBgn0036282	6.69368	0.176869	0.197462	0.89571	0.370408	0.999611	0.000169029
FBgn0035505	31.1181	0.176539	0.234741	0.752059	0.452015	0.999611	0.000169029
FBgn0040512	456.866	0.176528	0.18616	0.948257	0.342999	0.999611	0.000169029
FBgn0051643	17.4651	0.176443	0.232848	0.757758	0.448596	0.999611	0.000169029
FBgn0039647	74.5124	0.176434	0.228976	0.770536	0.440982	0.999611	0.000169029
FBgn0038052	196.57	0.176363	0.233102	0.75659	0.449296	0.999611	0.000169029
FBgn0039739	16.1815	0.176274	0.232051	0.759632	0.447475	0.999611	0.000169029
FBgn0033115	18.3033	0.17616	0.23353	0.754335	0.450648	0.999611	0.000169029
FBgn0050356	64.5142	0.176149	0.232174	0.758693	0.448036	0.999611	0.000169029
FBgn0037026	42.2825	0.176073	0.227796	0.772939	0.439558	0.999611	0.000169029
FBgn0036730	18.9652	0.176041	0.23139	0.760797	0.446779	0.999611	0.000169029
FBgn0022361	128.785	0.175856	0.205615	0.85527	0.392402	0.999611	0.000169029
FBgn0031174	60.596	0.175738	0.22867	0.768522	0.442177	0.999611	0.000169029
FBgn0037763	824.061	0.175629	0.225785	0.77786	0.436652	0.999611	0.000169029
FBgn0034435	414.897	0.17559	0.226532	0.775124	0.438266	0.999611	0.000169029
FBgn0011692	8.78607	0.175514	0.20083	0.873946	0.382148	0.999611	0.000169029
FBgn0025693	66.3421	0.175417	0.221078	0.793459	0.42751	0.999611	0.000169029
FBgn0053493	203.49	0.175409	0.186048	0.942816	0.345775	0.999611	0.000169029
FBgn0037579	353.108	0.175406	0.225001	0.779579	0.435639	0.999611	0.000169029
FBgn0259740	81.6316	0.175373	0.218329	0.803252	0.421829	0.999611	0.000169029
FBgn0259219	101.98	0.175201	0.213416	0.82094	0.41168	0.999611	0.000169029
FBgn0036016	57.6703	0.175104	0.232463	0.753256	0.451296	0.999611	0.000169029
FBgn0032700	23.5476	0.174936	0.233834	0.748121	0.454387	0.999611	0.000169029
FBgn0032632	55.249	0.174846	0.233389	0.749161	0.45376	0.999611	0.000169029
FBgn0035023	117.799	0.174827	0.214063	0.81671	0.414094	0.999611	0.000169029
FBgn0259099	7.57971	0.174734	0.191279	0.913504	0.360978	0.999611	0.000169029
FBgn0267363	46.2674	0.174722	0.233362	0.748716	0.454029	0.999611	0.000169029
FBgn0035831	17.696	0.174679	0.232847	0.75019	0.453141	0.999611	0.000169029
FBgn0264835	6.99966	0.174519	0.197051	0.885653	0.375804	0.999611	0.000169029
FBgn0034742	33.4898	0.174481	0.233592	0.746946	0.455096	0.999611	0.000169029
FBgn0023415	451.396	0.174466	0.183048	0.953117	0.340531	0.999611	0.000169029
FBgn0284246	57.8469	0.174388	0.220383	0.791293	0.428773	0.999611	0.000169029
FBgn0262036	72.4404	0.174361	0.230641	0.755983	0.449659	0.999611	0.000169029
FBgn0042189	846.279	0.174162	0.224768	0.774851	0.438428	0.999611	0.000169029
FBgn0036805	517.622	0.174066	0.179109	0.971843	0.331129	0.999611	0.000169029
FBgn0039045	207.17	0.174064	0.196391	0.886314	0.375448	0.999611	0.000169029
FBgn0015586	49.8026	0.174057	0.190321	0.914545	0.360431	0.999611	0.000169029
FBgn0037512	26.1097	0.174006	0.234822	0.741013	0.458685	0.999611	0.000169029
FBgn0053265	108.105	0.17391	0.218451	0.796108	0.425969	0.999611	0.000169029
FBgn0039065	18.1138	0.173686	0.231619	0.74988	0.453327	0.999611	0.000169029
FBgn0261802	114.095	0.1736	0.202725	0.856334	0.391813	0.999611	0.000169029
FBgn0283728	12.8048	0.173597	0.222871	0.778911	0.436032	0.999611	0.000169029
FBgn0038418	5.67071	0.173576	0.191938	0.904332	0.365819	0.999611	0.000169029
FBgn0001281	296.552	0.173543	0.223729	0.775684	0.437936	0.999611	0.000169029
FBgn0004574	132.491	0.173512	0.21529	0.805944	0.420275	0.999611	0.000169029
FBgn0035412	26.2911	0.173376	0.23416	0.740416	0.459048	0.999611	0.000169029
FBgn0086758	133.375	0.173376	0.208485	0.831597	0.405636	0.999611	0.000169029
FBgn0033234	178.959	0.173325	0.198567	0.872876	0.382731	0.999611	0.000169029
FBgn0029700	48.4136	0.17328	0.234505	0.738919	0.459956	0.999611	0.000169029
FBgn0038401	25.5715	0.173275	0.234756	0.738106	0.46045	0.999611	0.000169029
FBgn0038474	113.451	0.172862	0.20866	0.828437	0.407423	0.999611	0.000169029
FBgn0034659	44.2879	0.172773	0.233388	0.740284	0.459128	0.999611	0.000169029
FBgn0030344	63.5969	0.17267	0.225338	0.766271	0.443515	0.999611	0.000169029
FBgn0261458	510.706	0.17262	0.18607	0.927713	0.353556	0.999611	0.000169029
FBgn0052099	32.503	0.172504	0.233362	0.739214	0.459777	0.999611	0.000169029
FBgn0024510	23.6806	0.17243	0.234796	0.734382	0.462716	0.999611	0.000169029
FBgn0266651	6.77371	0.172423	0.198759	0.8675	0.385668	0.999611	0.000169029
FBgn0052075	36.0952	0.17228	0.232882	0.739777	0.459436	0.999611	0.000169029
FBgn0034693	88.0031	0.172256	0.227921	0.755769	0.449788	0.999611	0.000169029
FBgn0036553	45.3936	0.172196	0.228546	0.753443	0.451184	0.999611	0.000169029
FBgn0037921	12.9381	0.172089	0.22467	0.765964	0.443698	0.999611	0.000169029
FBgn0033135	16.0733	0.171974	0.229609	0.748988	0.453864	0.999611	0.000169029
FBgn0265982	58.9075	0.171934	0.229385	0.749544	0.453529	0.999611	0.000169029
FBgn0266823	11.9724	0.17186	0.219938	0.781402	0.434566	0.999611	0.000169029
FBgn0038585	66.035	0.171827	0.218109	0.787803	0.430812	0.999611	0.000169029
FBgn0004173	1641.47	0.171789	0.198821	0.864038	0.387567	0.999611	0.000169029
FBgn0033698	32.8903	0.171753	0.2328	0.737773	0.460653	0.999611	0.000169029
FBgn0033266	74.9243	0.171708	0.216183	0.79427	0.427039	0.999611	0.000169029
FBgn0262870	61.16	0.171677	0.217962	0.787646	0.430904	0.999611	0.000169029
FBgn0013799	76.5515	0.171626	0.223615	0.767507	0.44278	0.999611	0.000169029
FBgn0038082	50.725	0.171578	0.226825	0.756431	0.449391	0.999611	0.000169029
FBgn0030356	198.092	0.171447	0.20876	0.821263	0.411496	0.999611	0.000169029
FBgn0266647	14.8395	0.171373	0.209367	0.818525	0.413057	0.999611	0.000169029
FBgn0036614	24.9824	0.171357	0.234826	0.729716	0.465564	0.999611	0.000169029
FBgn0030283	73.8218	0.171352	0.234778	0.729844	0.465486	0.999611	0.000169029
FBgn0001994	123.62	0.171319	0.202658	0.84536	0.39791	0.999611	0.000169029
FBgn0050447	9.45229	0.171204	0.200358	0.854489	0.392834	0.999611	0.000169029
FBgn0010052	5.5992	0.171158	0.190157	0.900089	0.368073	0.999611	0.000169029
FBgn0036597	9.59538	0.171128	0.218787	0.782168	0.434116	0.999611	0.000169029
FBgn0266430	38.6106	0.170888	0.233079	0.733177	0.463451	0.999611	0.000169029
FBgn0063261	38.2619	0.170837	0.233207	0.732558	0.463828	0.999611	0.000169029
FBgn0036978	5.96236	0.170823	0.189335	0.902224	0.366938	0.999611	0.000169029
FBgn0039207	51.4104	0.170798	0.222445	0.767823	0.442593	0.999611	0.000169029
FBgn0262003	103.803	0.170781	0.21634	0.789408	0.429874	0.999611	0.000169029
FBgn0030984	42.4062	0.170735	0.229424	0.74419	0.456762	0.999611	0.000169029
FBgn0035171	6.62504	0.17069	0.202446	0.843138	0.399151	0.999611	0.000169029
FBgn0036306	37.8845	0.170648	0.232343	0.734468	0.462663	0.999611	0.000169029
FBgn0035388	88.8494	0.170515	0.211519	0.806144	0.42016	0.999611	0.000169029
FBgn0034975	54.1251	0.170484	0.227564	0.749166	0.453757	0.999611	0.000169029
FBgn0050486	20.6042	0.170469	0.234315	0.72752	0.466908	0.999611	0.000169029
FBgn0003140	26.0861	0.170455	0.231204	0.73725	0.46097	0.999611	0.000169029
FBgn0037098	43.6572	0.17038	0.231838	0.734909	0.462395	0.999611	0.000169029
FBgn0025936	72.7508	0.170248	0.224786	0.757377	0.448824	0.999611	0.000169029
FBgn0051855	53.4877	0.170149	0.228696	0.743995	0.456879	0.999611	0.000169029
FBgn0035426	14.2682	0.170015	0.227827	0.746248	0.455518	0.999611	0.000169029
FBgn0039125	36.6354	0.169998	0.231339	0.734846	0.462433	0.999611	0.000169029
FBgn0259989	41.6109	0.169931	0.234454	0.724794	0.468578	0.999611	0.000169029
FBgn0266753	13.7059	0.169922	0.223953	0.758742	0.448007	0.999611	0.000169029
FBgn0021796	38.9204	0.169882	0.230881	0.735796	0.461855	0.999611	0.000169029
FBgn0036193	11.4773	0.169514	0.22418	0.756151	0.449559	0.999611	0.000169029
FBgn0259710	19.7041	0.169507	0.23415	0.723925	0.469112	0.999611	0.000169029
FBgn0035523	98.9207	0.169278	0.211451	0.800553	0.423391	0.999611	0.000169029
FBgn0052259	30.7475	0.169232	0.233166	0.725799	0.467962	0.999611	0.000169029
FBgn0266436	68.3863	0.169176	0.232417	0.7279	0.466675	0.999611	0.000169029
FBgn0003254	13.5736	0.16904	0.22623	0.747205	0.45494	0.999611	0.000169029
FBgn0039855	16.5796	0.168452	0.223678	0.7531	0.45139	0.999611	0.000169029
FBgn0039807	18.9077	0.168387	0.232424	0.724484	0.468769	0.999611	0.000169029
FBgn0051788	1625.58	0.168326	0.22005	0.764945	0.444305	0.999611	0.000169029
FBgn0033454	48.4348	0.16824	0.225907	0.744734	0.456432	0.999611	0.000169029
FBgn0040257	9.81946	0.168209	0.21342	0.78816	0.430603	0.999611	0.000169029
FBgn0266212	6.47994	0.16812	0.193009	0.871047	0.383728	0.999611	0.000169029
FBgn0000996	16.9429	0.168087	0.233161	0.720908	0.470966	0.999611	0.000169029
FBgn0083945	12.788	0.168086	0.223477	0.752144	0.451965	0.999611	0.000169029
FBgn0265575	63.7367	0.167964	0.218302	0.769412	0.441649	0.999611	0.000169029
FBgn0034959	35.6549	0.167951	0.230635	0.728212	0.466484	0.999611	0.000169029
FBgn0032964	13.4675	0.167928	0.224012	0.749638	0.453473	0.999611	0.000169029
FBgn0034141	108.075	0.167867	0.220747	0.760448	0.446987	0.999611	0.000169029
FBgn0265269	84.5005	0.167792	0.224107	0.748712	0.454031	0.999611	0.000169029
FBgn0052072	93.0922	0.167668	0.22447	0.746951	0.455093	0.999611	0.000169029
FBgn0015831	107.626	0.167664	0.23056	0.727202	0.467102	0.999611	0.000169029
FBgn0032554	20.0074	0.167654	0.218141	0.76856	0.442155	0.999611	0.000169029
FBgn0266671	54.621	0.167651	0.223948	0.748617	0.454088	0.999611	0.000169029
FBgn0026147	87.4404	0.167615	0.226485	0.740068	0.459259	0.999611	0.000169029
FBgn0264996	6.19291	0.167572	0.177083	0.946292	0.344	0.999611	0.000169029
FBgn0003310	85.9511	0.167408	0.211501	0.791524	0.428638	0.999611	0.000169029
FBgn0038640	43.7841	0.167394	0.231156	0.724164	0.468965	0.999611	0.000169029
FBgn0265793	5.97231	0.167374	0.186914	0.89546	0.370541	0.999611	0.000169029
FBgn0039875	233.301	0.16729	0.187863	0.89049	0.373203	0.999611	0.000169029
FBgn0031407	69.1664	0.167264	0.223448	0.74856	0.454123	0.999611	0.000169029
FBgn0030933	54.9623	0.167203	0.234788	0.712143	0.476376	0.999611	0.000169029
FBgn0038252	28.2276	0.16713	0.234594	0.712423	0.476203	0.999611	0.000169029
FBgn0050284	34.4448	0.166823	0.233674	0.713913	0.475281	0.999611	0.000169029
FBgn0262969	9.0767	0.166781	0.212607	0.784458	0.432771	0.999611	0.000169029
FBgn0004581	16.2591	0.166614	0.230368	0.72325	0.469526	0.999611	0.000169029
FBgn0032397	64.9044	0.166611	0.226089	0.736925	0.461168	0.999611	0.000169029
FBgn0262714	50.6991	0.166566	0.224692	0.741307	0.458507	0.999611	0.000169029
FBgn0040104	35.4368	0.166467	0.232309	0.716579	0.473634	0.999611	0.000169029
FBgn0261793	698.062	0.166464	0.184328	0.903088	0.366479	0.999611	0.000169029
FBgn0035309	21.0564	0.166456	0.233817	0.71191	0.47652	0.999611	0.000169029
FBgn0035782	59.6229	0.16642	0.234697	0.709087	0.478271	0.999611	0.000169029
FBgn0034744	145.79	0.166323	0.201586	0.825075	0.409329	0.999611	0.000169029
FBgn0264480	45.4786	0.166306	0.23438	0.709557	0.477979	0.999611	0.000169029
FBgn0264983	8.64278	0.166302	0.210953	0.788337	0.4305	0.999611	0.000169029
FBgn0264823	30.3841	0.166249	0.234726	0.708269	0.478778	0.999611	0.000169029
FBgn0030696	21.432	0.166019	0.23374	0.710274	0.477535	0.999611	0.000169029
FBgn0030028	6.91498	0.165989	0.200367	0.828424	0.40743	0.999611	0.000169029
FBgn0051482	94.7397	0.16588	0.233738	0.709685	0.4779	0.999611	0.000169029
FBgn0034970	94.4515	0.165806	0.230937	0.71797	0.472776	0.999611	0.000169029
FBgn0016047	14.0948	0.165776	0.227115	0.729921	0.465438	0.999611	0.000169029
FBgn0031037	262.217	0.165697	0.204345	0.810871	0.41744	0.999611	0.000169029
FBgn0031240	46.935	0.16562	0.234655	0.705802	0.480311	0.999611	0.000169029
FBgn0266465	73.0438	0.16561	0.225899	0.733117	0.463487	0.999611	0.000169029
FBgn0034398	330.011	0.165527	0.209541	0.789953	0.429555	0.999611	0.000169029
FBgn0030759	97.3801	0.165459	0.213417	0.775283	0.438172	0.999611	0.000169029
FBgn0033141	53.8998	0.16538	0.232043	0.712711	0.476024	0.999611	0.000169029
FBgn0266708	12.9789	0.165288	0.225587	0.732699	0.463742	0.999611	0.000169029
FBgn0004181	5217.7	0.165262	0.183216	0.902011	0.367051	0.999611	0.000169029
FBgn0031986	8.40474	0.165194	0.209816	0.787326	0.431091	0.999611	0.000169029
FBgn0035663	20.0072	0.165186	0.232294	0.711108	0.477017	0.999611	0.000169029
FBgn0265579	20.7425	0.165163	0.232766	0.709568	0.477972	0.999611	0.000169029
FBgn0266801	69.0151	0.165104	0.231643	0.71275	0.476	0.999611	0.000169029
FBgn0250830	56.4196	0.164993	0.222382	0.741935	0.458126	0.999611	0.000169029
FBgn0051907	34.8285	0.164802	0.231624	0.711506	0.47677	0.999611	0.000169029
FBgn0265900	5.6185	0.164776	0.194716	0.846236	0.397421	0.999611	0.000169029
FBgn0262143	91.5058	0.16465	0.220035	0.748286	0.454287	0.999611	0.000169029
FBgn0015585	1472.69	0.164648	0.189143	0.870496	0.384029	0.999611	0.000169029
FBgn0033490	12.9671	0.164532	0.226573	0.726175	0.467731	0.999611	0.000169029
FBgn0039886	131.51	0.1645	0.209268	0.786074	0.431824	0.999611	0.000169029
FBgn0039238	35.9923	0.16447	0.232575	0.707169	0.479461	0.999611	0.000169029
FBgn0034065	41.2963	0.164432	0.22948	0.716539	0.473658	0.999611	0.000169029
FBgn0085330	249.605	0.164428	0.198227	0.829495	0.406824	0.999611	0.000169029
FBgn0262815	15.5928	0.164214	0.226606	0.724668	0.468656	0.999611	0.000169029
FBgn0267327	1960.49	0.16413	0.188248	0.871879	0.383274	0.999611	0.000169029
FBgn0085197	2059.24	0.164089	0.211841	0.774585	0.438585	0.999611	0.000169029
FBgn0250910	13.5794	0.164066	0.226823	0.723319	0.469484	0.999611	0.000169029
FBgn0002783	88.3086	0.164058	0.208442	0.78707	0.431241	0.999611	0.000169029
FBgn0066114	32.1996	0.164033	0.23355	0.702344	0.482465	0.999611	0.000169029
FBgn0051804	71.3421	0.16403	0.227258	0.721778	0.470431	0.999611	0.000169029
FBgn0263498	9.59928	0.16402	0.211069	0.777089	0.437106	0.999611	0.000169029
FBgn0030701	24.374	0.164016	0.234593	0.699154	0.484456	0.999611	0.000169029
FBgn0041781	65.9167	0.163996	0.224016	0.732076	0.464122	0.999611	0.000169029
FBgn0267383	234.975	0.163947	0.223604	0.733205	0.463433	0.999611	0.000169029
FBgn0051860	17.8267	0.163844	0.228109	0.718272	0.47259	0.999611	0.000169029
FBgn0262690	24.2443	0.163842	0.234787	0.697832	0.485282	0.999611	0.000169029
FBgn0033285	227.198	0.163763	0.22102	0.740943	0.458728	0.999611	0.000169029
FBgn0052639	13.0636	0.163755	0.221116	0.740586	0.458944	0.999611	0.000169029
FBgn0051068	34.0628	0.163743	0.233315	0.701814	0.482795	0.999611	0.000169029
FBgn0264089	27.7737	0.163491	0.234828	0.696216	0.486293	0.999611	0.000169029
FBgn0010246	972.558	0.163457	0.184931	0.883883	0.37676	0.999611	0.000169029
FBgn0003430	6.11603	0.163438	0.190293	0.858874	0.39041	0.999611	0.000169029
FBgn0052572	27.5339	0.16333	0.231309	0.706111	0.480119	0.999611	0.000169029
FBgn0260991	32.4813	0.16319	0.234809	0.69499	0.487061	0.999611	0.000169029
FBgn0262891	21.4808	0.163065	0.227583	0.716507	0.473678	0.999611	0.000169029
FBgn0050460	147.281	0.162866	0.230048	0.707966	0.478966	0.999611	0.000169029
FBgn0040285	283.827	0.16282	0.187437	0.868665	0.38503	0.999611	0.000169029
FBgn0032204	28.1301	0.162752	0.234641	0.693621	0.48792	0.999611	0.000169029
FBgn0259175	206.573	0.162739	0.189208	0.860109	0.389729	0.999611	0.000169029
FBgn0032450	9.82667	0.1627	0.214941	0.756949	0.44908	0.999611	0.000169029
FBgn0037779	133.486	0.162694	0.212259	0.766486	0.443387	0.999611	0.000169029
FBgn0003396	125.545	0.16262	0.214126	0.759461	0.447577	0.999611	0.000169029
FBgn0262985	131.576	0.162609	0.220651	0.736949	0.461154	0.999611	0.000169029
FBgn0051601	16.0589	0.162536	0.229226	0.709067	0.478283	0.999611	0.000169029
FBgn0024728	50.4175	0.162491	0.227465	0.714354	0.475008	0.999611	0.000169029
FBgn0038739	437.738	0.16247	0.195301	0.831893	0.40547	0.999611	0.000169029
FBgn0015583	52.2398	0.162426	0.234821	0.691703	0.489124	0.999611	0.000169029
FBgn0011559	732.148	0.162425	0.212686	0.763686	0.445054	0.999611	0.000169029
FBgn0035909	328.988	0.162398	0.184123	0.882004	0.377775	0.999611	0.000169029
FBgn0051874	35.076	0.162181	0.234789	0.690753	0.489721	0.999611	0.000169029
FBgn0004509	265.473	0.16216	0.182503	0.888534	0.374254	0.999611	0.000169029
FBgn0040375	58.3681	0.162057	0.224864	0.720687	0.471102	0.999611	0.000169029
FBgn0053322	38.1785	0.162043	0.23453	0.690927	0.489611	0.999611	0.000169029
FBgn0039232	7.80207	0.161994	0.203655	0.795432	0.426362	0.999611	0.000169029
FBgn0052548	118.971	0.161981	0.231114	0.700871	0.483383	0.999611	0.000169029
FBgn0032231	60.7757	0.161804	0.223029	0.725482	0.468156	0.999611	0.000169029
FBgn0034145	953.753	0.161774	0.177701	0.910369	0.362628	0.999611	0.000169029
FBgn0264270	208.713	0.161704	0.201992	0.800545	0.423395	0.999611	0.000169029
FBgn0036107	59.8589	0.161638	0.228661	0.706891	0.479634	0.999611	0.000169029
FBgn0031252	5.57773	0.161578	0.188544	0.856979	0.391457	0.999611	0.000169029
FBgn0024234	117.159	0.161577	0.201878	0.800369	0.423497	0.999611	0.000169029
FBgn0050355	94.0084	0.161505	0.232542	0.694518	0.487358	0.999611	0.000169029
FBgn0030660	92.8809	0.161439	0.222065	0.726992	0.467231	0.999611	0.000169029
FBgn0085452	595.624	0.161369	0.173371	0.930771	0.351972	0.999611	0.000169029
FBgn0039006	49.134	0.161142	0.231653	0.695617	0.486669	0.999611	0.000169029
FBgn0262009	49.6079	0.161135	0.228465	0.705295	0.480627	0.999611	0.000169029
FBgn0259994	41.0717	0.161074	0.231389	0.696119	0.486354	0.999611	0.000169029
FBgn0034671	125.39	0.160974	0.21981	0.732331	0.463966	0.999611	0.000169029
FBgn0259823	15.9717	0.160963	0.229182	0.702337	0.482469	0.999611	0.000169029
FBgn0262352	83.3502	0.160912	0.22606	0.711811	0.476582	0.999611	0.000169029
FBgn0260439	387.781	0.160767	0.201606	0.797432	0.4252	0.999611	0.000169029
FBgn0030067	49.4385	0.160734	0.230585	0.697069	0.48576	0.999611	0.000169029
FBgn0035026	21.1224	0.160644	0.233911	0.686771	0.492227	0.999611	0.000169029
FBgn0267214	9.27176	0.160635	0.192133	0.836062	0.40312	0.999611	0.000169029
FBgn0034951	216.303	0.160597	0.189996	0.845267	0.397962	0.999611	0.000169029
FBgn0261570	54.9051	0.160513	0.227826	0.704543	0.481095	0.999611	0.000169029
FBgn0029736	40.9282	0.160485	0.229121	0.700438	0.483654	0.999611	0.000169029
FBgn0032516	41.278	0.160339	0.23124	0.693385	0.488068	0.999611	0.000169029
FBgn0034480	643.093	0.160151	0.186934	0.856727	0.391596	0.999611	0.000169029
FBgn0050108	87.6106	0.160149	0.221303	0.723663	0.469272	0.999611	0.000169029
FBgn0031759	153.814	0.160085	0.192839	0.83015	0.406454	0.999611	0.000169029
FBgn0032979	45.5669	0.160007	0.231107	0.692349	0.488718	0.999611	0.000169029
FBgn0027106	11.8973	0.159846	0.217328	0.735504	0.462032	0.999611	0.000169029
FBgn0031089	167.638	0.159833	0.193036	0.827997	0.407672	0.999611	0.000169029
FBgn0027539	96.2041	0.159756	0.219411	0.728111	0.466546	0.999611	0.000169029
FBgn0033212	95.5856	0.159621	0.210687	0.757625	0.448675	0.999611	0.000169029
FBgn0262358	7.02001	0.159572	0.203866	0.782729	0.433786	0.999611	0.000169029
FBgn0259098	13.4918	0.159425	0.223764	0.712471	0.476173	0.999611	0.000169029
FBgn0003345	363.355	0.159411	0.188029	0.847799	0.39655	0.999611	0.000169029
FBgn0036998	152.149	0.159309	0.202014	0.788606	0.430343	0.999611	0.000169029
FBgn0033170	190.722	0.1593	0.214276	0.743434	0.457219	0.999611	0.000169029
FBgn0036319	34.2893	0.159286	0.234273	0.679917	0.496557	0.999611	0.000169029
FBgn0034499	7.86288	0.159285	0.209224	0.761316	0.446468	0.999611	0.000169029
FBgn0013718	92.659	0.158892	0.219112	0.725166	0.46835	0.999611	0.000169029
FBgn0265178	29.1315	0.15888	0.234789	0.676691	0.498602	0.999611	0.000169029
FBgn0050440	5.63921	0.158871	0.189603	0.837914	0.402079	0.999611	0.000169029
FBgn0021800	137.143	0.158862	0.212019	0.749284	0.453686	0.999611	0.000169029
FBgn0004117	279.655	0.158785	0.20134	0.788641	0.430322	0.999611	0.000169029
FBgn0261274	129.021	0.158769	0.198345	0.800466	0.423441	0.999611	0.000169029
FBgn0013685	261.093	0.158762	0.216058	0.73481	0.462455	0.999611	0.000169029
FBgn0037897	34.9364	0.158746	0.231531	0.685638	0.492941	0.999611	0.000169029
FBgn0051797	29.0231	0.158722	0.23239	0.682998	0.494608	0.999611	0.000169029
FBgn0033995	35.5615	0.158718	0.23163	0.685223	0.493203	0.999611	0.000169029
FBgn0028426	17.5248	0.158676	0.232476	0.682547	0.494893	0.999611	0.000169029
FBgn0064237	111.678	0.158631	0.218822	0.724929	0.468496	0.999611	0.000169029
FBgn0037472	89.0488	0.158608	0.209605	0.756699	0.44923	0.999611	0.000169029
FBgn0038377	69.7947	0.158497	0.230543	0.687496	0.49177	0.999611	0.000169029
FBgn0264490	1071.51	0.158471	0.181998	0.870731	0.383901	0.999611	0.000169029
FBgn0067629	19.0939	0.158426	0.233941	0.677206	0.498275	0.999611	0.000169029
FBgn0038156	8.4855	0.158385	0.208683	0.758973	0.447869	0.999611	0.000169029
FBgn0033955	10.5969	0.158357	0.218858	0.723559	0.469336	0.999611	0.000169029
FBgn0031183	50.9351	0.158294	0.223079	0.709587	0.477961	0.999611	0.000169029
FBgn0032048	55.5494	0.158284	0.229534	0.689587	0.490454	0.999611	0.000169029
FBgn0085217	40.8179	0.158268	0.234824	0.673982	0.500323	0.999611	0.000169029
FBgn0051515	59.1457	0.158046	0.231353	0.68314	0.494519	0.999611	0.000169029
FBgn0030833	16.3213	0.158036	0.231726	0.681996	0.495241	0.999611	0.000169029
FBgn0030479	192.363	0.15794	0.203634	0.775606	0.437981	0.999611	0.000169029
FBgn0030693	191.277	0.157782	0.209399	0.753499	0.45115	0.999611	0.000169029
FBgn0020407	12.5539	0.157593	0.22719	0.693664	0.487893	0.999611	0.000169029
FBgn0267707	68.6089	0.157475	0.223477	0.704656	0.481024	0.999611	0.000169029
FBgn0051524	14.7642	0.157418	0.225125	0.699246	0.484399	0.999611	0.000169029
FBgn0024732	17.6182	0.157375	0.229827	0.684754	0.493499	0.999611	0.000169029
FBgn0031853	38.4258	0.157274	0.234468	0.670769	0.502368	0.999611	0.000169029
FBgn0263740	192.47	0.157263	0.208378	0.7547	0.450429	0.999611	0.000169029
FBgn0039734	13.365	0.157108	0.229143	0.685632	0.492945	0.999611	0.000169029
FBgn0031623	28.7029	0.157101	0.234651	0.669512	0.503169	0.999611	0.000169029
FBgn0264691	61.6547	0.157025	0.218805	0.71765	0.472973	0.999611	0.000169029
FBgn0039251	32.6512	0.156925	0.234539	0.669078	0.503446	0.999611	0.000169029
FBgn0037987	71.8282	0.156829	0.225342	0.695961	0.486453	0.999611	0.000169029
FBgn0035262	49.238	0.15681	0.234219	0.669501	0.503176	0.999611	0.000169029
FBgn0264346	5.97664	0.156799	0.193166	0.811732	0.416945	0.999611	0.000169029
FBgn0250819	113.651	0.156656	0.223732	0.700194	0.483806	0.999611	0.000169029
FBgn0032624	111.812	0.156546	0.22674	0.690423	0.489928	0.999611	0.000169029
FBgn0052117	39.2176	0.156524	0.234775	0.666699	0.504964	0.999611	0.000169029
FBgn0000565	167.775	0.156438	0.210408	0.743498	0.45718	0.999611	0.000169029
FBgn0039900	31.1359	0.156421	0.234739	0.666363	0.505179	0.999611	0.000169029
FBgn0015872	109.193	0.156405	0.213002	0.734289	0.462773	0.999611	0.000169029
FBgn0082598	336.449	0.156238	0.185451	0.842476	0.399521	0.999611	0.000169029
FBgn0050093	75.8484	0.15615	0.227099	0.687586	0.491714	0.999611	0.000169029
FBgn0083121	118.427	0.156047	0.215793	0.723134	0.469598	0.999611	0.000169029
FBgn0051867	43.055	0.156024	0.234756	0.664622	0.506293	0.999611	0.000169029
FBgn0032488	50.1542	0.155882	0.231786	0.672524	0.50125	0.999611	0.000169029
FBgn0023509	10.5465	0.155841	0.21649	0.719851	0.471617	0.999611	0.000169029
FBgn0032456	362.875	0.155812	0.180416	0.863622	0.387795	0.999611	0.000169029
FBgn0032813	6.10571	0.155793	0.195068	0.798663	0.424486	0.999611	0.000169029
FBgn0029694	7.26624	0.155768	0.19205	0.811083	0.417318	0.999611	0.000169029
FBgn0265648	838.863	0.155687	0.218648	0.712044	0.476437	0.999611	0.000169029
FBgn0032032	32.8429	0.155533	0.232127	0.670036	0.502835	0.999611	0.000169029
FBgn0024889	145.754	0.15551	0.201733	0.77087	0.440784	0.999611	0.000169029
FBgn0034731	10.589	0.155427	0.217906	0.713272	0.475677	0.999611	0.000169029
FBgn0266162	6.69657	0.155374	0.198645	0.782169	0.434115	0.999611	0.000169029
FBgn0010389	24.3758	0.155342	0.233828	0.664343	0.506471	0.999611	0.000169029
FBgn0033129	21.5985	0.15531	0.234504	0.662293	0.507783	0.999611	0.000169029
FBgn0033929	75.1652	0.155292	0.213236	0.728264	0.466452	0.999611	0.000169029
FBgn0025724	293.537	0.155272	0.180441	0.860511	0.389507	0.999611	0.000169029
FBgn0024509	288.464	0.15526	0.191108	0.812422	0.41655	0.999611	0.000169029
FBgn0053723	16.8413	0.155218	0.230807	0.672501	0.501265	0.999611	0.000169029
FBgn0004391	16.0554	0.155184	0.231136	0.671397	0.501967	0.999611	0.000169029
FBgn0261932	19.7023	0.155159	0.230369	0.673525	0.500614	0.999611	0.000169029
FBgn0265784	222.46	0.155087	0.190641	0.8135	0.415932	0.999611	0.000169029
FBgn0030671	77.8674	0.155014	0.214295	0.723368	0.469454	0.999611	0.000169029
FBgn0015543	7.59259	0.155011	0.195192	0.794146	0.42711	0.999611	0.000169029
FBgn0085409	25.4428	0.154939	0.234552	0.660576	0.508884	0.999611	0.000169029
FBgn0031490	30.8202	0.154916	0.233828	0.662522	0.507637	0.999611	0.000169029
FBgn0010591	252.09	0.154805	0.187755	0.824502	0.409654	0.999611	0.000169029
FBgn0038719	43.0504	0.154678	0.231598	0.667875	0.504213	0.999611	0.000169029
FBgn0039225	9.12894	0.154665	0.216181	0.715441	0.474337	0.999611	0.000169029
FBgn0262842	37.0756	0.154645	0.234609	0.65916	0.509793	0.999611	0.000169029
FBgn0027619	293.375	0.15462	0.185058	0.835522	0.403424	0.999611	0.000169029
FBgn0034860	217.481	0.154619	0.19712	0.784388	0.432812	0.999611	0.000169029
FBgn0032728	20.6639	0.154396	0.23465	0.657984	0.510548	0.999611	0.000169029
FBgn0037654	11.8018	0.15436	0.214556	0.719437	0.471872	0.999611	0.000169029
FBgn0053252	39.0964	0.154349	0.234759	0.65748	0.510872	0.999611	0.000169029
FBgn0037583	14.4429	0.154308	0.22383	0.689396	0.490574	0.999611	0.000169029
FBgn0261286	14.1109	0.154298	0.228056	0.676579	0.498673	0.999611	0.000169029
FBgn0010014	39.8322	0.154185	0.231523	0.66596	0.505436	0.999611	0.000169029
FBgn0039177	37.5492	0.154146	0.23409	0.65849	0.510223	0.999611	0.000169029
FBgn0264539	6.3066	0.154145	0.187441	0.822364	0.410869	0.999611	0.000169029
FBgn0024191	27.9528	0.154137	0.234529	0.657222	0.511038	0.999611	0.000169029
FBgn0028343	100.387	0.154009	0.21065	0.731114	0.46471	0.999611	0.000169029
FBgn0033868	2350.35	0.154	0.20505	0.751036	0.452631	0.999611	0.000169029
FBgn0265068	10.1415	0.153882	0.215198	0.715073	0.474564	0.999611	0.000169029
FBgn0029997	108.341	0.153763	0.217492	0.706982	0.479578	0.999611	0.000169029
[truncated: 15,422 more rows]

## Sheet:  C.M.luteus RRS WT 22hours log2
#SUBMITTED ID	NAME	SYMBOL	baseMean	log2FoldChange	lfcSE	stat	pvalue	padj/FDR	-log10(FDR)
FBgn0010388	Drosocin	Dro	11189	4.11617	0.223267	18.4361	6.74744e-76	8.03417e-72	71.0951
FBgn0283461	Drosomycin	Drs	28770.5	3.38564	0.259459	13.0489	6.44914e-39	3.8395e-35	34.4157
FBgn0014865	Metchnikowin	Mtk	16353	3.1061	0.244871	12.6846	7.19454e-37	2.85551e-33	32.5443
FBgn0040736	Bomanin Short 3	BomS3	10768.5	2.2987	0.249502	9.21315	3.1668e-20	9.42678e-17	16.0256
FBgn0040653	Daisho1	Dso1	31313	2.24398	0.257084	8.72859	2.57859e-18	5.11721e-15	14.291
FBgn0034328	Bomanin Bicipital 1	BomBc1	3209.56	2.28588	0.262543	8.70671	3.12812e-18	5.32094e-15	14.274
FBgn0032638	Serine protease homolog 93	SPH93	286.43	2.19234	0.261107	8.39632	4.60692e-17	6.85683e-14	13.1639
FBgn0067905	Daisho2	Dso2	12597.8	2.11691	0.256326	8.25868	1.47298e-16	1.94875e-13	12.7102
FBgn0034512	Bombardier	Bbd	23526.9	2.09688	0.257802	8.1337	4.16367e-16	4.95768e-13	12.3047
FBgn0265577	Induced by Infection	IBIN	625.099	2.10802	0.260422	8.0946	5.74538e-16	6.21911e-13	12.2063
FBgn0027584	-	CG4757	2375.23	1.94958	0.259211	7.52123	5.42651e-14	5.38445e-11	10.2689
FBgn0034329	Bomanin Short 1	BomS1	8693.36	1.95225	0.261837	7.456	8.91905e-14	8.16916e-11	10.0878
FBgn0040735	Bomanin Tailed 2	BomT2	3061.91	1.82734	0.257917	7.085	1.39048e-12	1.1826e-09	8.92716
FBgn0034407	Diptericin B	DptB	1338.4	1.82423	0.258364	7.06071	1.65656e-12	1.31498e-09	8.88108
FBgn0038299	Serpin 88Eb	Spn88Eb	549.449	1.81047	0.257828	7.022	2.18717e-12	1.62766e-09	8.78844
FBgn0034511	GNBP-like 3	GNBP-like3	5959.69	1.83933	0.262725	7.00098	2.54173e-12	1.78026e-09	8.74952
FBgn0025583	Bomanin Short 2	BomS2	13939.9	1.8329	0.262175	6.99114	2.72665e-12	1.80368e-09	8.74384
FBgn0032639	-	CG18563	48.4638	1.78421	0.258306	6.90736	4.93753e-12	3.09427e-09	8.50944
FBgn0041579	Attacin-C	AttC	1274.93	1.7947	0.260164	6.89834	5.26136e-12	3.13235e-09	8.50413
FBgn0037396	-	CG11459	167.681	1.79628	0.262594	6.84053	7.88982e-12	4.47353e-09	8.34935
FBgn0266569	-	CG42259	694.445	1.78632	0.261748	6.8246	8.81706e-12	4.77203e-09	8.3213
FBgn0040734	Bomanin Short 5	BomS5	25788.7	1.78609	0.262301	6.80931	9.80664e-12	5.07685e-09	8.29441
FBgn0041710	yellow-f	yellow-f	181.682	1.76379	0.261799	6.7372	1.61473e-11	8.01109e-09	8.09631
FBgn0040582	Bomanin Bicipital 3	BomBc3	6487.72	1.767	0.262724	6.72569	1.74765e-11	8.32372e-09	8.07968
FBgn0062961	long non-coding RNA:CR33942	lncRNA:CR33942	291.607	1.64577	0.254573	6.46482	1.01417e-10	4.64452e-08	7.33306
FBgn0004240	Diptericin A	DptA	845.841	1.58435	0.24628	6.4331	1.25029e-10	5.51378e-08	7.25855
FBgn0262881	Mtk-like	Mtkl	528.213	1.65041	0.259029	6.37155	1.87132e-10	7.95778e-08	7.09921
FBgn0260474	-	CG30002	194.301	1.53337	0.243063	6.30853	2.81701e-10	1.15663e-07	6.93681
FBgn0262838	Bomanin Tailed 1	BomT1	660.701	1.58954	0.2579	6.16339	7.12022e-10	2.82602e-07	6.54883
FBgn0034761	-	CG4250	1118.39	1.53319	0.251243	6.10243	1.04469e-09	4.01264e-07	6.39657
FBgn0035806	Peptidoglycan recognition protein SD	PGRP-SD	105.896	1.47517	0.24873	5.93083	3.01415e-09	1.12155e-06	5.95018
FBgn0022355	Transferrin 1	Tsf1	14465.3	1.42282	0.246582	5.77016	7.91956e-09	2.77348e-06	5.55698
FBgn0032835	-	CG16772	2008.46	1.50047	0.262736	5.71096	1.12342e-08	3.82187e-06	5.41772
FBgn0000277	Cecropin A2	CecA2	438.391	1.44493	0.259406	5.57014	2.54538e-08	8.41883e-06	5.07475
FBgn0034331	Bomanin Bicipital 2	BomBc2	9739.6	1.4373	0.260904	5.50894	3.61002e-08	1.16174e-05	4.93489
FBgn0019929	Ser7	Ser7	525.14	1.20088	0.222423	5.39908	6.69826e-08	2.09885e-05	4.67802
FBgn0032810	-	CG13077	268.162	1.29447	0.24749	5.23042	1.69124e-07	5.1635e-05	4.28706
FBgn0000477	Deoxyribonuclease II	DNaseII	1365.38	1.35517	0.262422	5.16409	2.41606e-07	7.19201e-05	4.14315
FBgn0038930	Bomanin Tailed 3	BomT3	2375.04	1.29856	0.257628	5.04047	4.64401e-07	0.000131658	3.88055
FBgn0039564	Neprilysin 7	Nep7	113.23	1.28423	0.254733	5.04147	4.61969e-07	0.000131658	3.88055
FBgn0043578	Peptidoglycan recognition protein SB1	PGRP-SB1	673.94	1.20461	0.242982	4.95762	7.13624e-07	0.000197608	3.7042
FBgn0032472	-	CG9928	1502.43	1.18901	0.247246	4.809	1.51687e-06	0.000410486	3.3867
FBgn0041581	Attacin-B	AttB	234.711	1.23447	0.257208	4.79948	1.59079e-06	0.000420923	3.3758
FBgn0044011	Serpin 43Ad	Spn43Ad	70.2861	1.2173	0.254141	4.78986	1.669e-06	0.000432017	3.3645
FBgn0002930	necrotic	nec	1160.84	1.16167	0.244512	4.75097	2.02439e-06	0.00051286	3.29
FBgn0039629	-	CG11842	142.804	1.18628	0.253107	4.68686	2.77424e-06	0.000688186	3.16229
FBgn0039798	-	CG11313	212.996	1.18519	0.259029	4.57549	4.75101e-06	0.00115449	2.93761
FBgn0054003	Nimrod B3	NimB3	328.709	1.17607	0.2573	4.57083	4.8579e-06	0.00115686	2.93672
FBgn0054054	-	CG34054	49.106	1.17505	0.259361	4.53057	5.88248e-06	0.00137339	2.86221
FBgn0027929	Nimrod B1	NimB1	74.8619	1.15013	0.259898	4.42531	9.63052e-06	0.0022052	2.65655
FBgn0050026	-	CG30026	174.83	1.10231	0.252484	4.36587	1.26615e-05	0.00284454	2.54599
FBgn0038465	Immune-regulated catalase	Irc	623.658	1.10721	0.256199	4.32167	1.54851e-05	0.00341446	2.46668
FBgn0266405	-	CG45045	566.539	1.09593	0.260234	4.21134	2.53855e-05	0.00549574	2.25997
FBgn0053329	Serine-peptidase 212	Sp212	78.2385	1.08034	0.261306	4.13437	3.55923e-05	0.00756781	2.12103
FBgn0040972	-	CG16978	185.652	1.05891	0.259124	4.08649	4.37945e-05	0.00914845	2.03865
FBgn0032773	fondue	fon	1487.58	0.93752	0.230088	4.07462	4.60895e-05	0.00946185	2.02402
FBgn0262563	-	CG43103	1038.44	1.00835	0.256096	3.93739	8.23737e-05	0.0166241	1.77926
FBgn0010385	Defensin	Def	364.241	1.00068	0.260276	3.84467	0.000120713	0.0235627	1.62777
FBgn0032900	-	CG14401	116.352	0.995259	0.258826	3.84529	0.000120411	0.0235627	1.62777
FBgn0039023	Neprilysin-like 14	Nepl14	42.4066	0.977041	0.255674	3.82143	0.000132682	0.0254813	1.59378
FBgn0085325	-	CG34296	7.1502	0.83082	0.219525	3.78463	0.000153938	0.0290943	1.53619
FBgn0033250	-	CG14762	216.396	0.917606	0.245696	3.73473	0.000187918	0.0349616	1.45641
FBgn0028526	-	CG15293	1514.27	0.918807	0.247719	3.70907	0.000208022	0.0381064	1.419
FBgn0035022	-	CG11413	25.1849	0.941489	0.256742	3.66706	0.000245358	0.0442649	1.35394
FBgn0042106	-	CG18754	37.4125	0.884879	0.244296	3.62216	0.000292154	0.0514592	1.28854
FBgn0032836	-	CG10680	1533.68	0.870788	0.240507	3.62064	0.00029388	0.0514592	1.28854
FBgn0002563	Larval serum protein 1 beta	Lsp1beta	263.949	-1.48191	0.250362	-5.91909	3.23734e-09	1.16809e-06	5.93252
FBgn0002565	Larval serum protein 2	Lsp2	159.36	-2.25571	0.255208	-8.83873	9.68162e-19	2.30558e-15	14.6372

## Sheet:  D.M.luteus RRSSCR 22hours log2
#SUBMITTED ID	NAME	SYMBOL	baseMean	log2FoldChange	lfcSE	stat	pvalue	padj/FDR	-log10(FDR)
FBgn0283461	Drosomycin	Drs	17736.6	5.26017	0.190349	27.6344	4.29351e-168	5.02555e-164	163.299
FBgn0027584	-	CG4757	1836.82	4.90181	0.19174	25.5648	3.75911e-144	2.20002e-140	139.658
FBgn0034328	Bomanin Bicipital 1	BomBc1	3007.83	4.42549	0.209373	21.1368	3.64676e-99	1.42284e-95	94.8468
FBgn0034329	Bomanin Short 1	BomS1	8648.25	4.00863	0.19127	20.958	1.58727e-97	4.64475e-94	93.333
FBgn0010388	Drosocin	Dro	8025.42	3.86186	0.195647	19.7389	9.98877e-87	2.33837e-83	82.6311
FBgn0032638	Serine protease homolog 93	SPH93	228.912	4.0115	0.214016	18.7439	2.17072e-78	4.23471e-75	74.3732
FBgn0262838	Bomanin Tailed 1	BomT1	534.978	3.54397	0.217086	16.3252	6.53726e-60	1.09312e-56	55.9613
FBgn0034512	Bombardier	Bbd	17644.5	2.79458	0.177561	15.7387	8.21272e-56	1.20162e-52	51.9202
FBgn0025583	Bomanin Short 2	BomS2	12391.3	3.06055	0.200484	15.2658	1.29191e-52	1.6802e-49	48.7746
FBgn0265577	Induced by Infection	IBIN	766.325	3.15022	0.207832	15.1576	6.75418e-52	7.90576e-49	48.1021
FBgn0034511	GNBP-like 3	GNBP-like3	4949.45	2.95839	0.197159	15.0051	6.80054e-51	7.2364e-48	47.1405
FBgn0266569	-	CG42259	595.908	2.94109	0.208786	14.0866	4.58856e-45	4.47576e-42	41.3491
FBgn0014865	Metchnikowin	Mtk	13327.5	2.97554	0.217045	13.7093	8.92861e-43	8.03918e-40	39.0948
FBgn0067905	Daisho2	Dso2	10234.1	2.69792	0.203755	13.241	5.08665e-40	4.2528e-37	36.3713
FBgn0040736	Bomanin Short 3	BomS3	7232.81	2.67722	0.206701	12.9521	2.28573e-38	1.78363e-35	34.7487
FBgn0040582	Bomanin Bicipital 3	BomBc3	4040.13	2.59639	0.20387	12.7355	3.75291e-37	2.74549e-34	33.5614
FBgn0041579	Attacin-C	AttC	1044.77	2.43676	0.195217	12.4823	9.32724e-36	6.42208e-33	32.1923
FBgn0040734	Bomanin Short 5	BomS5	22525	2.73039	0.219635	12.4315	1.76324e-35	1.1466e-32	31.9406
FBgn0037396	-	CG11459	128.219	2.64715	0.223329	11.8531	2.07298e-32	1.27707e-29	28.8938
FBgn0034761	-	CG4250	839.451	1.96418	0.167643	11.7165	1.04972e-31	6.1435e-29	28.2116
FBgn0034407	Diptericin B	DptB	1016.81	2.12528	0.181852	11.6868	1.48843e-31	8.2962e-29	28.0811
FBgn0040653	Daisho1	Dso1	19588.6	2.36894	0.203177	11.6595	2.05206e-31	1.09179e-28	27.9619
FBgn0012042	Attacin-A	AttA	218.238	2.34048	0.217614	10.7552	5.6005e-27	2.85017e-24	23.5451
FBgn0038299	Serpin 88Eb	Spn88Eb	463.07	2.31456	0.215984	10.7163	8.5315e-27	4.16088e-24	23.3808
FBgn0041710	yellow-f	yellow-f	168.386	2.33446	0.221454	10.5415	5.55915e-26	2.6028e-23	22.5846
FBgn0032835	-	CG16772	1572.1	2.09184	0.205525	10.178	2.48529e-24	1.11886e-21	20.9512
FBgn0262881	Mtk-like	Mtkl	506.549	2.08108	0.214735	9.69136	3.28122e-22	1.42247e-19	18.847
FBgn0000477	Deoxyribonuclease II	DNaseII	1074.09	1.9997	0.211287	9.46438	2.9532e-21	1.23454e-18	17.9085
FBgn0053462	-	CG33462	45.1019	2.11616	0.233456	9.0645	1.25179e-19	5.0525e-17	16.2965
FBgn0040735	Bomanin Tailed 2	BomT2	2360.24	1.95117	0.216966	8.99299	2.40601e-19	9.38744e-17	16.0275
FBgn0000277	Cecropin A2	CecA2	429.376	2.00915	0.224435	8.95202	3.49022e-19	1.31784e-16	15.8801
FBgn0062961	long non-coding RNA:CR33942	lncRNA:CR33942	226.362	1.91187	0.214441	8.9156	4.85195e-19	1.77475e-16	15.7509
FBgn0038465	Immune-regulated catalase	Irc	528.815	1.67437	0.18989	8.81757	1.16967e-18	4.14878e-16	15.3821
FBgn0004240	Diptericin A	DptA	598.092	1.57611	0.180772	8.71877	2.8124e-18	9.6821e-16	15.014
FBgn0032639	-	CG18563	35.0615	2.01577	0.234712	8.58825	8.83006e-18	2.95302e-15	14.5297
FBgn0040972	-	CG16978	160.839	1.63002	0.208153	7.83088	4.84481e-15	1.53266e-12	11.8146
FBgn0041581	Attacin-B	AttB	203.033	1.67537	0.218201	7.67809	1.61476e-14	4.9739e-12	11.3033
FBgn0027929	Nimrod B1	NimB1	58.0231	1.66675	0.227571	7.32406	2.40585e-13	7.22063e-11	10.1414
FBgn0054003	Nimrod B3	NimB3	253.203	1.49036	0.20618	7.22842	4.88657e-13	1.42993e-10	9.84468
FBgn0043578	Peptidoglycan recognition protein SB1	PGRP-SB1	511.231	1.35243	0.188016	7.19314	6.3319e-13	1.80768e-10	9.74288
FBgn0032472	-	CG9928	1193.05	1.38852	0.195775	7.09244	1.31768e-12	3.62647e-10	9.44052
FBgn0002930	necrotic	nec	792.79	1.27354	0.179602	7.09092	1.33224e-12	3.62647e-10	9.44052
FBgn0022355	Transferrin 1	Tsf1	10845.6	1.29746	0.187438	6.92207	4.45101e-12	1.18407e-09	8.92662
FBgn0039102	Spatzle-Processing Enzyme	SPE	1124.32	1.37777	0.200935	6.85682	7.04085e-12	1.8314e-09	8.73722
FBgn0260474	-	CG30002	128.959	1.38965	0.204231	6.80433	1.01518e-11	2.58318e-09	8.58785
FBgn0038930	Bomanin Tailed 3	BomT3	1982.74	1.34438	0.205312	6.54798	5.83212e-11	1.45245e-08	7.8379
FBgn0032773	fondue	fon	1090.7	1.18441	0.188245	6.29188	3.13641e-10	7.64828e-08	7.11644
FBgn0032810	-	CG13077	197.915	1.17585	0.20079	5.85615	4.73727e-09	1.13163e-06	5.9463
FBgn0032900	-	CG14401	94.5842	1.268	0.219153	5.7859	7.21233e-09	1.68841e-06	5.77252
FBgn0262563	-	CG43103	746.616	1.08485	0.189999	5.70977	1.13128e-08	2.5964e-06	5.58563
FBgn0266405	-	CG45045	418.205	1.095	0.196487	5.57288	2.5056e-08	5.64e-06	5.24872
FBgn0039629	-	CG11842	103.796	1.18674	0.216459	5.48251	4.19338e-08	9.26104e-06	5.03334
FBgn0035806	Peptidoglycan recognition protein SD	PGRP-SD	71.916	1.18646	0.217603	5.45242	4.96879e-08	1.07703e-05	4.96777
FBgn0032836	-	CG10680	1129.87	0.924228	0.173741	5.31956	1.04017e-07	2.21366e-05	4.65489
FBgn0053329	Serine-peptidase 212	Sp212	62.1834	1.16704	0.221447	5.27006	1.3638e-07	2.85058e-05	4.54507
FBgn0019929	Ser7	Ser7	289.967	0.995284	0.201229	4.94602	7.57461e-07	0.000155545	3.80814
FBgn0000047	Actin 88F	Act88F	121.833	0.996652	0.211145	4.72022	2.35586e-06	0.000475437	3.32291
FBgn0050026	-	CG30026	121.323	0.973719	0.207239	4.69853	2.62043e-06	0.000519867	3.28411
FBgn0028526	-	CG15293	1301.82	0.915668	0.19667	4.65585	3.22647e-06	0.000629431	3.20105
FBgn0039564	Neprilysin 7	Nep7	86.6078	0.979036	0.212078	4.61639	3.90474e-06	0.000749263	3.12537
FBgn0039798	-	CG11313	149.103	0.959112	0.20886	4.59213	4.38749e-06	0.000815168	3.08875
FBgn0031973	Serpin 28Dc	Spn28Dc	114.591	0.947475	0.210509	4.50089	6.76707e-06	0.00123763	2.90741
FBgn0000276	Cecropin A1	CecA1	514.497	0.93451	0.209648	4.45753	8.2909e-06	0.001493	2.82594
FBgn0034162	-	CG6426	282.778	0.99301	0.223087	4.45123	8.53791e-06	0.00151418	2.81982
FBgn0042106	-	CG18754	29.5663	1.02722	0.233688	4.39568	1.10428e-05	0.00192919	2.71463
FBgn0000281	Cecropin 2	Cec2	8.28992	0.877858	0.202097	4.34375	1.40072e-05	0.00241109	2.61779
FBgn0032973	-	CG6675	53.4324	1.00374	0.232595	4.31541	1.59307e-05	0.00263054	2.57996
FBgn0034331	Bomanin Bicipital 2	BomBc2	7999.8	0.978412	0.226744	4.31506	1.59563e-05	0.00263054	2.57996
FBgn0263321	-	CG43402	62.0567	0.949396	0.223116	4.25517	2.08886e-05	0.00334933	2.47504
FBgn0031560	-	CG16713	567.466	0.735376	0.173076	4.24887	2.14851e-05	0.00339842	2.46872
FBgn0027563	-	CG9631	122.51	0.858855	0.209078	4.10783	3.99402e-05	0.00615131	2.21103
FBgn0031561	Immune induced molecule 33	IM33	5964.84	0.804517	0.199221	4.0383	5.38388e-05	0.00807928	2.09263
FBgn0052185	elevated during infection	edin	66.5974	0.860339	0.221825	3.87846	0.000105119	0.0155749	1.80757
FBgn0034741	-	CG4269	109.775	0.791118	0.204206	3.87412	0.00010701	0.0156569	1.80529
FBgn0051769	-	CG31769	233.992	0.748313	0.194597	3.84545	0.000120333	0.0173888	1.75973
FBgn0259973	Seminal fluid protein 79	Sfp79B	1218.65	0.831449	0.21643	3.84166	0.000122206	0.0174441	1.75835
FBgn0263766	antisense RNA:CR43683	asRNA:CR43683	52.5734	0.861928	0.228334	3.77486	0.000160101	0.022578	1.64631
FBgn0050154	-	CG30154	160.005	0.795904	0.214515	3.71025	0.000207054	0.028852	1.53982
FBgn0044011	Serpin 43Ad	Spn43Ad	53.9607	0.841546	0.229033	3.67435	0.000238453	0.0328364	1.48364
FBgn0054054	-	CG34054	36.5106	0.860221	0.234802	3.6636	0.000248697	0.0338488	1.47046
FBgn0033250	-	CG14762	159.181	0.814907	0.223021	3.65395	0.000258236	0.0347431	1.45913
FBgn0000279	Cecropin C	CecC	39.6188	0.844263	0.232925	3.62462	0.000289391	0.0384923	1.41463
FBgn0263083	-	CG43351	795.478	0.744147	0.205615	3.61913	0.000295598	0.0388762	1.41032
FBgn0041182	Thioester-containing protein 2	Tep2	125.284	0.770917	0.216725	3.55712	0.00037494	0.0482271	1.31671
FBgn0030051	Serine Protease Immune Response Integrator	spirit	67.9382	0.795227	0.22596	3.51932	0.000432647	0.0544531	1.26398
FBgn0043791	phurba tashi	phu	15.6738	-0.809246	0.228578	-3.54035	0.00039959	0.0508391	1.2938
FBgn0031689	Cytochrome P450 28d1	Cyp28d1	239.143	-0.849043	0.208172	-4.07856	4.53152e-05	0.0068885	2.16188
FBgn0029990	-	CG2233	1049.04	-0.878203	0.204347	-4.29762	1.72645e-05	0.00280668	2.55181
FBgn0043783	-	CG32444	1461.38	-0.888765	0.20545	-4.32593	1.51887e-05	0.00257657	2.58896
FBgn0028853	-	CG15263	216.466	-0.97213	0.232383	-4.18331	2.87298e-05	0.00448376	2.34836
FBgn0000406	Cytochrome b5-related	Cyt-b5-r	901.648	-1.01619	0.221008	-4.59801	4.26553e-06	0.000805291	3.09405
FBgn0002563	Larval serum protein 1 beta	Lsp1beta	217.946	-1.80735	0.224293	-8.05798	7.7564e-16	2.52191e-13	12.5983

## Sheet: E.DE genes
Gene ID	ANNOTATION_SYMBOL	GO_BIOLOGICAL_PROCESS	GO_CELLULAR_COMPONENT	GO_MOLECULAR_FUNCTION	NAME	SYMBOL	RRS WT 22 Hours	RRS SCR 22 Hours	Difference
FBgn0027584	CG4757	biological_process ; GO:0008150 | involved_in no biological data available	extracellular space ; GO:0005615 | inferred from biological aspect of ancestor with PANTHER:PTN000168732 located_in	carboxylic ester hydrolase activity ; GO:0052689 | enables inferred from sequence or structural similarity with UniProtKB:O00748	-	CG4757	1.94958	4.90181	2.95222
FBgn0034328	CG15066	defense response to Gram-positive bacterium ; GO:0050830 | involved_in inferred from expression pattern <newline> response to bacterium ; GO:0009617 | involved_in inferred from high throughput expression pattern <newline> antibacterial humoral response ; GO:0019731 | involved_in inferred from direct assay	extracellular region ; GO:0005576 | located_in inferred from direct assay	molecular_function ; GO:0003674 | enables no biological data available	Bomanin Bicipital 1	BomBc1	2.28588	4.42549	2.13961
FBgn0034329	CG18108	response to bacterium ; GO:0009617 | involved_in inferred from high throughput expression pattern <newline> defense response ; GO:0006952 | involved_in inferred from direct assay	extracellular region ; GO:0005576 | located_in inferred from direct assay	-	Bomanin Short 1	BomS1	1.95225	4.00863	2.05637
FBgn0262838	CG43202	-	-	-	Bomanin Tailed 1	BomT1	1.58954	3.54397	1.95443
FBgn0283461	CG10810	defense response to protozoan ; GO:0042832 | involved_in inferred from direct assay <newline> defense response to fungus ; GO:0050832 | involved_in traceable author statement <newline> antimicrobial humoral immune response mediated by antimicrobial peptide ; GO:0061844 | involved_in inferred from direct assay <newline> defense response ; GO:0006952 | involved_in inferred from direct assay <newlin…	extracellular space ; GO:0005615 | located_in inferred from direct assay	molecular_function ; GO:0003674 | enables no biological data available	Drosomycin	Drs	3.38564	5.26017	1.87453
FBgn0032638	CG6639	defense response to Gram-positive bacterium ; GO:0050830 | involved_in inferred from expression pattern <newline> proteolysis ; GO:0006508 | involved_in inferred from biological aspect of ancestor with PANTHER:PTN001207268	extracellular space ; GO:0005615 | inferred from biological aspect of ancestor with PANTHER:PTN001207268 located_in	serine-type endopeptidase activity ; GO:0004252 | NOTenables inferred from key residues <newline> serine-type endopeptidase activity ; GO:0004252 | enables inferred from biological aspect of ancestor with PANTHER:PTN001207268	Serine protease homolog 93	SPH93	2.19234	4.0115	1.81917
FBgn0025583	CG18106	defense response ; GO:0006952 | involved_in non-traceable author statement <newline> response to bacterium ; GO:0009617 | involved_in inferred from high throughput expression pattern <newline> defense response ; GO:0006952 | involved_in inferred from direct assay	extracellular region ; GO:0005576 | located_in inferred from direct assay <newline> extracellular region ; GO:0005576 | located_in non-traceable author statement	-	Bomanin Short 2	BomS2	1.8329	3.06055	1.22765
FBgn0266569	CG42259	response to wounding ; GO:0009611 | involved_in inferred from expression pattern <newline> hemolymph coagulation ; GO:0042381 | involved_in inferred from sequence or structural similarity with Hml	extracellular region ; GO:0005576 | located_in inferred from sequence or structural similarity with Hml	protein homodimerization activity ; GO:0042803 | enables inferred from sequence or structural similarity with Hml	-	CG42259	1.78632	2.94109	1.15477
FBgn0034511	CG13422	defense response to other organism ; GO:0098542 | involved_in inferred from mutant phenotype <newline> detection of biotic stimulus ; GO:0009595 | involved_in inferred from sequence or structural similarity with GNBP3 <newline> response to fungus ; GO:0009620 | involved_in inferred from high throughput expression pattern	cell surface ; GO:0009986 | located_in inferred from sequence or structural similarity with GNBP3	carbohydrate binding ; GO:0030246 | enables inferred from sequence or structural similarity with GNBP3	GNBP-like 3	GNBP-like3	1.83933	2.95839	1.11905
FBgn0265577	CG44404	-	-	-	Induced by Infection	IBIN	2.10802	3.15022	1.04221
FBgn0040734	CG15065	defense response ; GO:0006952 | involved_in inferred from sequence or structural similarity with BomS2, BomS1	extracellular space ; GO:0005615 | located_in inferred from sequence model	molecular_function ; GO:0003674 | enables no biological data available	Bomanin Short 5	BomS5	1.78609	2.73039	0.944304
FBgn0037396	CG11459	immune response ; GO:0006955 | involved_in inferred from biological aspect of ancestor with PANTHER:PTN001391516 <newline> proteolysis involved in cellular protein catabolic process ; GO:0051603 | involved_in inferred from biological aspect of ancestor with PANTHER:PTN000274640	extracellular space ; GO:0005615 | inferred from biological aspect of ancestor with PANTHER:PTN000274640 located_in <newline> lysosome ; GO:0005764 | inferred from biological aspect of ancestor with PANTHER:PTN000274640 located_in	cysteine-type endopeptidase activity ; GO:0004197 | enables inferred from biological aspect of ancestor with PANTHER:PTN000274640	-	CG11459	1.79628	2.64715	0.850869
FBgn0040582	CG5791	-	extracellular space ; GO:0005615 | located_in inferred from sequence model	-	Bomanin Bicipital 3	BomBc3	1.767	2.59639	0.829389
FBgn0034512	CG18067	multicellular organism reproduction ; GO:0032504 | involved_in inferred from high throughput expression pattern	extracellular space ; GO:0005615 | located_in inferred from high throughput direct assay	-	Bombardier	Bbd	2.09688	2.79458	0.697695
FBgn0000477	CG7780	apoptotic DNA fragmentation ; GO:0006309 | involved_in inferred from biological aspect of ancestor with PANTHER:PTN000092274 <newline> nurse cell apoptotic process ; GO:0045476 | involved_in inferred from mutant phenotype <newline> DNA catabolic process ; GO:0006308 | involved_in traceable author statement	-	deoxyribonuclease II activity ; GO:0004531 | enables traceable author statement <newline> deoxyribonuclease II activity ; GO:0004531 | enables inferred from mutant phenotype <newline> deoxyribonuclease II activity ; GO:0004531 | enables non-traceable author statement <newline> deoxyribonuclease II activity ; GO:0004531 | enables inferred from biological aspect of ancestor with PANTHER:PTN00009227…	Deoxyribonuclease II	DNaseII	1.35517	1.9997	0.644526
FBgn0041579	CG4740	antibacterial humoral response ; GO:0019731 | involved_in inferred from direct assay <newline> defense response ; GO:0006952 | involved_in inferred from direct assay <newline> response to bacterium ; GO:0009617 | involved_in inferred from high throughput expression pattern <newline> defense response to Gram-positive bacterium ; GO:0050830 | involved_in inferred from expression pattern <newline> h…	extracellular region ; GO:0005576 | located_in inferred from direct assay <newline> extracellular space ; GO:0005615 | located_in inferred from direct assay	-	Attacin-C	AttC	1.7947	2.43676	0.642056
FBgn0032835	CG16772	-	-	-	-	CG16772	1.50047	2.09184	0.59137
FBgn0067905	CG33990	Toll signaling pathway ; GO:0008063 | involved_in inferred from direct assay <newline> defense response ; GO:0006952 | involved_in inferred from direct assay <newline> positive regulation of antifungal innate immune response ; GO:1905036 | involved_in inferred from mutant phenotype <newline> response to bacterium ; GO:0009617 | involved_in inferred from high throughput expression pattern	extracellular space ; GO:0005615 | located_in inferred from direct assay <newline> extracellular region ; GO:0005576 | located_in inferred from direct assay	molecular_function ; GO:0003674 | enables no biological data available	Daisho2	Dso2	2.11691	2.69792	0.581009
FBgn0040972	CG16978	-	-	-	-	CG16978	1.05891	1.63002	0.571111
FBgn0041710	CG18550	melanin biosynthetic process from tyrosine ; GO:0006583 | involved_in inferred by curator from GO:0004167 <newline> developmental pigmentation ; GO:0048066 | involved_in inferred by curator from GO:0004167 <newline> melanin biosynthetic process from tyrosine ; GO:0006583 | involved_in traceable author statement <newline> developmental pigmentation ; GO:0048066 | involved_in traceable author state…	extracellular region ; GO:0005576 | inferred from biological aspect of ancestor with PANTHER:PTN000000448 located_in <newline> extracellular region ; GO:0005576 | located_in inferred from direct assay	dopachrome isomerase activity ; GO:0004167 | enables inferred from direct assay	yellow-f	yellow-f	1.76379	2.33446	0.570672
FBgn0038465	CG8913	oxidation-reduction process ; GO:0055114 | inferred from electronic annotation with InterPro:IPR010255 involved_in <newline> response to oxidative stress ; GO:0006979 | inferred from electronic annotation with InterPro:IPR010255 involved_in <newline> cellular oxidant detoxification ; GO:0098869 | involved_in inferred from direct assay	-	heme binding ; GO:0020037 | inferred from electronic annotation with InterPro:IPR010255 enables <newline> catalase activity ; GO:0004096 | enables inferred from direct assay <newline> peroxidase activity ; GO:0004601 | enables inferred from biological aspect of ancestor with PANTHER:PTN000158755	Immune-regulated catalase	Irc	1.10721	1.67437	0.56716
FBgn0000277	CG1367	antibacterial humoral response ; GO:0019731 | involved_in inferred from expression pattern <newline> defense response to Gram-negative bacterium ; GO:0050829 | involved_in inferred from direct assay <newline> defense response to insect ; GO:0002213 | involved_in inferred from expression pattern <newline> humoral immune response ; GO:0006959 | involved_in inferred from expression pattern <newline>…	extracellular space ; GO:0005615 | inferred from biological aspect of ancestor with PANTHER:PTN002212115 located_in <newline> extracellular space ; GO:0005615 | located_in inferred from direct assay <newline> extracellular region ; GO:0005576 | located_in inferred from direct assay	-	Cecropin A2	CecA2	1.44493	2.00915	0.564224
