# Supplementary material for: SUMOylation of Arginyl tRNA Synthetase Modulates the Drosophila Innate Immune Response
Source: Front Cell Dev Biol. 2021 Sep 30;9:695630. doi: 10.3389/fcell.2021.695630 (PMC8514731; doi:10.3389/fcell.2021.695630)
Supplement: Supplementary Table 2 — XLS file with processed data on gene expression levels after Ecc 15 infection. [file Table_2.XLSX]

## Sheet: Legend
		Supplementary File 1: Gene expression levels for RRS WT and RRS SCR upon Ecc15 infection were measured using the counts generated by HTSeq-count v 0.6.0. The differential expression analysis was performed on all the genetic features listed in the annotation file resulting in ~16,000 coding and non-coding genes with non-zero counts in atleast one of the samples. The gene expression counts were nor…
	TAB
	A	List of genes differential expressed for RRS WT at 12 hours post Ecc15 infection compared to its baseline
	B	List of genes differential expressed for RRS SCR at 12 hours post Ecc15 infection compared to its baseline
		The regularized log transformed counts of the transcripts from DESeq2 were used to determine upregulated and downregulated genes across biological samples. Genes with log2(FC) values ≥0.55 and -log2(FDR) values ≥2 (padj value <0.05) were listed.
	C	List of genes with log2(FC)>0.55,padj<0.05 for RRS WT 12hours post Ecc15 infection
	D	List of genes with log2(FC)>0.55,padj<0.05 for RRS SCR 12hours post Ecc15 infection
		Genes with log2(FC) values ≥0.55 and -log2(FDR) values ≥2 were considered for further analysis. log2(FC) for these genes were compared across RRS WT and RRS SCR.
	E	List of genes differentially expressed in RRS SCR as compared to RRS WT 12 hours post Ecc15 infection

## Sheet:  A. Ecc15 RRS WT 12hours
Gene ID	baseMean	log2(Fold Change)	lfcSE	stat	pvalue	padj/FDR	-log10(FDR)
FBgn0010388	43324.9	6.12833	0.18539	33.0565	1.25434e-239	1.19927e-235	234.921
FBgn0041579	9397.54	5.57312	0.16887	33.0024	7.51213e-239	3.59117e-235	234.445
FBgn0034407	8924.21	4.8645	0.168872	28.8058	1.8148e-182	5.78378e-179	178.238
FBgn0004240	12756.8	5.24994	0.193985	27.0637	2.63593e-161	6.30054e-158	157.201
FBgn0265577	1505.96	4.53278	0.168747	26.8615	6.19619e-159	1.18484e-155	154.926
FBgn0041581	2612.89	5.06884	0.19372	26.1658	6.51786e-151	1.03862e-147	146.984
FBgn0264541	3344.54	5.09645	0.200516	25.4166	1.65144e-142	2.25563e-139	138.647
FBgn0283461	10723	4.47392	0.180458	24.7921	1.09145e-135	1.30442e-132	131.885
FBgn0014865	27343.9	4.74714	0.195662	24.2619	4.95367e-130	5.26245e-127	126.279
FBgn0052185	1594.37	4.69486	0.210405	22.3134	2.73656e-110	2.61643e-107	106.582
FBgn0000277	2640.46	4.55751	0.212326	21.4647	3.33248e-102	2.89653e-99	98.5381
FBgn0262881	1697.17	4.04608	0.190915	21.1931	1.10678e-99	8.81824e-97	96.0546
FBgn0266405	3414.01	3.89088	0.193686	20.0886	9.2787e-90	6.82413e-87	86.166
FBgn0033593	2258.57	3.27954	0.166616	19.6833	3.00004e-86	2.04881e-83	82.6885
FBgn0000279	399.667	4.23457	0.217356	19.4822	1.55477e-84	9.91008e-82	81.0039
FBgn0043578	2086.78	3.74667	0.193331	19.3796	1.14701e-83	6.85413e-81	80.164
FBgn0000278	142.096	3.54753	0.258699	13.7129	8.49562e-43	4.77804e-40	39.3208
FBgn0035806	244.457	3.082	0.235482	13.0881	3.85327e-39	2.04673e-36	35.6889
FBgn0040653	15182.2	2.33512	0.189387	12.3299	6.25315e-35	3.14665e-32	31.5022
FBgn0039685	2488.82	-2.40685	0.196909	-12.2232	2.33805e-34	1.11771e-31	30.9517
FBgn0034511	3653.89	2.05978	0.170041	12.1134	8.96649e-34	4.08231e-31	30.3891
FBgn0034328	365.483	2.50405	0.207999	12.0388	2.22274e-33	9.65983e-31	30.015
FBgn0030310	318.005	1.91129	0.16992	11.2482	2.36493e-29	9.83093e-27	26.0074
FBgn0012042	2039.15	3.0928	0.275173	11.2395	2.60906e-29	1.03938e-26	25.9832
FBgn0041182	324.631	2.1245	0.195845	10.8479	2.04104e-27	7.80573e-25	24.1076
FBgn0027584	370.04	2.3687	0.232813	10.1743	2.58351e-24	9.50036e-22	21.0223
FBgn0034329	1983.7	2.14171	0.211538	10.1245	4.30266e-24	1.52362e-21	20.8171
FBgn0039759	64.9508	2.72278	0.273436	9.95765	2.33516e-23	7.97373e-21	20.0983
FBgn0262794	105.92	2.2265	0.232412	9.57995	9.70899e-22	3.20095e-19	18.4947
FBgn0261989	819.052	1.39341	0.154637	9.01088	2.04418e-19	6.51482e-17	16.1861
FBgn0067905	5103.53	1.53921	0.172967	8.89883	5.64392e-19	1.74069e-16	15.7593
FBgn0262003	287.225	1.86649	0.21591	8.64475	5.39243e-18	1.61116e-15	14.7929
FBgn0002563	339.139	-1.85182	0.222212	-8.3336	7.8423e-17	2.27213e-14	13.6436
FBgn0040736	3454.06	1.53763	0.190896	8.05478	7.96241e-16	2.23908e-13	12.6499
FBgn0010385	1593.17	2.18687	0.276352	7.91334	2.50576e-15	6.79377e-13	12.1679
FBgn0038530	251.994	1.98071	0.250382	7.91077	2.55806e-15	6.79377e-13	12.1679
FBgn0035022	37.2317	2.07529	0.271423	7.64595	2.07407e-14	5.35951e-12	11.2709
FBgn0028855	65.5671	1.90506	0.270253	7.04918	1.79971e-12	4.52817e-10	9.34408
FBgn0034741	178.256	1.43667	0.206366	6.96176	3.3604e-12	8.23816e-10	9.08417
FBgn0033271	100.813	-1.5116	0.220494	-6.85553	7.10463e-12	1.69818e-09	8.77002
FBgn0043575	1797.73	1.17313	0.172557	6.79852	1.05698e-11	2.46483e-09	8.60821
FBgn0030041	662.256	1.23929	0.182806	6.77926	1.20797e-11	2.74986e-09	8.56069
FBgn0023129	1169.2	1.05545	0.159688	6.60946	3.85724e-11	8.57652e-09	8.06669
FBgn0038465	508.059	1.10565	0.167556	6.5987	4.14775e-11	9.01286e-09	8.04514
FBgn0262481	145.577	1.29126	0.202372	6.38065	1.76336e-10	3.74655e-08	7.42637
FBgn0260746	154.869	1.32446	0.2115	6.2622	3.79578e-10	7.88944e-08	7.10295
FBgn0038610	295.118	1.06979	0.174224	6.1403	8.2365e-10	1.67551e-07	6.77585
FBgn0036106	5770.85	0.789966	0.130062	6.07379	1.24928e-09	2.4884e-07	6.60408
FBgn0020416	325.878	1.0122	0.167229	6.05278	1.42363e-09	2.77782e-07	6.5563
FBgn0041710	64.3213	1.44063	0.238334	6.04457	1.49811e-09	2.86469e-07	6.54292
FBgn0262838	93.4498	1.4747	0.244307	6.03626	1.57729e-09	2.95695e-07	6.52916
FBgn0032281	462.98	1.14119	0.190156	6.00132	1.95721e-09	3.59864e-07	6.44386
FBgn0266569	225.402	1.32359	0.221855	5.96601	2.43127e-09	4.38592e-07	6.35794
FBgn0026415	2134.63	0.861239	0.144484	5.96079	2.5102e-09	4.44444e-07	6.35218
FBgn0001187	793.311	-0.852773	0.145216	-5.87246	4.29376e-09	7.46411e-07	6.12702
FBgn0024289	694.052	-1.14659	0.195596	-5.86205	4.57179e-09	7.80552e-07	6.1076
FBgn0085256	1351.59	0.894008	0.152676	5.85561	4.75274e-09	7.9721e-07	6.09843
FBgn0283437	115.586	-1.20803	0.207109	-5.83282	5.44991e-09	8.98389e-07	6.04654
FBgn0030737	491.919	-0.978599	0.171396	-5.70957	1.13259e-08	1.83537e-06	5.73628
FBgn0085201	1092.08	-0.944651	0.165841	-5.69611	1.2257e-08	1.95316e-06	5.70926
FBgn0000047	160.42	1.40253	0.246378	5.69259	1.25123e-08	1.96115e-06	5.70749
FBgn0085244	417.696	0.959515	0.171432	5.59705	2.18035e-08	3.36232e-06	5.47336
FBgn0035484	342.944	-0.902786	0.163495	-5.52179	3.35556e-08	5.09246e-06	5.29307
FBgn0036992	141.569	-1.0902	0.198834	-5.48296	4.18266e-08	6.24851e-06	5.20422
FBgn0030968	425.719	-0.874262	0.159745	-5.47285	4.42862e-08	6.51415e-06	5.18614
FBgn0026721	409.58	-0.94315	0.173639	-5.43167	5.58297e-08	8.08769e-06	5.09218
FBgn0000276	2359.49	1.50181	0.277897	5.40422	6.50922e-08	9.28876e-06	5.03204
FBgn0032076	293.709	-0.914233	0.170452	-5.36357	8.15941e-08	1.14724e-05	4.94035
FBgn0083938	210.735	1.27394	0.23847	5.34212	9.1867e-08	1.25477e-05	4.90143
FBgn0032810	263.521	1.02596	0.191964	5.34455	9.06399e-08	1.25477e-05	4.90143
FBgn0052694	199.536	0.962327	0.180872	5.32048	1.03495e-07	1.39368e-05	4.85584
FBgn0023477	2263.69	-0.824124	0.156235	-5.2749	1.32831e-07	1.76389e-05	4.75353
FBgn0040734	6149.64	1.00145	0.190865	5.24691	1.54672e-07	2.02579e-05	4.69341
FBgn0037534	727.593	0.836482	0.161552	5.17779	2.24533e-07	2.90102e-05	4.53745
FBgn0034515	590.933	0.781303	0.15137	5.16156	2.44904e-07	3.12203e-05	4.50556
FBgn0034512	7641.57	0.914525	0.177392	5.1554	2.53084e-07	3.18387e-05	4.49705
FBgn0025583	3649.42	1.02262	0.199259	5.13209	2.86535e-07	3.53508e-05	4.4516
FBgn0035176	366.186	0.888633	0.173193	5.13088	2.88397e-07	3.53508e-05	4.4516
FBgn0035544	263.251	1.0659	0.208022	5.12399	2.99141e-07	3.62036e-05	4.44125
FBgn0262948	276.98	-0.881096	0.172105	-5.11953	3.06297e-07	3.66063e-05	4.43644
FBgn0038299	167.422	0.955619	0.187488	5.09697	3.45127e-07	4.07378e-05	4.39
FBgn0015035	181.227	-0.964981	0.189555	-5.09078	3.56595e-07	4.15781e-05	4.38114
FBgn0031418	1170.9	-0.702582	0.138672	-5.0665	4.05191e-07	4.66751e-05	4.33091
FBgn0034290	642.709	0.869763	0.171804	5.06253	4.13727e-07	4.7091e-05	4.32706
FBgn0027929	47.8579	1.29778	0.256644	5.05672	4.2652e-07	4.7976e-05	4.31898
FBgn0283427	2209.24	0.886609	0.176392	5.02636	4.99889e-07	5.55749e-05	4.25512
FBgn0053319	71.9211	-1.34391	0.267824	-5.0179	5.2238e-07	5.74078e-05	4.24103
FBgn0028396	479.17	1.18466	0.236354	5.01224	5.38001e-07	5.84526e-05	4.2332
FBgn0039023	43.9092	1.28928	0.257612	5.00473	5.59414e-07	6.00962e-05	4.22115
FBgn0019928	435.469	-1.01737	0.203731	-4.99368	5.92408e-07	6.29335e-05	4.20112
FBgn0033820	3726.12	0.817964	0.164353	4.97686	6.46239e-07	6.78977e-05	4.16814
FBgn0039239	117.466	1.0335	0.20813	4.96565	6.84706e-07	7.11574e-05	4.14778
FBgn0085195	2030.3	-1.05134	0.212161	-4.9554	7.21802e-07	7.42059e-05	4.12956
FBgn0037915	136.035	1.11075	0.224578	4.94597	7.57657e-07	7.70634e-05	4.11315
FBgn0031277	2637.04	-0.800773	0.162503	-4.92775	8.31798e-07	8.37139e-05	4.0772
FBgn0039564	59.7974	1.24469	0.253424	4.91149	9.03874e-07	9.00202e-05	4.04566
FBgn0034761	455.451	0.837468	0.172421	4.85711	1.19109e-06	0.000117402	3.93032
FBgn0001125	1058.12	-0.676964	0.139918	-4.83831	1.30947e-06	0.000127754	3.89363
FBgn0031626	132.717	1.00674	0.208256	4.83414	1.3372e-06	0.000129141	3.88893
FBgn0032286	116.696	1.04505	0.217788	4.7985	1.59858e-06	0.00015284	3.81576
FBgn0261061	11413.6	-0.694245	0.145181	-4.78194	1.73613e-06	0.000164348	3.78424
FBgn0011559	1252.16	0.913653	0.191366	4.77437	1.80267e-06	0.000168974	3.77218
FBgn0050042	573.549	-0.905846	0.190462	-4.75604	1.97427e-06	0.000183262	3.73693
FBgn0040705	604.635	-0.783007	0.164803	-4.75118	2.02234e-06	0.000185919	3.73068
FBgn0086906	2600.64	0.686402	0.14484	4.73905	2.14725e-06	0.000195522	3.7088
FBgn0265180	365.848	0.820501	0.173539	4.72806	2.26676e-06	0.000204458	3.6894
FBgn0038803	398.157	0.742587	0.159427	4.65783	3.19553e-06	0.000285537	3.54434
FBgn0259715	1471.7	-0.855829	0.183947	-4.65258	3.27808e-06	0.000290201	3.5373
FBgn0039629	72.1986	1.06161	0.229841	4.6189	3.85786e-06	0.000338394	3.47058
FBgn0038718	393.014	-0.735194	0.159825	-4.6	4.22486e-06	0.000367218	3.43508
FBgn0030362	1099.52	-0.988761	0.215879	-4.58016	4.64625e-06	0.000400205	3.39772
FBgn0265538	7693.62	-0.669827	0.146364	-4.57643	4.72969e-06	0.000403755	3.39388
FBgn0003495	138.382	0.94817	0.208737	4.54241	5.56148e-06	0.000470561	3.32738
FBgn0051025	606.432	0.699369	0.154132	4.53748	5.69305e-06	0.000477467	3.32106
FBgn0040931	1035.69	-0.690065	0.153056	-4.50857	6.52658e-06	0.000542614	3.26551
FBgn0264077	68.3769	1.01593	0.226421	4.48689	7.22704e-06	0.000590579	3.22872
FBgn0038412	123.978	0.97729	0.217745	4.48822	7.18194e-06	0.000590579	3.22872
FBgn0003274	27609.5	-0.629299	0.140488	-4.47939	7.48573e-06	0.000606534	3.21714
FBgn0058469	74669.6	-0.744713	0.166455	-4.47396	7.67837e-06	0.000616915	3.20977
FBgn0262579	1550.99	0.634031	0.14195	4.46657	7.94829e-06	0.000632777	3.19875
FBgn0085453	411.088	-0.800791	0.17935	-4.46497	8.00817e-06	0.000632777	3.19875
FBgn0030925	114.936	0.957668	0.215214	4.44984	8.59355e-06	0.000673467	3.17168
FBgn0030593	359.751	-0.896869	0.202131	-4.43707	9.11922e-06	0.000708852	3.14944
FBgn0262574	563.374	-0.745385	0.168948	-4.41192	1.02458e-05	0.000790003	3.10237
FBgn0038607	210.817	0.7917	0.179758	4.40424	1.06155e-05	0.000811957	3.09047
FBgn0042119	1460.27	-0.617952	0.14078	-4.38948	1.1362e-05	0.000862163	3.06441
FBgn0039802	473.941	-0.747189	0.170903	-4.37201	1.2311e-05	0.000926815	3.03301
FBgn0028984	261.775	0.894827	0.205464	4.35515	1.32974e-05	0.000986709	3.00581
FBgn0003358	1418.72	-0.696787	0.160001	-4.3549	1.3313e-05	0.000986709	3.00581
FBgn0039022	75.0066	0.985071	0.226362	4.35174	1.3506e-05	0.000993317	3.00291
FBgn0036925	151.379	0.920634	0.212186	4.33881	1.43257e-05	0.00104556	2.98065
FBgn0037913	4298.78	-0.624108	0.144155	-4.32943	1.49493e-05	0.00107681	2.96786
FBgn0022774	113.345	-0.868026	0.200515	-4.32899	1.49792e-05	0.00107681	2.96786
FBgn0035042	681.806	-0.668146	0.155252	-4.30361	1.68035e-05	0.00119894	2.9212
FBgn0031505	2064.15	-0.727341	0.169149	-4.3	1.70799e-05	0.00120964	2.91734
FBgn0259951	70.0261	-0.9842	0.229217	-4.29375	1.75681e-05	0.00123506	2.90831
FBgn0035977	49.4041	1.08445	0.253444	4.27884	1.87869e-05	0.00130161	2.88552
FBgn0040211	54.9562	-1.06535	0.248927	-4.27975	1.87103e-05	0.00130161	2.88552
FBgn0264513	713.414	-0.651675	0.152721	-4.26709	1.98038e-05	0.00136219	2.86576
FBgn0003076	1505.58	-0.737027	0.173223	-4.25479	2.09242e-05	0.00142897	2.84498
FBgn0051921	236.129	0.76296	0.179521	4.24999	2.13784e-05	0.00144964	2.83874
FBgn0028538	76.9334	1.0227	0.240869	4.24586	2.17758e-05	0.00146618	2.83381
FBgn0061197	577.372	0.668643	0.157687	4.24031	2.23214e-05	0.00149241	2.82611
FBgn0038160	123.819	0.991567	0.234061	4.23636	2.27176e-05	0.00150835	2.8215
FBgn0033919	223.561	0.727718	0.171943	4.23231	2.31302e-05	0.00152516	2.81669
FBgn0038250	103.395	0.874419	0.206922	4.22585	2.38045e-05	0.00155887	2.80719
FBgn0011695	11109.8	0.71362	0.169152	4.2188	2.45601e-05	0.00159398	2.79752
FBgn0051779	3226.47	-0.753846	0.178741	-4.21753	2.4699e-05	0.00159398	2.79752
FBgn0051091	45.9382	-1.03178	0.244716	-4.21624	2.48409e-05	0.00159398	2.79752
FBgn0036311	242.533	0.762734	0.181041	4.21304	2.51954e-05	0.00160535	2.79443
FBgn0031561	7811.11	0.661223	0.157	4.21163	2.53537e-05	0.00160535	2.79443
FBgn0262717	55.7951	1.02919	0.245581	4.19082	2.77942e-05	0.00173687	2.76023
FBgn0027843	406.014	0.741443	0.176876	4.19189	2.76641e-05	0.00173687	2.76023
FBgn0031971	449.409	-0.662659	0.15904	-4.16661	3.09158e-05	0.00191939	2.71684
FBgn0032520	190.453	0.781016	0.188256	4.1487	3.34371e-05	0.00206253	2.6856
FBgn0000489	459.341	0.676103	0.163246	4.14161	3.4488e-05	0.00211371	2.67495
FBgn0031373	146.819	-0.784071	0.189514	-4.13727	3.5146e-05	0.00214032	2.66952
FBgn0086355	2073.83	-0.553106	0.133902	-4.13068	3.61688e-05	0.00218867	2.65982
FBgn0265191	105.822	0.883725	0.215466	4.10146	4.10554e-05	0.00246155	2.60879
FBgn0040001	675.29	-0.662394	0.161533	-4.10068	4.11932e-05	0.00246155	2.60879
FBgn0052072	148.745	0.80923	0.197665	4.09394	4.24113e-05	0.0025186	2.59884
FBgn0025454	813.422	-0.838095	0.206038	-4.06767	4.74862e-05	0.00280257	2.55244
FBgn0050410	707.116	-0.62809	0.154514	-4.06494	4.8045e-05	0.00281815	2.55004
FBgn0262896	297.094	-0.719981	0.179614	-4.00849	6.1109e-05	0.00356258	2.44824
FBgn0022355	7037.18	0.662886	0.165758	3.99912	6.35794e-05	0.00363314	2.43972
FBgn0261602	18784.1	-0.573746	0.143519	-3.9977	6.39611e-05	0.00363314	2.43972
FBgn0034645	2820.18	-0.627891	0.157101	-3.99675	6.42193e-05	0.00363314	2.43972
FBgn0040349	459.529	-0.69492	0.173787	-3.99869	6.36948e-05	0.00363314	2.43972
FBgn0036759	317.687	-0.704339	0.176219	-3.99695	6.41629e-05	0.00363314	2.43972
FBgn0034121	259.869	0.773424	0.193942	3.98791	6.66575e-05	0.0037489	2.4261
FBgn0262099	17679.4	-0.73399	0.184829	-3.97118	7.15179e-05	0.00399873	2.39808
FBgn0263082	221.391	-0.688861	0.173586	-3.96842	7.23508e-05	0.00402178	2.39558
FBgn0085454	61.4297	0.969451	0.244604	3.96334	7.3907e-05	0.0040579	2.3917
FBgn0030251	876.276	-0.734979	0.185472	-3.96275	7.40914e-05	0.0040579	2.3917
FBgn0263763	508.935	-0.832229	0.210044	-3.96216	7.42739e-05	0.0040579	2.3917
FBgn0052110	37.881	1.01101	0.256525	3.94118	8.10827e-05	0.00439864	2.35668
FBgn0034331	3593.75	0.731859	0.185744	3.94015	8.14308e-05	0.00439864	2.35668
FBgn0262880	92.4143	0.913762	0.232358	3.93256	8.40453e-05	0.00451436	2.3454
FBgn0028336	937.513	-0.608287	0.154755	-3.93064	8.47189e-05	0.00452513	2.34437
FBgn0035505	72.7918	0.930861	0.237026	3.92725	8.59239e-05	0.00456399	2.34066
FBgn0037064	391.826	0.757158	0.19298	3.9235	8.72702e-05	0.00460989	2.33631
FBgn0051226	4680.11	-0.613559	0.156683	-3.91591	9.00624e-05	0.00473124	2.32502
FBgn0035343	472.319	0.800951	0.204782	3.91124	9.18253e-05	0.0047975	2.31899
FBgn0262601	135.921	-0.804811	0.206367	-3.8999	9.62318e-05	0.00500039	2.301
FBgn0020415	464.203	0.643262	0.165473	3.88741	0.000101319	0.00523627	2.28098
FBgn0037810	169.542	0.787352	0.203596	3.86722	0.000110081	0.00565854	2.2473
FBgn0034827	239.769	0.791359	0.204971	3.86083	0.000113004	0.00576025	2.23956
FBgn0010053	553.769	-0.577903	0.149705	-3.86026	0.000113265	0.00576025	2.23956
FBgn0261055	1327.57	-0.644576	0.167131	-3.8567	0.000114927	0.00581386	2.23554
FBgn0039682	6327.34	-0.782857	0.203175	-3.85311	0.000116628	0.00586886	2.23145
FBgn0052425	1056.19	0.656065	0.170615	3.8453	0.000120406	0.00599584	2.22215
FBgn0036015	251.101	-0.711286	0.184927	-3.84631	0.000119911	0.00599584	2.22215
FBgn0002865	774.261	0.596609	0.15521	3.84387	0.000121109	0.00599962	2.22188
FBgn0262035	65.8131	0.891284	0.232214	3.8382	0.000123942	0.00605821	2.21766
FBgn0038181	239.24	0.725982	0.189171	3.8377	0.000124193	0.00605821	2.21766
FBgn0011725	941.55	0.63268	0.164776	3.83963	0.00012322	0.00605821	2.21766
FBgn0033954	993.616	0.550883	0.14394	3.82718	0.000129618	0.00629077	2.2013
FBgn0039114	705.726	0.656885	0.171869	3.82202	0.000132361	0.00639145	2.1944
FBgn0044511	298.558	-0.625712	0.164277	-3.80888	0.000139596	0.00670694	2.17348
FBgn0024293	1621.18	-0.602213	0.158239	-3.80571	0.000141395	0.00672577	2.17226
FBgn0022359	156.338	-0.814838	0.214108	-3.80573	0.000141388	0.00672577	2.17226
FBgn0002579	16444.4	-0.559676	0.147411	-3.79671	0.000146629	0.00694022	2.15863
FBgn0038820	801.188	-0.601595	0.158799	-3.78841	0.000151614	0.0071408	2.14625
FBgn0032518	11762.3	-0.573967	0.151722	-3.78301	0.000154943	0.00726182	2.13895
FBgn0031108	879.84	-0.667868	0.176711	-3.77943	0.00015719	0.00733117	2.13483
FBgn0033428	567.034	-0.589681	0.15613	-3.77687	0.000158814	0.007371	2.13247
FBgn0003034	9240.91	-0.630575	0.167214	-3.77107	0.000162546	0.00750774	2.12449
FBgn0039298	542.756	-0.643138	0.170629	-3.76922	0.000163759	0.00752741	2.12335
FBgn0005666	1595.09	0.552716	0.147024	3.75936	0.000170348	0.00779281	2.10831
FBgn0038179	143.356	0.751401	0.200804	3.74196	0.000182587	0.00827355	2.08231
FBgn0028870	385.528	0.637709	0.170389	3.74266	0.000182084	0.00827355	2.08231
FBgn0035722	390.881	-0.599292	0.160509	-3.73371	0.000188683	0.00850943	2.0701
FBgn0035638	127.393	0.774045	0.207396	3.73221	0.000189804	0.0085198	2.06957
FBgn0031347	512.308	0.584826	0.157215	3.7199	0.000199298	0.00890416	2.05041
FBgn0034354	299.096	-0.661813	0.178049	-3.71702	0.000201586	0.0089645	2.04747
FBgn0035089	204.501	0.770923	0.207735	3.71109	0.000206368	0.00910284	2.04082
FBgn0039697	2555.62	-0.595716	0.160535	-3.7108	0.000206601	0.00910284	2.04082
FBgn0028986	930.867	0.702835	0.189759	3.70383	0.000212365	0.00931388	2.03087
FBgn0083953	508.471	-0.64572	0.1746	-3.69829	0.000217059	0.00947626	2.02336
FBgn0035957	82.23	0.863786	0.23371	3.69597	0.000219045	0.00951949	2.02139
FBgn0027376	139.162	0.804368	0.217971	3.69025	0.000224034	0.00969225	2.01358
FBgn0262583	82.055	0.806891	0.218857	3.68684	0.000227056	0.00977317	2.00996
FBgn0030356	564.332	-0.70687	0.19178	-3.68584	0.000227949	0.00977317	2.00996
FBgn0034143	31.4818	0.978605	0.266134	3.67711	0.000235888	0.0100684	1.99704
FBgn0039419	376.282	0.600109	0.163536	3.66959	0.000242939	0.0101928	1.99171
FBgn0086691	929.794	-0.529842	0.144392	-3.66946	0.000243066	0.0101928	1.99171
FBgn0031459	1557.02	-0.542083	0.147646	-3.6715	0.000241136	0.0101928	1.99171
FBgn0019624	4168.45	-0.598478	0.162962	-3.67249	0.000240198	0.0101928	1.99171
FBgn0263597	31590.4	-0.660657	0.180202	-3.66621	0.000246174	0.010278	1.98809
FBgn0033367	92.1898	-0.787241	0.214878	-3.66366	0.000248635	0.0103357	1.98566
FBgn0027949	75.5395	0.807912	0.22071	3.66052	0.000251707	0.0104181	1.98221
FBgn0267253	174.938	0.687998	0.188111	3.65741	0.00025478	0.0104998	1.97882
FBgn0250823	939.899	0.540449	0.147816	3.65622	0.000255962	0.0105032	1.97868
FBgn0003462	5210.67	-0.519441	0.14221	-3.65264	0.000259562	0.0106054	1.97447
FBgn0031251	67.4196	0.828367	0.227294	3.64448	0.000267937	0.0108549	1.96438
FBgn0038130	95.3838	0.801763	0.219979	3.64473	0.00026767	0.0108549	1.96438
FBgn0030999	3260.22	-0.580225	0.159263	-3.6432	0.000269268	0.0108628	1.96406
FBgn0263118	75.1791	0.886533	0.243923	3.63448	0.000278546	0.0111898	1.95118
FBgn0053002	329.078	-0.624664	0.172167	-3.62824	0.000285355	0.0114154	1.94251
FBgn0061198	287.28	-0.592901	0.163532	-3.6256	0.000288287	0.0114846	1.93988
FBgn0053110	116.545	0.728866	0.201455	3.61801	0.000296872	0.0116806	1.93253
FBgn0005626	180.013	0.676457	0.186912	3.61911	0.000295615	0.0116806	1.93253
FBgn0036135	255.247	-0.646899	0.178759	-3.61883	0.000295932	0.0116806	1.93253
FBgn0034245	3454.6	-0.50606	0.139919	-3.6168	0.000298269	0.0116875	1.93228
FBgn0051092	941.909	0.556917	0.1544	3.60698	0.000309787	0.0120893	1.9176
FBgn0010078	23608.1	-0.596042	0.165479	-3.60192	0.000315875	0.0122767	1.91092
FBgn0020906	2755.35	-0.69543	0.193269	-3.59826	0.000320357	0.0123506	1.90831
FBgn0051485	58.1972	-0.849877	0.236146	-3.59895	0.000319506	0.0123506	1.90831
FBgn0259968	7493.2	-0.712142	0.198175	-3.59349	0.000326274	0.0125281	1.90211
FBgn0031617	110.815	0.852092	0.237768	3.58371	0.000338743	0.0129033	1.8893
FBgn0039152	91.0632	0.76656	0.2139	3.58373	0.000338719	0.0129033	1.8893
FBgn0037788	675.831	-0.574592	0.160467	-3.58076	0.000342601	0.0129985	1.88611
FBgn0261258	497.635	0.559651	0.156486	3.57637	0.000348398	0.0131661	1.88054
FBgn0086904	3237.09	-0.473793	0.132566	-3.574	0.000351565	0.0131816	1.88003
FBgn0031417	358.199	-0.63325	0.177171	-3.57422	0.000351273	0.0131816	1.88003
FBgn0011768	927.458	-0.520071	0.146255	-3.55592	0.000376661	0.0140674	1.85179
FBgn0003249	184.738	0.736961	0.207441	3.55264	0.000381391	0.0141886	1.84806
FBgn0001257	1320.27	0.496107	0.139929	3.54541	0.000391998	0.0145267	1.83783
FBgn0029167	134.414	0.734327	0.207696	3.53559	0.000406867	0.0150195	1.82334
FBgn0005659	222.727	0.620798	0.175908	3.5291	0.000416979	0.0153336	1.81436
FBgn0250841	1362.06	-0.579432	0.164323	-3.52618	0.000421598	0.015444	1.81124
FBgn0003162	304.594	0.695331	0.197594	3.519	0.000433183	0.0158079	1.80113
FBgn0029134	1186.07	-0.548174	0.156049	-3.51282	0.000443379	0.0161184	1.79268
FBgn0261928	77.7847	0.811291	0.231275	3.5079	0.000451657	0.0163572	1.78629
FBgn0261060	1749.85	-0.70942	0.202297	-3.50683	0.000453481	0.0163612	1.78618
FBgn0264979	152.32	0.695898	0.198608	3.50388	0.000458537	0.0164358	1.78421
FBgn0034435	1228.73	0.565786	0.161486	3.50362	0.000458987	0.0164358	1.78421
FBgn0039238	58.3655	0.842651	0.241122	3.49471	0.000474582	0.0169309	1.77132
FBgn0044030	275.583	-0.628938	0.180277	-3.48873	0.000485314	0.0172494	1.76323
FBgn0010482	145.704	0.683968	0.196168	3.48664	0.000489124	0.0173204	1.76144
FBgn0260444	156.121	-0.666069	0.191194	-3.48374	0.000494466	0.017445	1.75833
FBgn0033093	442.912	-0.589005	0.169369	-3.47764	0.000505847	0.0177809	1.75005
FBgn0052568	291.267	0.680008	0.196301	3.46411	0.000531993	0.0186315	1.72975
FBgn0030307	35.405	0.917391	0.264918	3.46293	0.000534331	0.018645	1.72944
FBgn0050430	5670.16	-0.494119	0.142753	-3.46135	0.00053748	0.0186867	1.72847
FBgn0265487	3903.05	0.518062	0.149838	3.45749	0.000545227	0.0188874	1.72383
FBgn0266801	155.705	0.66161	0.191458	3.45564	0.000548993	0.0189492	1.72241
FBgn0031690	176.529	0.660889	0.191623	3.4489	0.000562882	0.0193587	1.71312
FBgn0040649	311.585	-0.637638	0.185156	-3.44379	0.000573626	0.0196575	1.70647
FBgn0260393	32.0796	-0.930583	0.271101	-3.43261	0.000597802	0.0204128	1.6901
FBgn0015586	92.6395	0.864802	0.252372	3.4267	0.000610964	0.0206411	1.68527
FBgn0032472	1060.91	0.723004	0.210909	3.42803	0.00060797	0.0206411	1.68527
FBgn0050373	374.474	-0.64785	0.189024	-3.42735	0.000609504	0.0206411	1.68527
FBgn0260745	1146.65	0.608751	0.178163	3.41682	0.000633562	0.0213292	1.67103
FBgn0031653	15023.7	-0.609261	0.178667	-3.41004	0.000649539	0.0217903	1.66174
FBgn0038257	644.637	-0.535663	0.15718	-3.40796	0.000654508	0.0218802	1.65995
FBgn0034152	4476.27	-0.573462	0.168334	-3.40669	0.000657556	0.0219056	1.65945
FBgn0033174	545.688	0.587097	0.172467	3.40412	0.000663773	0.0220359	1.65687
FBgn0026562	829.939	-0.546687	0.160701	-3.40188	0.000669236	0.0220912	1.65578
FBgn0262571	245.243	-0.611328	0.179721	-3.40155	0.000670061	0.0220912	1.65578
FBgn0051320	90.8529	0.794432	0.233956	3.39564	0.000684674	0.0222659	1.65236
FBgn0062442	1067.45	-0.514021	0.151345	-3.39636	0.000682895	0.0222659	1.65236
FBgn0039761	2477.33	-0.56317	0.165812	-3.39644	0.000682696	0.0222659	1.65236
FBgn0030773	214.414	-0.589569	0.17357	-3.39671	0.000682	0.0222659	1.65236
FBgn0053511	75.2261	-0.740465	0.218134	-3.39454	0.000687445	0.0222802	1.65208
FBgn0050156	100.704	0.730735	0.215619	3.38901	0.000701455	0.0223554	1.65062
FBgn0033149	102.634	0.726154	0.214252	3.38925	0.00070085	0.0223554	1.65062
FBgn0034133	236.787	0.587401	0.173248	3.39053	0.000697578	0.0223554	1.65062
FBgn0031228	1662.63	-0.524907	0.154799	-3.3909	0.000696642	0.0223554	1.65062
FBgn0032066	191.792	-0.659173	0.194338	-3.39189	0.00069413	0.0223554	1.65062
FBgn0259736	169.789	0.627744	0.185475	3.38451	0.000713044	0.0226492	1.64495
FBgn0263321	122.789	0.725256	0.214588	3.37976	0.000725488	0.0229682	1.63887
FBgn0035346	415.786	0.675807	0.200111	3.37715	0.0007324	0.0231105	1.63619
FBgn0053977	245.085	-0.570733	0.16908	-3.37553	0.000736742	0.023171	1.63506
FBgn0035032	3900.84	-0.478497	0.141837	-3.37358	0.000741986	0.0232594	1.6334
FBgn0039495	33.6958	0.887226	0.263128	3.37184	0.000746674	0.0233299	1.63209
FBgn0034001	160.635	-0.711724	0.211209	-3.36976	0.000752331	0.0234301	1.63023
FBgn0035147	740.972	-0.491273	0.145851	-3.36832	0.000756281	0.0234766	1.62936
FBgn0261534	377.171	-0.659702	0.196009	-3.36566	0.000763595	0.023627	1.62659
FBgn0259701	186.322	-0.670208	0.199202	-3.36447	0.000766908	0.0236529	1.62611
FBgn0036415	520.16	0.679237	0.2025	3.35425	0.000795803	0.0244652	1.61145
FBgn0051363	1018.21	0.505036	0.151202	3.34014	0.00083737	0.0256606	1.59073
FBgn0050271	189.588	0.642135	0.192482	3.33607	0.00084971	0.0258729	1.58716
FBgn0011230	260.19	0.610313	0.182908	3.33672	0.00084773	0.0258729	1.58716
FBgn0039521	786.299	0.66126	0.19845	3.33212	0.000861862	0.0261596	1.58237
FBgn0020414	982.058	0.496266	0.149024	3.3301	0.000868153	0.0262671	1.58059
FBgn0015584	3306.74	-0.557096	0.16754	-3.32516	0.000883679	0.0266526	1.57426
FBgn0028987	525.035	0.729189	0.219835	3.31698	0.000909963	0.027351	1.56303
FBgn0030518	380.153	-0.580149	0.175005	-3.31503	0.000916323	0.027351	1.56303
FBgn0033999	410.867	-0.621425	0.187417	-3.31573	0.000914042	0.027351	1.56303
FBgn0036023	263.507	-0.678852	0.204817	-3.31444	0.00091828	0.027351	1.56303
FBgn0262894	120.148	0.779917	0.235392	3.31327	0.000922116	0.02738	1.56257
FBgn0036931	296.659	0.611087	0.184803	3.3067	0.000944027	0.0279438	1.55371
FBgn0032495	211.129	0.7717	0.23372	3.30181	0.00096062	0.0281118	1.55111
FBgn0040759	103.592	0.745161	0.225591	3.30315	0.000956065	0.0281118	1.55111
FBgn0085337	86.4649	0.738218	0.22347	3.30343	0.000955095	0.0281118	1.55111
FBgn0038516	242.933	-0.597628	0.181061	-3.30071	0.000964404	0.0281118	1.55111
FBgn0037723	199.671	-0.69258	0.209817	-3.30088	0.000963821	0.0281118	1.55111
FBgn0028997	218.4	0.634997	0.192922	3.29146	0.000996682	0.0289644	1.53814
FBgn0002565	184.71	-0.910119	0.276684	-3.28938	0.00100408	0.0290908	1.53624
FBgn0035695	241.191	-0.777081	0.236368	-3.28759	0.00101049	0.0291882	1.53479
FBgn0263048	261.867	0.662174	0.201484	3.28648	0.00101447	0.0292149	1.5344
FBgn0260474	115.207	0.693557	0.211113	3.28524	0.00101895	0.0292557	1.53379
FBgn0036381	944.77	-0.586537	0.178736	-3.28159	0.00103224	0.0295486	1.52946
FBgn0037339	149.493	0.663037	0.202387	3.27609	0.00105256	0.0300403	1.5223
FBgn0036659	171.593	0.674427	0.206033	3.2734	0.00106262	0.0302374	1.51946
FBgn0016691	5050.19	-0.444385	0.135927	-3.26929	0.0010782	0.0305894	1.51443
FBgn0051788	2846.67	-0.715051	0.219011	-3.26491	0.00109497	0.0309735	1.50901
FBgn0062961	108.713	0.71394	0.21921	3.25688	0.00112646	0.0317701	1.49798
FBgn0053138	263.061	-0.574467	0.176432	-3.25602	0.00112986	0.0317723	1.49795
FBgn0038248	366.756	0.566477	0.174136	3.25307	0.00114166	0.0320101	1.49471
FBgn0037906	957.855	0.622365	0.191438	3.25099	0.00115002	0.0321502	1.49282
FBgn0036969	1790.68	0.562516	0.173411	3.24384	0.0011793	0.0328725	1.48317
FBgn0033723	31.311	-0.889281	0.274242	-3.24269	0.00118409	0.0329101	1.48267
FBgn0030157	687.766	-0.542431	0.167363	-3.24105	0.0011909	0.0330034	1.48144
FBgn0259971	10857	-0.644892	0.199032	-3.24014	0.00119471	0.0330133	1.48131
FBgn0037819	279.15	0.612364	0.189158	3.23732	0.00120659	0.0332456	1.47827
FBgn0032773	722.319	0.581102	0.179596	3.23561	0.00121383	0.033349	1.47692
FBgn0014395	35.4503	0.874177	0.270431	3.23254	0.00122696	0.0336131	1.47349
FBgn0250831	1166.68	-0.605946	0.187665	-3.22888	0.00124278	0.0339491	1.46917
FBgn0033296	1552.23	-0.47322	0.146718	-3.22538	0.00125808	0.0342691	1.4651
FBgn0040575	455.377	-0.569005	0.1771	-3.2129	0.00131404	0.0356917	1.44743
FBgn0054002	77.5071	0.745839	0.232234	3.21159	0.00132003	0.0357232	1.44705
FBgn0267327	2625.85	-0.554416	0.172661	-3.21102	0.00132267	0.0357232	1.44705
FBgn0004882	194.326	0.637458	0.198733	3.20761	0.00133843	0.036047	1.44313
FBgn0032771	122.243	0.707601	0.221339	3.19691	0.00138907	0.037306	1.42822
FBgn0031279	61.4219	0.755124	0.236307	3.19552	0.00139578	0.037381	1.42735
FBgn0004414	3008.85	0.643945	0.201595	3.19425	0.00140194	0.0374411	1.42665
FBgn0263830	152.672	-0.700131	0.219252	-3.19327	0.0014067	0.0374636	1.42639
FBgn0014073	69.2495	0.756728	0.237216	3.19004	0.00142252	0.0377798	1.42274
FBgn0052643	80.2707	-0.744415	0.234475	-3.17481	0.00149933	0.0397095	1.40111
FBgn0028920	4307.06	-0.592052	0.186729	-3.17065	0.00152096	0.0401711	1.39609
FBgn0030051	76.7111	0.826137	0.260656	3.16945	0.00152726	0.0402262	1.39549
FBgn0266455	7096.26	0.447585	0.14128	3.16808	0.0015345	0.040306	1.39463
FBgn0035144	27.3201	0.840213	0.265863	3.16032	0.00157597	0.0410569	1.38661
FBgn0046999	117.822	0.710026	0.224651	3.16057	0.00157461	0.0410569	1.38661
FBgn0003149	612.107	0.646231	0.204409	3.16145	0.00156984	0.0410569	1.38661
FBgn0033603	45.4589	0.789552	0.250035	3.15777	0.0015898	0.0412709	1.38436
FBgn0032471	147.806	0.731335	0.231639	3.15722	0.00159282	0.0412709	1.38436
FBgn0037612	194.541	-0.603984	0.191587	-3.15253	0.00161861	0.0418257	1.37856
FBgn0033250	264.145	0.537552	0.170715	3.14883	0.00163924	0.0422445	1.37423
FBgn0031558	3268.02	0.508946	0.161674	3.14799	0.00164398	0.042253	1.37414
FBgn0013683	144.33	-0.660758	0.210058	-3.14559	0.00165751	0.0424866	1.37175
FBgn0040735	1345.29	0.668852	0.212985	3.14037	0.00168737	0.042793	1.36863
FBgn0037001	2007.54	-0.466678	0.148587	-3.14079	0.00168495	0.042793	1.36863
FBgn0015585	1824.6	-0.517381	0.164687	-3.14161	0.00168023	0.042793	1.36863
FBgn0013680	520.857	-0.658192	0.209582	-3.14051	0.00168657	0.042793	1.36863
FBgn0265264	663.034	0.679802	0.216555	3.13917	0.00169429	0.0428547	1.368
FBgn0030572	334.286	-0.598445	0.190701	-3.13814	0.00170024	0.0428918	1.36763
FBgn0036726	761.026	-0.488144	0.155819	-3.13277	0.00173166	0.0435696	1.36082
FBgn0033047	273.208	-0.541168	0.173013	-3.1279	0.00176061	0.0441816	1.35476
FBgn0038690	95.9406	0.668758	0.21424	3.12154	0.00179909	0.045029	1.34651
FBgn0261816	103.133	0.695962	0.223181	3.11838	0.0018185	0.0453961	1.34298
FBgn0083983	307.994	-0.581732	0.186618	-3.11723	0.00182559	0.0454543	1.34243
FBgn0010411	9525.33	-0.451113	0.144965	-3.11187	0.00185908	0.0461679	1.33566
FBgn0259957	35.0182	-0.81571	0.26236	-3.10912	0.00187643	0.046478	1.33275
FBgn0030984	63.5017	-0.727351	0.234068	-3.10744	0.00188716	0.0466232	1.3314
FBgn0035380	181.627	0.637941	0.205478	3.10467	0.00190491	0.0469403	1.32845
FBgn0031878	212.964	0.565171	0.182711	3.09326	0.00197972	0.0486584	1.31284
FBgn0050069	178.824	0.615046	0.199219	3.08728	0.00201995	0.0495199	1.30522
FBgn0010408	9390.87	-0.500613	0.162208	-3.08624	0.00202707	0.0495673	1.30481
FBgn0031538	470.995	-0.573001	0.185969	-3.08116	0.00206193	0.0502912	1.29851
FBgn0031037	434.648	0.575112	0.186782	3.07905	0.00207659	0.050366	1.29786
FBgn0015575	650.288	-0.455201	0.147867	-3.07845	0.0020808	0.050366	1.29786
FBgn0052205	41.2832	-0.779363	0.25316	-3.07854	0.0020802	0.050366	1.29786
FBgn0025388	62.1515	0.725239	0.235769	3.07606	0.00209758	0.0506437	1.29547
FBgn0036835	93.6412	0.734824	0.238944	3.0753	0.00210291	0.0506446	1.29547
FBgn0051099	88.2681	0.709435	0.230878	3.07278	0.00212077	0.0509463	1.29289
FBgn0004087	117.047	-0.634526	0.206884	-3.06706	0.00216176	0.0518009	1.28566
FBgn0030814	129.263	0.677558	0.221436	3.05984	0.00221454	0.052933	1.27627
FBgn0031654	953.687	-0.617766	0.202085	-3.05695	0.00223598	0.0533122	1.27317
FBgn0036157	111.142	0.653257	0.213867	3.0545	0.00225436	0.0536168	1.2707
FBgn0270925	2894.34	0.443204	0.145269	3.05092	0.00228142	0.0541257	1.2666
FBgn0020764	832.409	0.453999	0.14886	3.04983	0.0022897	0.0541877	1.2661
FBgn0038208	313.332	0.501413	0.164554	3.0471	0.00231061	0.0545475	1.26322
FBgn0019830	772.901	-0.445805	0.146487	-3.0433	0.00234002	0.0551056	1.2588
FBgn0038407	234.82	-0.562582	0.184944	-3.0419	0.00235089	0.0552258	1.25786
FBgn0047351	2085.44	-0.516589	0.169926	-3.04009	0.00236509	0.0554232	1.25631
FBgn0038723	259.494	-0.572026	0.188319	-3.03753	0.00238525	0.0557589	1.25369
FBgn0039118	167.293	-0.596922	0.196567	-3.03673	0.0023916	0.055771	1.25359
FBgn0037351	12320.6	-0.511039	0.16835	-3.03557	0.00240083	0.0558499	1.25298
FBgn0262782	2319.79	-0.438829	0.144745	-3.03174	0.00243149	0.0561532	1.25063
FBgn0003517	12575.3	-0.496962	0.163846	-3.0331	0.00242052	0.0561532	1.25063
FBgn0030510	249.235	-0.538294	0.177527	-3.03218	0.00242797	0.0561532	1.25063
FBgn0039598	103.252	0.735984	0.243019	3.0285	0.00245767	0.0564851	1.24807
FBgn0004169	1291.47	0.483397	0.159582	3.02914	0.00245249	0.0564851	1.24807
FBgn0260429	100.696	0.626194	0.206954	3.02576	0.00248005	0.0566446	1.24684
FBgn0038952	388.09	0.610651	0.201836	3.02548	0.00248239	0.0566446	1.24684
FBgn0037310	213.114	-0.538595	0.177981	-3.02613	0.00247704	0.0566446	1.24684
FBgn0069923	2610.17	-0.483449	0.16002	-3.02118	0.00251788	0.0573178	1.24171
FBgn0037796	56.7721	0.72466	0.240265	3.01609	0.00256058	0.0580136	1.23647
FBgn0086359	167.875	0.609835	0.202146	3.01681	0.00255453	0.0580136	1.23647
FBgn0033031	59.2623	0.804218	0.266842	3.01384	0.00257965	0.0581699	1.2353
FBgn0261575	1608.07	-0.479535	0.159098	-3.01409	0.00257754	0.0581699	1.2353
FBgn0021967	2044.64	-0.45898	0.152364	-3.0124	0.00259194	0.0583095	1.23426
FBgn0250814	1902.85	-0.523971	0.174409	-3.00426	0.00266225	0.0597507	1.22366
FBgn0038345	83.4967	0.726515	0.241914	3.00319	0.00267166	0.0597741	1.22349
FBgn0046763	79.9741	0.700215	0.233244	3.00208	0.00268145	0.0597741	1.22349
FBgn0265739	986.097	-0.551297	0.183643	-3.00201	0.00268205	0.0597741	1.22349
FBgn0035976	275.322	0.55577	0.185186	3.00115	0.00268966	0.0598043	1.22327
FBgn0028534	2334.84	-0.544391	0.181587	-2.99795	0.00271798	0.0602937	1.21973
FBgn0032055	1266.09	-0.511331	0.170604	-2.99718	0.00272487	0.0603066	1.21963
FBgn0015521	7125.02	-0.406032	0.135777	-2.99043	0.00278584	0.0615137	1.21103
FBgn0051419	122.522	0.649381	0.217394	2.98712	0.00281619	0.061898	1.20832
FBgn0051639	2051.63	-0.468016	0.156648	-2.98768	0.002811	0.061898	1.20832
FBgn0038400	1853.59	-0.438166	0.146739	-2.98603	0.00282627	0.0619769	1.20777
FBgn0037199	1194.61	-0.437118	0.146441	-2.98494	0.00283633	0.0620552	1.20722
FBgn0036627	40.5008	0.758293	0.254166	2.98346	0.00285008	0.0622137	1.20611
FBgn0032122	151.554	0.733973	0.246118	2.9822	0.00286186	0.0623286	1.20531
FBgn0034128	55.8765	-0.735366	0.246665	-2.98124	0.00287084	0.0623821	1.20494
FBgn0033710	202.906	0.547181	0.183906	2.97532	0.00292681	0.0634541	1.19754
FBgn0004465	250.799	-0.502804	0.169265	-2.97051	0.00297306	0.0643109	1.19172
FBgn0039809	101.773	0.632047	0.212916	2.96852	0.00299236	0.0644724	1.19063
FBgn0014469	582.698	-0.482882	0.162677	-2.96835	0.00299401	0.0644724	1.19063
FBgn0000100	8277.18	-0.478612	0.161323	-2.96679	0.00300923	0.0645958	1.1898
FBgn0051548	239.116	-0.497773	0.167805	-2.96638	0.00301326	0.0645958	1.1898
FBgn0043825	201.54	0.571886	0.19297	2.9636	0.00304059	0.064988	1.18717
FBgn0013684	2838.01	-0.487218	0.164426	-2.96314	0.00304514	0.064988	1.18717
FBgn0029750	168.713	0.659533	0.222784	2.96042	0.00307223	0.0652747	1.18526
FBgn0040747	2273.41	-0.566425	0.191323	-2.96058	0.00307064	0.0652747	1.18526
FBgn0036710	67.9954	0.722716	0.244404	2.95705	0.00310596	0.065845	1.18148
FBgn0051872	317.385	0.628382	0.212647	2.95505	0.0031262	0.0661273	1.17962
FBgn0011596	56.8018	0.747637	0.253518	2.94905	0.00318753	0.0671278	1.1731
FBgn0021765	1477.55	-0.450557	0.152779	-2.94908	0.00318722	0.0671278	1.1731
FBgn0036328	90.1111	0.693112	0.235642	2.94138	0.00326751	0.0686609	1.16329
FBgn0052703	121.363	0.600411	0.204244	2.93968	0.00328554	0.0688882	1.16186
FBgn0040382	328.629	0.548232	0.187006	2.93163	0.00337187	0.0705437	1.15154
FBgn0032400	8616.74	-0.402061	0.13719	-2.93069	0.00338206	0.0706024	1.15118
FBgn0000274	110.332	0.598576	0.204455	2.92766	0.00341522	0.0711392	1.14789
FBgn0025387	58.019	0.726511	0.248447	2.92421	0.00345332	0.0715747	1.14524
FBgn0001112	259.328	0.587183	0.200879	2.92306	0.00346607	0.0715747	1.14524
FBgn0032010	236.469	0.561551	0.192096	2.92328	0.0034636	0.0715747	1.14524
FBgn0038586	72.0487	-0.661748	0.226335	-2.92375	0.00345838	0.0715747	1.14524
FBgn0037989	31.6734	0.766395	0.26239	2.92082	0.00349108	0.0716382	1.14486
FBgn0053290	230.76	0.579783	0.198503	2.92077	0.00349162	0.0716382	1.14486
FBgn0250906	661.342	-0.538109	0.184224	-2.92095	0.00348968	0.0716382	1.14486
FBgn0003943	1711.68	0.422199	0.144637	2.91902	0.00351132	0.071888	1.14334
FBgn0031596	59.456	0.708315	0.242719	2.91824	0.00352008	0.0719134	1.14319
FBgn0033543	580.835	-0.482096	0.165377	-2.91512	0.00355548	0.0724818	1.13977
FBgn0051360	172.897	-0.620025	0.212826	-2.9133	0.00357631	0.0727512	1.13816
FBgn0036285	97.025	0.647876	0.222751	2.90852	0.00363144	0.0737159	1.13244
FBgn0034576	1626.89	-0.538689	0.185298	-2.90716	0.0036473	0.0738809	1.13147
FBgn0267516	1266.1	0.494039	0.170039	2.90544	0.00366735	0.0741301	1.13001
FBgn0036924	101.258	0.601516	0.207118	2.90422	0.00368172	0.0741488	1.1299
FBgn0037398	117.262	0.586439	0.201939	2.90404	0.00368379	0.0741488	1.1299
FBgn0039228	85.6271	0.685224	0.236179	2.90129	0.00371626	0.0744889	1.12791
FBgn0027795	115.059	0.602912	0.207777	2.90172	0.00371118	0.0744889	1.12791
FBgn0263090	1114.96	-0.588749	0.203152	-2.89807	0.00375473	0.0751024	1.12435
FBgn0267668	91.3803	0.617029	0.213441	2.89086	0.00384187	0.0766851	1.11529
FBgn0032424	54.115	0.76917	0.26639	2.88738	0.00388466	0.0771516	1.11266
FBgn0053306	451.728	-0.553091	0.191496	-2.88826	0.00387381	0.0771516	1.11266
FBgn0031689	341.839	-0.578357	0.200332	-2.88699	0.00388945	0.0771516	1.11266
FBgn0037276	104.054	0.652634	0.226199	2.88523	0.00391134	0.0773413	1.11159
FBgn0259481	461.151	0.445982	0.154591	2.88491	0.0039152	0.0773413	1.11159
FBgn0038818	95.39	0.686361	0.238344	2.8797	0.00398053	0.0779198	1.10835
FBgn0036362	66.457	0.668149	0.231971	2.88031	0.00397281	0.0779198	1.10835
FBgn0036365	141.796	0.595345	0.206739	2.87969	0.00398066	0.0779198	1.10835
FBgn0002863	10205.7	-0.441958	0.15348	-2.87958	0.00398206	0.0779198	1.10835
FBgn0026088	626.726	-0.449642	0.156162	-2.87933	0.00398523	0.0779198	1.10835
FBgn0032374	59.4511	0.685958	0.238309	2.87843	0.00399654	0.0779815	1.10801
FBgn0001995	191.491	-0.538412	0.187188	-2.87632	0.00402345	0.0783466	1.10598
FBgn0259973	2903.8	0.499455	0.173707	2.87527	0.00403679	0.0784467	1.10543
FBgn0031941	388.56	0.520026	0.180934	2.87412	0.00405151	0.078573	1.10473
FBgn0026573	187.083	0.545314	0.189823	2.87274	0.00406924	0.078598	1.10459
FBgn0039041	270.879	-0.596148	0.207514	-2.8728	0.00406848	0.078598	1.10459
FBgn0051231	139.489	0.633521	0.22113	2.86493	0.004171	0.0799226	1.09733
FBgn0051538	498.716	0.492357	0.171747	2.86675	0.00414709	0.0799226	1.09733
FBgn0003074	1565.09	-0.401838	0.140239	-2.86538	0.00416508	0.0799226	1.09733
FBgn0034248	641.068	-0.451486	0.157591	-2.86491	0.00417125	0.0799226	1.09733
FBgn0001089	259.004	-0.50561	0.177113	-2.85472	0.00430741	0.0823664	1.08425
FBgn0085461	32.6804	0.751681	0.263534	2.85231	0.00434032	0.0828299	1.08181
FBgn0034936	370.623	-0.468771	0.164512	-2.84947	0.00437921	0.0834057	1.0788
FBgn0262359	110.253	0.60274	0.211755	2.84641	0.00442159	0.0836352	1.07761
FBgn0001091	2152.68	-0.455709	0.160119	-2.84607	0.00442625	0.0836352	1.07761
FBgn0037686	5211.73	-0.531306	0.186572	-2.84772	0.00440336	0.0836352	1.07761
FBgn0261686	210.92	-0.564467	0.198316	-2.8463	0.00442308	0.0836352	1.07761
FBgn0028516	118.999	0.663172	0.233367	2.84175	0.00448664	0.084609	1.07258
FBgn0038983	100.108	0.633355	0.223034	2.83972	0.00451529	0.0847151	1.07204
FBgn0261934	257.844	0.569132	0.200385	2.84019	0.00450867	0.0847151	1.07204
FBgn0036022	604.73	-0.509411	0.179403	-2.83947	0.00451885	0.0847151	1.07204
FBgn0034352	57.0967	0.67956	0.239585	2.8364	0.00456246	0.0851985	1.06957
FBgn0034117	226.48	-0.570913	0.201278	-2.83644	0.00456192	0.0851985	1.06957
FBgn0085427	136.158	0.545436	0.192363	2.83544	0.0045762	0.0852885	1.06911
FBgn0034804	30.9176	0.75387	0.266049	2.83357	0.00460312	0.0856233	1.06741
FBgn0050016	360.615	-0.483199	0.17058	-2.83268	0.00461594	0.0856951	1.06704
FBgn0263200	653.246	-0.46101	0.162806	-2.83165	0.00463084	0.0858052	1.06649
FBgn0041630	261.902	-0.505458	0.178546	-2.83096	0.00464078	0.0858231	1.0664
FBgn0036547	134.193	0.581288	0.205585	2.82749	0.00469146	0.0859714	1.06565
FBgn0040007	7550.34	-0.409643	0.144805	-2.82894	0.00467024	0.0859714	1.06565
FBgn0086712	265.397	-0.502588	0.17776	-2.82733	0.00469376	0.0859714	1.06565
FBgn0030258	91.4802	-0.642943	0.227351	-2.82798	0.00468428	0.0859714	1.06565
FBgn0038398	102.095	-0.647747	0.229069	-2.82774	0.00468773	0.0859714	1.06565
FBgn0016926	136.781	0.59249	0.209771	2.82446	0.00473598	0.0865453	1.06276
FBgn0002571	694.377	-0.506638	0.179406	-2.82398	0.0047432	0.0865453	1.06276
FBgn0040905	257.723	-0.589026	0.208813	-2.82083	0.00478993	0.0872315	1.05933
FBgn0027794	127.941	-0.554259	0.196613	-2.81903	0.00481693	0.0875565	1.05771
FBgn0267795	382.517	0.500346	0.177618	2.81697	0.00484789	0.0876367	1.05731
FBgn0002789	1763.25	0.414755	0.147238	2.81691	0.00484884	0.0876367	1.05731
FBgn0017581	6402.98	0.383911	0.136247	2.81776	0.00483601	0.0876367	1.05731
FBgn0035857	43.9708	0.729657	0.259243	2.81457	0.00488423	0.0877784	1.05661
FBgn0028561	46.9352	0.700656	0.248895	2.81506	0.00487679	0.0877784	1.05661
FBgn0262482	163.973	-0.579752	0.205897	-2.81573	0.00486662	0.0877784	1.05661
FBgn0015399	101.365	0.631709	0.224758	2.81061	0.00494472	0.0886988	1.05208
FBgn0033906	1412.42	0.407729	0.145288	2.80635	0.00501061	0.0897125	1.04715
FBgn0003651	129.84	0.581585	0.207304	2.80547	0.00502437	0.0897907	1.04677
FBgn0262538	117.636	0.66946	0.238937	2.80183	0.00508139	0.0903033	1.0443
FBgn0031176	17123.4	-0.447969	0.159867	-2.80214	0.00507649	0.0903033	1.0443
FBgn0034406	618.961	-0.47078	0.168018	-2.80196	0.00507925	0.0903033	1.0443
FBgn0036316	531.45	-0.497743	0.177892	-2.798	0.00514198	0.0912105	1.03996
FBgn0033969	97.2557	0.608157	0.217486	2.7963	0.00516912	0.0915222	1.03847
FBgn0003134	1292.43	0.41254	0.147573	2.79549	0.0051821	0.0915824	1.03819
FBgn0030433	232	-0.49738	0.178415	-2.78777	0.00530723	0.0936208	1.02863
FBgn0031745	38.2897	0.706682	0.253875	2.78359	0.00537617	0.0943364	1.02532
FBgn0003187	70.7768	0.637696	0.229053	2.78406	0.00536833	0.0943364	1.02532
FBgn0037985	213.658	0.529194	0.190117	2.78351	0.0053774	0.0943364	1.02532
FBgn0033889	437.677	0.473774	0.170401	2.78034	0.00543019	0.0949142	1.02267
FBgn0034793	372.797	-0.465204	0.167286	-2.78089	0.00542106	0.0949142	1.02267
FBgn0021995	166.725	-0.53632	0.192951	-2.77957	0.00544316	0.0949672	1.02243
FBgn0035023	297.322	0.456757	0.16443	2.77781	0.00547261	0.0953071	1.02087
FBgn0033322	104.283	0.589896	0.212427	2.77693	0.00548743	0.0953915	1.02049
FBgn0011787	366.651	-0.446548	0.161057	-2.77262	0.00556078	0.096358	1.01611
FBgn0033229	214.58	-0.493804	0.178109	-2.77247	0.00556319	0.096358	1.01611
FBgn0050093	149.213	0.566467	0.204389	2.77152	0.00557958	0.0964617	1.01565
FBgn0264975	570.181	0.456251	0.164687	2.7704	0.00559871	0.0964617	1.01565
FBgn0033285	507.158	-0.487419	0.175941	-2.77036	0.00559944	0.0964617	1.01565
FBgn0016061	81.787	0.604287	0.218309	2.76804	0.00563949	0.096977	1.01333
FBgn0033574	96.9823	0.614323	0.222052	2.76657	0.00566491	0.0970649	1.01294
FBgn0039754	190.222	0.526605	0.190314	2.76704	0.00565686	0.0970649	1.01294
FBgn0264495	352.583	0.534376	0.193263	2.76502	0.00569187	0.0973523	1.01165
FBgn0025839	909.257	-0.513397	0.185843	-2.76253	0.00573561	0.0979253	1.00911
FBgn0052719	40.2801	0.721497	0.26142	2.75991	0.00578171	0.0983611	1.00718
FBgn0029657	126.921	0.5673	0.205529	2.76019	0.0057768	0.0983611	1.00718
FBgn0033542	249.098	0.481825	0.174645	2.75888	0.00579992	0.0984956	1.00658
FBgn0052846	64.752	0.637666	0.2313	2.75688	0.0058355	0.098747	1.00548
FBgn0000083	1261.21	0.396593	0.143885	2.75631	0.00584571	0.098747	1.00548
FBgn0052647	603.508	-0.477938	0.173336	-2.7573	0.00582811	0.098747	1.00548
FBgn0029783	176.207	-0.501224	0.181894	-2.75558	0.0058588	0.0987937	1.00527
FBgn0250835	243.563	0.502576	0.182601	2.75232	0.00591747	0.0993131	1.00299
FBgn0041342	382.838	0.497553	0.180759	2.75258	0.00591272	0.0993131	1.00299
FBgn0030642	30.7088	-0.721459	0.262145	-2.75214	0.00592077	0.0993131	1.00299
FBgn0086348	86.2297	-0.607011	0.220641	-2.75112	0.00593912	0.0994465	1.00241
FBgn0000108	311.419	-0.496182	0.180469	-2.7494	0.0059705	0.0997972	1.00088
FBgn0036482	55.5612	0.661741	0.240773	2.7484	0.0059886	0.099925	1.00033
FBgn0024958	207.821	-0.478379	0.174098	-2.74776	0.00600036	0.0999467	1.00023
FBgn0050275	28.5798	0.734708	0.267689	2.74463	0.0060579	0.10073	0.996842
FBgn0036091	40062.6	0.420716	0.153915	2.73342	0.00626799	0.104042	0.982791
FBgn0004595	707.461	0.451947	0.165494	2.7309	0.00631624	0.104661	0.980214
FBgn0052833	44.5176	0.674565	0.247201	2.72881	0.00635624	0.104982	0.978886
FBgn0038694	270.912	0.5878	0.215435	2.72843	0.00636372	0.104982	0.978886
FBgn0037024	661.877	-0.418613	0.153441	-2.72818	0.00636853	0.104982	0.978886
FBgn0040648	56.9748	-0.677527	0.248631	-2.72503	0.00642953	0.105805	0.975494
FBgn0002930	584.152	0.431648	0.158575	2.72204	0.00648802	0.106584	0.972308
FBgn0011770	555.175	-0.444496	0.163398	-2.72033	0.00652162	0.106952	0.97081
FBgn0085345	37.8975	-0.704123	0.258955	-2.71909	0.00654617	0.107171	0.969922
FBgn0034140	420.808	-0.556797	0.204921	-2.71713	0.00658513	0.107625	0.968088
FBgn0261380	105.698	-0.557423	0.20525	-2.71583	0.00661102	0.107863	0.967126
FBgn0031546	82.792	0.596444	0.220054	2.71044	0.00671936	0.109258	0.961546
FBgn0037468	375.521	0.440375	0.16244	2.711	0.00670807	0.109258	0.961546
FBgn0035598	497.511	0.521793	0.192602	2.70918	0.00674503	0.109304	0.961365
FBgn0001234	1303.56	0.478494	0.176586	2.7097	0.00673446	0.109304	0.961365
FBgn0031378	176.942	-0.517038	0.190971	-2.70741	0.00678106	0.109702	0.959787
FBgn0040582	2324.19	0.584923	0.216174	2.7058	0.00681405	0.109864	0.959146
FBgn0037626	111.039	0.551039	0.203629	2.70608	0.00680817	0.109864	0.959146
FBgn0035112	214.936	0.518404	0.191679	2.70454	0.00683982	0.110094	0.958238
FBgn0035455	210.754	0.525346	0.194564	2.70012	0.00693153	0.110686	0.955907
FBgn0050362	187.814	0.520852	0.192814	2.70131	0.0069066	0.110686	0.955907
FBgn0001218	4207.76	0.365641	0.135404	2.70037	0.00692622	0.110686	0.955907
FBgn0265788	78.1474	-0.61841	0.228942	-2.70116	0.00690982	0.110686	0.955907
FBgn0029999	71.0782	-0.6277	0.232484	-2.69997	0.00693452	0.110686	0.955907
FBgn0015010	1872.09	-0.415154	0.153885	-2.69783	0.00697933	0.111216	0.953834
FBgn0034153	3277.19	-0.436066	0.161753	-2.69588	0.00702038	0.111684	0.95201
FBgn0085229	868.261	-0.413584	0.153446	-2.69531	0.00703238	0.111689	0.951991
FBgn0037375	76.2511	0.633508	0.2353	2.69234	0.00709532	0.11213	0.95028
FBgn0259108	329.412	0.452655	0.168081	2.69307	0.00707974	0.11213	0.95028
FBgn0030103	108.114	-0.564273	0.209555	-2.69271	0.00708729	0.11213	0.95028
FBgn0263026	184.606	-0.555994	0.206601	-2.69115	0.00712065	0.112344	0.949449
FBgn0030306	484.173	0.407955	0.151727	2.68874	0.00717226	0.112786	0.947744
FBgn0039305	194.656	-0.509441	0.189469	-2.68879	0.00717118	0.112786	0.947744
FBgn0039461	278.806	-0.444329	0.165403	-2.68634	0.00722395	0.113412	0.94534
FBgn0001145	3922.87	0.353718	0.131728	2.68522	0.00724823	0.113607	0.944594
FBgn0038266	84.2973	0.597962	0.223138	2.67978	0.00736697	0.114529	0.941083
FBgn0034693	110.519	0.558902	0.208482	2.68081	0.00734444	0.114529	0.941083
FBgn0011227	4053.42	-0.388069	0.144724	-2.68143	0.00733073	0.114529	0.941083
FBgn0039474	1032.17	-0.430196	0.160522	-2.67998	0.00736267	0.114529	0.941083
FBgn0030257	28.1504	-0.714405	0.266522	-2.68048	0.00735174	0.114529	0.941083
FBgn0050378	197.992	0.523631	0.195526	2.67806	0.00740507	0.114935	0.939548
FBgn0037186	173.216	-0.482406	0.180252	-2.67629	0.00744428	0.115356	0.937959
FBgn0032957	51.235	0.647713	0.242128	2.67508	0.00747103	0.115583	0.937104
FBgn0261531	460.018	-0.466109	0.174455	-2.6718	0.00754455	0.116532	0.933554
FBgn0011204	267.181	0.492928	0.184612	2.67007	0.00758349	0.116945	0.932019
FBgn0034502	30.094	0.72538	0.271951	2.66732	0.00764592	0.11736	0.930479
FBgn0028941	49.9885	0.670102	0.251232	2.66726	0.00764726	0.11736	0.930479
FBgn0002855	683.494	0.534695	0.200451	2.66747	0.00764254	0.11736	0.930479
FBgn0051816	195.954	-0.620579	0.232795	-2.66578	0.00768104	0.11769	0.929261
FBgn0052652	693.864	-0.566271	0.212518	-2.66458	0.00770839	0.11792	0.928413
FBgn0026439	747.129	-0.492623	0.184991	-2.66296	0.00774566	0.118301	0.927013
FBgn0010548	730.19	-0.397755	0.149778	-2.65563	0.00791597	0.12017	0.920204
FBgn0032453	1020.9	-0.405497	0.15263	-2.65673	0.0078903	0.12017	0.920204
FBgn0037090	279.402	-0.502291	0.189162	-2.65535	0.00792253	0.12017	0.920204
FBgn0037513	127.523	-0.535547	0.201668	-2.65558	0.00791721	0.12017	0.920204
FBgn0051103	120.674	-0.545548	0.205485	-2.65493	0.00793257	0.12017	0.920204
FBgn0030575	125.698	-0.57658	0.217211	-2.65446	0.00794345	0.12017	0.920204
FBgn0005778	39.1446	0.709908	0.267615	2.65272	0.00798469	0.120455	0.919175
FBgn0032835	614.16	0.48306	0.182108	2.6526	0.0079875	0.120455	0.919175
FBgn0016675	134.875	-0.549381	0.207248	-2.65083	0.00802938	0.120896	0.917588
FBgn0035632	160.054	-0.500648	0.189004	-2.64887	0.0080762	0.12141	0.915747
FBgn0034509	346.191	-0.501197	0.189316	-2.64741	0.0081111	0.121743	0.914556
FBgn0041711	78.8896	-0.600164	0.22677	-2.64657	0.00813127	0.121854	0.914159
FBgn0039147	65.5473	0.626301	0.236696	2.64601	0.00814473	0.121865	0.914121
FBgn0030863	152.531	0.515381	0.195107	2.64152	0.00825342	0.123045	0.909936
FBgn0019661	3452.4	0.4752	0.179921	2.64116	0.00826221	0.123045	0.909936
FBgn0015621	65.2334	-0.630951	0.238854	-2.64158	0.00825213	0.123045	0.909936
FBgn0052677	63.8585	0.604807	0.229322	2.63737	0.00835523	0.124237	0.905749
FBgn0031423	145.535	0.547242	0.207615	2.63585	0.00839265	0.124367	0.905297
FBgn0051528	130.017	0.529413	0.200813	2.63635	0.00838039	0.124367	0.905297
FBgn0026872	485.033	-0.460521	0.174742	-2.63543	0.00840297	0.124367	0.905297
FBgn0067311	32.0997	0.715668	0.271718	2.63386	0.00844206	0.124545	0.904674
FBgn0053512	34.2317	0.702272	0.266656	2.63362	0.00844791	0.124545	0.904674
FBgn0052161	158.606	-0.538949	0.204661	-2.63338	0.00845409	0.124545	0.904674
FBgn0261714	55.5759	0.66879	0.254283	2.6301	0.00853607	0.124982	0.903152
FBgn0262514	77.6853	0.608454	0.231309	2.63048	0.00852641	0.124982	0.903152
FBgn0083968	331.428	-0.479963	0.182468	-2.63039	0.00852866	0.124982	0.903152
FBgn0037880	103.452	-0.554746	0.210905	-2.63031	0.00853068	0.124982	0.903152
FBgn0051682	44.8404	0.648076	0.246495	2.62917	0.00855939	0.125132	0.902631
FBgn0040813	27549.6	-0.425354	0.161885	-2.62751	0.00860113	0.12555	0.901183
FBgn0037359	97.4375	0.551824	0.210216	2.62503	0.00866408	0.126098	0.899291
FBgn0053704	300.083	-0.556879	0.212145	-2.62499	0.00866505	0.126098	0.899291
FBgn0000046	466.871	0.516052	0.196758	2.62278	0.00872167	0.126345	0.898441
FBgn0036910	178.805	-0.471606	0.179805	-2.62287	0.00871915	0.126345	0.898441
FBgn0034601	413.099	-0.50219	0.191464	-2.62289	0.00871863	0.126345	0.898441
FBgn0051313	1099.66	-0.4263	0.162632	-2.62126	0.00876048	0.126716	0.89717
FBgn0031208	32.5796	0.683083	0.260712	2.62006	0.00879131	0.126859	0.896679
FBgn0039537	827.429	-0.418077	0.159581	-2.61985	0.00879693	0.126859	0.896679
FBgn0031562	178.206	0.619147	0.236505	2.6179	0.00884729	0.127366	0.894947
FBgn0039052	196.645	-0.571109	0.218192	-2.61746	0.00885873	0.127366	0.894947
FBgn0033961	1453.15	-0.5003	0.191258	-2.61584	0.00890094	0.127781	0.893535
FBgn0003165	649.274	0.397299	0.151955	2.61458	0.0089338	0.12806	0.892586
FBgn0032478	212.067	0.462944	0.177106	2.61393	0.00895061	0.128109	0.89242
FBgn0016697	801.238	-0.403137	0.15438	-2.61134	0.0090189	0.128509	0.891066
FBgn0036199	172.267	-0.484333	0.185421	-2.61208	0.00899945	0.128509	0.891066
FBgn0033893	309.061	-0.508977	0.194904	-2.61142	0.00901665	0.128509	0.891066
FBgn0010387	6064.94	-0.430287	0.164931	-2.60889	0.00908368	0.12924	0.888604
FBgn0031992	286.524	-0.448124	0.171947	-2.60618	0.00915594	0.12989	0.886424
FBgn0266068	104.635	-0.56776	0.217854	-2.60615	0.00915657	0.12989	0.886424
FBgn0033904	84.9324	-0.56826	0.218103	-2.60547	0.00917494	0.129958	0.886197
FBgn0036670	40.539	0.694086	0.266502	2.60443	0.00920286	0.130152	0.885549
FBgn0010516	1468.76	-0.391538	0.150364	-2.60394	0.00921587	0.130152	0.885549
FBgn0037172	77.981	0.595541	0.228804	2.60284	0.00924552	0.130193	0.885411
FBgn0266696	862.612	0.443383	0.17038	2.60232	0.00925965	0.130193	0.885411
FBgn0004066	705.463	-0.384645	0.147801	-2.60246	0.00925585	0.130193	0.885411
FBgn0034229	1499.07	-0.383036	0.147238	-2.60148	0.00928234	0.130298	0.885062
FBgn0029665	269.671	-0.453178	0.174264	-2.60053	0.00930797	0.130298	0.885062
FBgn0038656	142.224	-0.516874	0.198743	-2.60072	0.00930297	0.130298	0.885062
FBgn0004629	3684.03	0.399816	0.153825	2.59917	0.00934501	0.130625	0.883973
FBgn0033279	95.5505	0.586162	0.225619	2.59802	0.00937642	0.130697	0.883735
FBgn0052437	115.211	0.562484	0.21653	2.59772	0.00938455	0.130697	0.883735
FBgn0085249	8925.46	-0.446603	0.17196	-2.59714	0.00940049	0.130697	0.883735
FBgn0263086	217.781	-0.502403	0.193472	-2.59677	0.00941048	0.130697	0.883735
FBgn0262945	608.094	-0.534992	0.206045	-2.59648	0.00941848	0.130697	0.883735
FBgn0010113	352.974	0.419169	0.161531	2.59498	0.00945976	0.13089	0.883094
FBgn0053080	82.5107	-0.670131	0.258219	-2.59521	0.00945342	0.13089	0.883094
FBgn0039398	146.024	0.582573	0.224575	2.59412	0.00948336	0.131027	0.88264
FBgn0036763	257.953	0.457146	0.176271	2.59342	0.00950269	0.131104	0.882383
FBgn0035501	194.722	0.517846	0.199755	2.59241	0.00953058	0.1313	0.881737
FBgn0036204	333.577	-0.522442	0.20159	-2.59161	0.00955267	0.131414	0.881357
FBgn0013675	68022.5	-0.417582	0.161201	-2.59044	0.00958522	0.131484	0.881127
FBgn0034858	227.842	-0.467104	0.180309	-2.59058	0.00958145	0.131484	0.881127
FBgn0036967	213.438	0.487182	0.188266	2.58773	0.0096611	0.132335	0.878325
FBgn0263120	1114.79	-0.389695	0.150624	-2.5872	0.009676	0.132349	0.878278
FBgn0250825	473.694	-0.486859	0.188227	-2.58655	0.0096942	0.132409	0.878083
FBgn0262167	41.9979	0.634856	0.245739	2.58345	0.00978176	0.132467	0.877894
FBgn0013813	86.1047	0.567835	0.219632	2.58539	0.00972694	0.132467	0.877894
FBgn0033988	333.564	0.455309	0.176255	2.58323	0.00978792	0.132467	0.877894
FBgn0000120	2579.91	-0.439503	0.170142	-2.58315	0.00979019	0.132467	0.877894
FBgn0052448	270.57	-0.451094	0.174642	-2.58297	0.00979541	0.132467	0.877894
FBgn0039475	478.449	-0.487194	0.188555	-2.58382	0.00977118	0.132467	0.877894
FBgn0263647	603.382	-0.488838	0.18916	-2.58426	0.0097588	0.132467	0.877894
FBgn0039740	45.8889	0.637959	0.247149	2.58127	0.00984372	0.132932	0.876371
FBgn0038129	101.641	0.591049	0.229063	2.58029	0.00987183	0.133124	0.875745
FBgn0038290	51.1081	-0.625432	0.242503	-2.57907	0.00990658	0.133404	0.874831
FBgn0054054	44.3863	0.63314	0.245664	2.57726	0.00995868	0.133917	0.873165
FBgn0013343	781.637	0.393912	0.152917	2.57598	0.00999573	0.134226	0.872162
FBgn0266000	1867.93	0.394202	0.153117	2.57451	0.0100382	0.134607	0.870932
FBgn0030552	170.499	-0.468975	0.182267	-2.57301	0.0100819	0.135004	0.869655
FBgn0039452	897.746	0.500756	0.194694	2.57201	0.010111	0.135204	0.86901
FBgn0039349	503.026	-0.464041	0.180486	-2.57107	0.0101385	0.135383	0.868435
FBgn0262845	283.468	-0.475811	0.185106	-2.57048	0.0101558	0.135425	0.8683
FBgn0036211	594.225	0.415193	0.161564	2.56983	0.0101747	0.135488	0.868099
FBgn0259972	483.317	-0.489662	0.190602	-2.56903	0.0101985	0.135615	0.867691
FBgn0266582	1670.1	-0.405177	0.157772	-2.56812	0.0102252	0.135782	0.867159
FBgn0043530	5254.36	-0.454169	0.177199	-2.56304	0.010376	0.137594	0.861402
FBgn0041103	40.2421	0.686027	0.267849	2.56124	0.0104299	0.137607	0.86136
FBgn0032322	117.386	0.524926	0.204856	2.56241	0.0103948	0.137607	0.86136
FBgn0052657	1654.49	-0.429662	0.167711	-2.56192	0.0104096	0.137607	0.86136
FBgn0004654	1152.73	-0.466117	0.182	-2.56109	0.0104346	0.137607	0.86136
FBgn0036337	470.982	-0.432684	0.169085	-2.55897	0.0104982	0.137641	0.861251
FBgn0264329	1008.41	-0.470014	0.183694	-2.55869	0.0105068	0.137641	0.861251
FBgn0028533	2154.29	-0.513159	0.200562	-2.55861	0.0105092	0.137641	0.861251
FBgn0029117	177.236	-0.525337	0.205195	-2.56018	0.0104618	0.137641	0.861251
FBgn0005670	139.711	-0.531268	0.20763	-2.55872	0.0105057	0.137641	0.861251
FBgn0030441	166.177	-0.546252	0.213744	-2.55563	0.0105996	0.138636	0.858125
FBgn0030623	48.7288	0.653538	0.255917	2.55371	0.0106582	0.138833	0.857508
FBgn0050404	338.73	0.423585	0.165865	2.5538	0.0106554	0.138833	0.857508
FBgn0051635	404.631	0.400998	0.157021	2.55379	0.0106557	0.138833	0.857508
FBgn0033996	136.152	0.497409	0.194934	2.55168	0.0107205	0.139386	0.85578
FBgn0013949	496.773	-0.471754	0.184902	-2.55138	0.0107299	0.139386	0.85578
FBgn0030952	59.3944	0.594852	0.233262	2.55015	0.0107677	0.139687	0.854843
FBgn0019982	448.252	-0.387035	0.152191	-2.54309	0.0109877	0.142349	0.846645
FBgn0265750	201.247	-0.532847	0.20964	-2.54173	0.0110305	0.14271	0.845545
FBgn0036687	402.573	0.47436	0.186753	2.54004	0.0110839	0.143206	0.844038
FBgn0037464	375.933	0.454838	0.179216	2.53793	0.0111509	0.143879	0.842004
FBgn0263019	237.375	0.500811	0.197517	2.53553	0.0112277	0.144479	0.840195
FBgn0034860	300.468	0.440043	0.173538	2.53572	0.0112218	0.144479	0.840195
FBgn0032782	126.99	-0.515945	0.203576	-2.5344	0.0112639	0.14475	0.839383
FBgn0040398	2880.09	-0.40836	0.161292	-2.53181	0.0113476	0.14563	0.836748
FBgn0039131	308.516	-0.431684	0.170691	-2.52904	0.0114374	0.146585	0.833909
FBgn0037010	34.3767	0.686679	0.271684	2.52749	0.0114881	0.147	0.832683
FBgn0015794	426.506	-0.402765	0.159437	-2.52617	0.0115312	0.147	0.832683
FBgn0000592	2978.6	-0.422236	0.167092	-2.52697	0.0115051	0.147	0.832683
FBgn0051075	184.215	-0.456968	0.180877	-2.5264	0.0115238	0.147	0.832683
FBgn0054034	1014.01	0.488544	0.193567	2.52391	0.0116059	0.147558	0.831036
FBgn0010747	231.885	0.472646	0.187255	2.52408	0.0116002	0.147558	0.831036
FBgn0033834	47.7373	0.678897	0.269087	2.52297	0.011637	0.147757	0.830452
FBgn0050334	421.4	-0.451994	0.179206	-2.5222	0.0116623	0.147882	0.830085
FBgn0036728	3673.6	0.344436	0.136642	2.52072	0.0117115	0.14831	0.828829
FBgn0038799	194.973	-0.493666	0.196027	-2.51836	0.0117903	0.14911	0.826492
FBgn0041713	310.642	0.442181	0.175838	2.51471	0.0119131	0.150463	0.82257
FBgn0261555	39.2202	0.643789	0.256211	2.51273	0.01198	0.150905	0.821295
FBgn0041629	223.026	-0.439359	0.174885	-2.51228	0.0119954	0.150905	0.821295
FBgn0030985	255.658	-0.441151	0.175593	-2.51234	0.0119932	0.150905	0.821295
FBgn0031247	412.068	-0.450874	0.179614	-2.51024	0.012065	0.151383	0.819923
FBgn0036831	337.936	-0.489178	0.194844	-2.51062	0.0120521	0.151383	0.819923
FBgn0015774	81.0065	-0.546967	0.218013	-2.50887	0.0121118	0.151771	0.818811
FBgn0263774	31.2164	0.660609	0.263442	2.5076	0.0121553	0.151996	0.818168
FBgn0028667	93.4738	0.537451	0.21455	2.50502	0.0122446	0.151996	0.818168
FBgn0035830	127.19	0.508821	0.203076	2.50556	0.0122256	0.151996	0.818168
FBgn0028473	2214.9	-0.349342	0.139425	-2.50559	0.0122248	0.151996	0.818168
FBgn0027657	631.484	-0.37988	0.151509	-2.50731	0.0121655	0.151996	0.818168
FBgn0052207	208.546	-0.434528	0.17339	-2.50607	0.0122081	0.151996	0.818168
FBgn0031713	255.195	-0.479028	0.191249	-2.50474	0.0122543	0.151996	0.818168
FBgn0031428	86.1589	-0.610851	0.243886	-2.50466	0.012257	0.151996	0.818168
FBgn0037498	51.9636	0.613825	0.245184	2.50353	0.012296	0.152282	0.81735
FBgn0032162	200.178	-0.457964	0.183081	-2.50143	0.0123693	0.152993	0.81533
FBgn0035799	81.4572	0.551265	0.22048	2.50029	0.012409	0.152995	0.815322
FBgn0040733	5592.83	-0.428048	0.171216	-2.50005	0.0124176	0.152995	0.815322
FBgn0022709	682.381	-0.434637	0.173798	-2.50082	0.0123905	0.152995	0.815322
FBgn0035709	452.612	0.414225	0.165801	2.49832	0.0124783	0.153546	0.813761
FBgn0020399	42.7596	0.639315	0.256159	2.49578	0.0125681	0.154452	0.811205
FBgn0266599	12013.7	0.423536	0.169802	2.4943	0.0126205	0.154897	0.809957
FBgn0032536	27.2619	0.669868	0.268906	2.49108	0.0127354	0.155961	0.806985
FBgn0027095	348.06	0.479078	0.192327	2.49096	0.0127398	0.155961	0.806985
FBgn0034850	199.043	0.538913	0.216416	2.49017	0.0127682	0.156109	0.806573
FBgn0250757	734.813	-0.397873	0.159898	-2.48828	0.0128361	0.156738	0.804825
FBgn0036173	527.261	-0.386794	0.155611	-2.48564	0.0129317	0.157704	0.802157
FBgn0025726	439.332	0.40862	0.164559	2.48311	0.0130239	0.158627	0.799624
FBgn0040502	925.309	-0.472717	0.190556	-2.48072	0.0131118	0.159494	0.797257
FBgn0034715	76.3491	-0.569049	0.229483	-2.4797	0.0131493	0.159747	0.796568
FBgn0050052	97.3189	0.559114	0.225583	2.47854	0.0131923	0.160065	0.795703
FBgn0029501	128.291	0.544184	0.219664	2.47734	0.0132365	0.160249	0.795204
FBgn0050499	256.755	-0.420087	0.169603	-2.47689	0.0132534	0.160249	0.795204
FBgn0031808	41.8502	-0.63277	0.255482	-2.47677	0.0132577	0.160249	0.795204
FBgn0045038	58.0901	0.599876	0.24236	2.47514	0.0133183	0.160779	0.793772
FBgn0264090	61.6849	0.573258	0.231704	2.47409	0.0133575	0.160874	0.793514
FBgn0265267	306.279	0.463706	0.187445	2.47383	0.0133675	0.160874	0.793514
FBgn0030697	339.051	0.42279	0.170922	2.47358	0.0133767	0.160874	0.793514
FBgn0054003	222.697	0.555346	0.224689	2.47162	0.0134502	0.161555	0.791681
FBgn0034416	193.424	0.485852	0.196867	2.46791	0.0135903	0.163008	0.787791
FBgn0038461	163.304	-0.505661	0.204927	-2.46752	0.0136053	0.163008	0.787791
FBgn0040600	910.999	0.372052	0.150811	2.46701	0.0136246	0.163035	0.78772
FBgn0031723	201.736	0.553836	0.22482	2.46346	0.0137601	0.164451	0.783964
FBgn0036246	267.037	-0.524915	0.213254	-2.46146	0.0138374	0.165168	0.782074
FBgn0034825	91.8566	0.512549	0.208365	2.45986	0.013899	0.165283	0.781771
FBgn0040752	500.525	0.375344	0.152535	2.4607	0.0138667	0.165283	0.781771
FBgn0032881	194.458	-0.492781	0.200326	-2.4599	0.0138977	0.165283	0.781771
FBgn0037980	46.2119	0.653174	0.26598	2.45572	0.0140602	0.166704	0.778054
FBgn0036732	143.796	0.520942	0.212196	2.45501	0.0140882	0.166704	0.778054
FBgn0035356	786.681	-0.389542	0.158659	-2.45522	0.0140799	0.166704	0.778054
FBgn0030951	104.548	-0.514484	0.209551	-2.45517	0.0140819	0.166704	0.778054
FBgn0032382	236.41	0.451787	0.184154	2.45331	0.0141548	0.166873	0.777614
FBgn0023170	12073.6	-0.317628	0.129468	-2.45333	0.0141541	0.166873	0.777614
FBgn0052649	118.92	-0.531063	0.216428	-2.45376	0.014137	0.166873	0.777614
FBgn0260008	1683.94	-0.345062	0.140708	-2.45233	0.0141934	0.166917	0.777499
FBgn0034700	39.623	-0.617532	0.251804	-2.45243	0.0141894	0.166917	0.777499
FBgn0035434	393.078	0.477894	0.195037	2.45028	0.0142745	0.167466	0.776074
FBgn0263006	1233.01	0.401202	0.163738	2.45026	0.0142751	0.167466	0.776074
FBgn0035437	109.193	0.507325	0.207239	2.44802	0.0143643	0.167689	0.775496
FBgn0261800	126.752	0.495199	0.202232	2.44867	0.0143386	0.167689	0.775496
FBgn0036213	12015.3	-0.348268	0.142259	-2.44813	0.0143601	0.167689	0.775496
FBgn0029823	494.852	-0.393602	0.160772	-2.4482	0.0143571	0.167689	0.775496
FBgn0038200	1905.04	0.362856	0.148253	2.44755	0.0143832	0.167704	0.775456
FBgn0016120	3305.09	-0.388971	0.158986	-2.44656	0.0144225	0.167801	0.775206
FBgn0029975	2532.99	-0.398332	0.16282	-2.44646	0.0144265	0.167801	0.775206
FBgn0035410	59.2285	0.561304	0.229508	2.44569	0.0144577	0.167959	0.774797
FBgn0011296	1825.65	0.457627	0.187274	2.44363	0.0145405	0.168511	0.773371
FBgn0030350	840.358	-0.345139	0.141221	-2.44397	0.0145266	0.168511	0.773371
FBgn0003978	64.9773	-0.565548	0.231592	-2.442	0.0146062	0.169068	0.771938
FBgn0035263	127.768	0.481502	0.197329	2.4401	0.0146833	0.16955	0.770702
FBgn0038147	725.857	-0.403193	0.165228	-2.44022	0.0146783	0.16955	0.770702
FBgn0038334	74.1138	0.552736	0.226579	2.43948	0.0147083	0.169633	0.770489
FBgn0024196	666.373	-0.366466	0.15036	-2.43725	0.0147994	0.170479	0.76833
FBgn0000015	34.1741	0.626541	0.257253	2.4355	0.0148712	0.171099	0.766753
FBgn0261436	146.2	-0.455093	0.186931	-2.43455	0.0149103	0.171344	0.766132
FBgn0033130	192.779	0.477207	0.19612	2.43324	0.0149642	0.171756	0.765088
FBgn0033504	1092.21	0.354708	0.145841	2.43216	0.015009	0.172064	0.76431
FBgn0011361	1526.95	-0.334231	0.137533	-2.43019	0.0150909	0.172648	0.762839
FBgn0263352	1231.63	-0.366034	0.150627	-2.43007	0.0150961	0.172648	0.762839
FBgn0085485	58.1208	-0.560302	0.230642	-2.42932	0.0151273	0.172774	0.762522
FBgn0264819	83.3337	-0.592895	0.244097	-2.42894	0.0151432	0.172774	0.762522
FBgn0036443	73.0824	0.545331	0.224679	2.42716	0.0152175	0.172796	0.762467
FBgn0015568	313.752	-0.398515	0.164181	-2.42729	0.015212	0.172796	0.762467
FBgn0034053	155.918	-0.499209	0.205655	-2.42741	0.0152069	0.172796	0.762467
FBgn0050192	269.561	-0.539259	0.222097	-2.42804	0.0151808	0.172796	0.762467
FBgn0039464	122.646	0.561501	0.231579	2.42466	0.0153226	0.173783	0.759992
FBgn0050360	2150.14	-0.372746	0.153761	-2.42418	0.0153428	0.173806	0.759934
FBgn0000084	451.841	-0.435765	0.179844	-2.42301	0.0153925	0.173957	0.759558
FBgn0019660	199.909	-0.455349	0.187912	-2.42321	0.0153842	0.173957	0.759558
FBgn0038909	203.608	0.462803	0.191304	2.4192	0.0155545	0.17558	0.755524
FBgn0063491	1028.19	-0.36	0.148875	-2.41814	0.0156002	0.175889	0.754762
FBgn0041102	1376.4	-0.495095	0.204856	-2.41679	0.0156579	0.176331	0.753671
FBgn0028342	1976.03	-0.352459	0.145904	-2.41569	0.0157054	0.176658	0.752868
FBgn0036353	116.904	0.488651	0.202396	2.41433	0.0157644	0.177113	0.75175
FBgn0033879	1311.87	-0.35593	0.147455	-2.41382	0.015786	0.177148	0.751663
FBgn0032648	50.1081	0.614902	0.254918	2.41216	0.0158583	0.177736	0.750224
FBgn0039562	1129.69	0.407093	0.168795	2.41176	0.0158756	0.177736	0.750224
FBgn0264563	611.268	-0.403916	0.16754	-2.41087	0.0159146	0.177965	0.749666
FBgn0011670	1603.04	-0.404776	0.16794	-2.41024	0.0159419	0.178062	0.74943
FBgn0262537	70.3444	0.595514	0.247165	2.40938	0.0159799	0.178277	0.748905
FBgn0039768	157.369	-0.558825	0.232132	-2.40736	0.0160684	0.179056	0.74701
FBgn0034007	29.2261	0.654189	0.271878	2.40618	0.0161202	0.179346	0.746307
FBgn0262623	13778.4	-0.3651	0.151751	-2.40592	0.016132	0.179346	0.746307
FBgn0031240	105.066	0.525467	0.218453	2.4054	0.0161548	0.179387	0.746209
FBgn0033818	124.606	0.472881	0.196625	2.40498	0.0161732	0.179387	0.746209
FBgn0010660	46.9607	0.592439	0.246558	2.40284	0.0162683	0.179802	0.745206
FBgn0023540	95.6915	0.541738	0.225397	2.40348	0.0162397	0.179802	0.745206
FBgn0039476	42.5899	-0.595278	0.247755	-2.40269	0.0162751	0.179802	0.745206
FBgn0264393	88.3988	-0.605454	0.252016	-2.40245	0.0162858	0.179802	0.745206
FBgn0033317	612.33	-0.423688	0.17657	-2.39954	0.0164156	0.181026	0.74226
FBgn0034506	56.9986	0.580684	0.242206	2.39748	0.0165083	0.181148	0.741968
FBgn0038088	539.7	0.380185	0.158551	2.39787	0.0164907	0.181148	0.741968
FBgn0000579	2668.23	-0.346011	0.14434	-2.39719	0.0165214	0.181148	0.741968
FBgn0038080	209.103	-0.44771	0.186642	-2.39876	0.0164506	0.181148	0.741968
FBgn0262858	634.683	-0.505309	0.210732	-2.39788	0.0164904	0.181148	0.741968
FBgn0051675	32.5607	0.616903	0.257482	2.39591	0.0165792	0.181234	0.741761
FBgn0050103	39.2362	0.609022	0.254288	2.39501	0.0166201	0.181234	0.741761
FBgn0052412	109.846	0.548432	0.228998	2.39492	0.016624	0.181234	0.741761
FBgn0083167	2305.96	-0.330308	0.137881	-2.39561	0.0165928	0.181234	0.741761
FBgn0031295	512.193	-0.404685	0.168965	-2.39508	0.0166169	0.181234	0.741761
FBgn0030519	1103.88	-0.348681	0.145689	-2.39332	0.0166966	0.181818	0.740364
FBgn0037616	589.913	0.370269	0.154789	2.39209	0.0167527	0.182221	0.739401
FBgn0037283	241.202	0.456831	0.191026	2.39146	0.0167815	0.182327	0.739149
FBgn0034009	43.2265	0.599877	0.250952	2.39041	0.0168297	0.182643	0.738397
FBgn0030701	51.4799	0.615222	0.257535	2.38889	0.0168994	0.182771	0.738094
FBgn0039246	52.2115	0.585184	0.244949	2.389	0.0168941	0.182771	0.738094
FBgn0000636	315.362	0.443679	0.18579	2.38807	0.016937	0.182771	0.738094
FBgn0030098	5670.38	-0.436566	0.182789	-2.38835	0.016924	0.182771	0.738094
FBgn0016013	51.1321	-0.572351	0.239508	-2.38969	0.0168626	0.182771	0.738094
FBgn0036029	225.231	0.497659	0.208517	2.38666	0.017002	0.183266	0.736919
FBgn0035517	307.167	-0.39545	0.165728	-2.38614	0.0170261	0.183318	0.736794
FBgn0050438	160.055	0.492052	0.206514	2.38265	0.0171884	0.184601	0.733766
FBgn0035348	875.128	0.407934	0.171221	2.3825	0.0171955	0.184601	0.733766
FBgn0019828	1625.73	-0.437127	0.183487	-2.38234	0.0172032	0.184601	0.733766
FBgn0027087	360.131	-0.479602	0.20136	-2.38181	0.0172277	0.184657	0.733635
FBgn0036454	754.056	-0.425986	0.179087	-2.37865	0.0173763	0.186041	0.730391
FBgn0038225	276.556	0.510473	0.214812	2.37637	0.0174838	0.186774	0.728684
FBgn0040075	299.164	0.389806	0.164009	2.37674	0.0174664	0.186774	0.728684
FBgn0031696	122.911	0.521639	0.219626	2.37512	0.0175431	0.187198	0.727699
FBgn0262967	224.003	-0.533242	0.2246	-2.37419	0.0175877	0.187464	0.727081
FBgn0040765	218.702	0.434804	0.183221	2.37311	0.017639	0.187593	0.726783
FBgn0262631	33.4962	-0.631532	0.266113	-2.37317	0.0176361	0.187593	0.726783
FBgn0036024	13508.2	-0.481615	0.203029	-2.37215	0.0176849	0.187873	0.726136
FBgn0039887	38.2335	0.593307	0.250263	2.37074	0.0177527	0.188186	0.725414
FBgn0087002	7060.19	-0.437752	0.18465	-2.37071	0.0177537	0.188186	0.725414
FBgn0265045	622.311	-0.422454	0.178336	-2.36887	0.0178424	0.188916	0.723731
FBgn0034566	185.167	0.51647	0.218066	2.36841	0.0178648	0.188944	0.723668
FBgn0266729	30.8568	0.622484	0.263011	2.36676	0.0179447	0.189161	0.723168
FBgn0050151	151.913	0.478712	0.202208	2.36742	0.0179125	0.189161	0.723168
FBgn0027844	1420.38	-0.368594	0.155713	-2.36715	0.0179258	0.189161	0.723168
FBgn0029529	245.525	-0.418422	0.176865	-2.36577	0.0179925	0.189456	0.722492
FBgn0035064	56.5105	-0.557452	0.235673	-2.36536	0.0180127	0.18946	0.722483
FBgn0000382	252.046	0.415454	0.175711	2.36442	0.0180585	0.189734	0.721855
FBgn0031913	607.551	-0.416421	0.176186	-2.36352	0.0181022	0.189983	0.721285
FBgn0000036	60.6072	0.546215	0.231157	2.36296	0.0181294	0.19006	0.721108
FBgn0262103	140.819	0.495302	0.209821	2.3606	0.0182454	0.190903	0.719186
FBgn0031517	1129.19	-0.39722	0.168277	-2.36051	0.0182497	0.190903	0.719186
FBgn0036335	244.267	-0.43137	0.18297	-2.3576	0.0183936	0.192198	0.716251
FBgn0034467	146.723	0.590609	0.250916	2.35381	0.0185819	0.192901	0.714665
FBgn0037486	115.185	0.564589	0.239838	2.35404	0.0185705	0.192901	0.714665
FBgn0052441	1030.86	-0.350681	0.148863	-2.35573	0.0184865	0.192901	0.714665
FBgn0037070	468.815	-0.377752	0.160437	-2.35452	0.0185466	0.192901	0.714665
FBgn0038921	677.296	-0.383755	0.162969	-2.35477	0.0185341	0.192901	0.714665
FBgn0259962	134.985	-0.53427	0.226968	-2.35395	0.0185752	0.192901	0.714665
FBgn0263998	37.8736	0.595479	0.253332	2.35059	0.0187438	0.19437	0.71137
FBgn0038575	76.5065	0.525352	0.223552	2.35002	0.0187725	0.194409	0.711284
FBgn0086708	696.638	0.369586	0.15729	2.34971	0.0187882	0.194409	0.711284
FBgn0030247	71.56	0.62881	0.267758	2.34843	0.0188528	0.194675	0.710691
FBgn0035719	39.9179	0.587829	0.250354	2.34799	0.0188749	0.194675	0.710691
FBgn0039501	361.107	0.472868	0.201371	2.34825	0.018862	0.194675	0.710691
FBgn0262999	64.5357	-0.576214	0.245596	-2.34619	0.0189665	0.195408	0.709058
FBgn0035124	114.223	0.524981	0.224017	2.34349	0.0191044	0.196545	0.706538
FBgn0039538	109.211	-0.477486	0.203773	-2.34322	0.0191179	0.196545	0.706538
FBgn0028990	281.556	0.439647	0.187705	2.34222	0.0191693	0.19665	0.706306
FBgn0032961	367.84	0.37069	0.158262	2.34225	0.0191678	0.19665	0.706306
FBgn0028893	39.7655	0.640769	0.273923	2.33923	0.0193236	0.197809	0.703755
FBgn0044047	100.229	0.477616	0.204155	2.33948	0.0193107	0.197809	0.703755
FBgn0030164	53.6268	0.57093	0.244144	2.3385	0.0193614	0.197983	0.703372
FBgn0259483	249.497	0.424937	0.181857	2.33665	0.0194573	0.198751	0.70169
FBgn0259984	155.982	0.446122	0.191001	2.3357	0.0195068	0.199044	0.701051
FBgn0035168	31.8836	0.603245	0.258536	2.33331	0.0196321	0.199548	0.699952
FBgn0036490	285.342	0.378543	0.162206	2.33372	0.0196103	0.199548	0.699952
FBgn0012036	3227.19	-0.318284	0.136359	-2.33417	0.0195869	0.199548	0.699952
FBgn0032820	649.633	-0.362159	0.155222	-2.33316	0.0196397	0.199548	0.699952
FBgn0037939	353.822	0.384818	0.165001	2.33222	0.0196893	0.19984	0.699317
FBgn0050083	97.8587	0.527234	0.226154	2.33131	0.0197369	0.199904	0.69918
FBgn0030263	1218.02	-0.350217	0.150224	-2.3313	0.0197374	0.199904	0.69918
FBgn0031089	176.112	0.416094	0.178516	2.33085	0.0197613	0.199934	0.699114
FBgn0035581	71.6411	0.539994	0.231756	2.33001	0.0198054	0.200168	0.698604
FBgn0085232	246.895	-0.446435	0.191827	-2.32728	0.0199502	0.201419	0.6959
FBgn0031814	350.268	-0.415782	0.178758	-2.32595	0.0200213	0.201923	0.694814
FBgn0264449	85.5964	0.504777	0.21716	2.32445	0.0201014	0.202518	0.693536
FBgn0033900	160.068	0.44812	0.192905	2.32301	0.0201785	0.203081	0.692332
FBgn0032563	50.9699	0.556029	0.239796	2.31876	0.0204083	0.203678	0.691056
FBgn0051678	101.841	0.4767	0.205552	2.31913	0.0203881	0.203678	0.691056
FBgn0052436	516.68	0.428119	0.184493	2.32052	0.0203126	0.203678	0.691056
FBgn0261881	93.5389	-0.482991	0.208252	-2.31926	0.020381	0.203678	0.691056
FBgn0032265	137.708	-0.491617	0.211797	-2.32117	0.0202778	0.203678	0.691056
FBgn0050355	198.234	-0.493702	0.212903	-2.3189	0.0204003	0.203678	0.691056
FBgn0264725	53.9372	-0.555268	0.239378	-2.31962	0.0203612	0.203678	0.691056
FBgn0052061	99.6351	-0.560233	0.241541	-2.31942	0.0203725	0.203678	0.691056
FBgn0031263	2021.29	-0.348291	0.150328	-2.31687	0.0205107	0.204487	0.689335
FBgn0036046	82.0272	0.551723	0.238389	2.31438	0.020647	0.205631	0.68691
FBgn0011556	607.231	-0.428909	0.185418	-2.3132	0.0207118	0.206062	0.686002
FBgn0259963	219.237	-0.457506	0.197894	-2.31188	0.0207844	0.206141	0.685836
FBgn0038172	173.965	-0.475233	0.205532	-2.3122	0.0207664	0.206141	0.685836
FBgn0034050	122.632	-0.490592	0.212184	-2.3121	0.0207719	0.206141	0.685836
FBgn0004888	1431.18	-0.327009	0.141512	-2.31082	0.020843	0.20644	0.685206
FBgn0032068	873.428	-0.401059	0.173578	-2.31055	0.0208578	0.20644	0.685206
FBgn0019644	3318.86	-0.335323	0.145261	-2.30842	0.0209759	0.207395	0.683202
FBgn0051988	7811.74	-0.459324	0.199134	-2.30661	0.0210768	0.208177	0.681568
FBgn0035497	979.032	0.406188	0.17614	2.30605	0.0211078	0.208268	0.681377
FBgn0037873	2445.69	-0.332232	0.144115	-2.30533	0.0211482	0.208452	0.680995
FBgn0030328	397.371	0.396087	0.171877	2.30448	0.0211957	0.208704	0.680469
FBgn0031516	169.651	-0.494123	0.214548	-2.30308	0.0212741	0.209261	0.679312
FBgn0038486	39.2943	0.590803	0.256744	2.30114	0.0213839	0.209909	0.677968
FBgn0262567	148.408	-0.449789	0.195458	-2.3012	0.0213803	0.209909	0.677968
FBgn0025643	61.4262	0.537704	0.233765	2.30019	0.0214374	0.210219	0.677329
FBgn0031533	251.129	-0.454642	0.197817	-2.2983	0.0215449	0.211056	0.675602
FBgn0259970	1111.86	-0.397644	0.173137	-2.2967	0.0216361	0.211601	0.674483
FBgn0050178	54.3535	-0.561173	0.244355	-2.29655	0.0216447	0.211601	0.674483
FBgn0016726	8737.16	-0.322822	0.140633	-2.29549	0.021705	0.211973	0.67372
FBgn0036742	78.3841	-0.504494	0.219908	-2.29412	0.0217838	0.212526	0.672589
FBgn0010226	2154.64	0.335309	0.146483	2.28907	0.0220753	0.214969	0.667624
FBgn0032202	418.435	-0.370821	0.162001	-2.289	0.0220793	0.214969	0.667624
FBgn0031372	44.4617	0.566962	0.247843	2.28758	0.0221617	0.215108	0.667344
FBgn0250820	236.655	0.387028	0.169139	2.28822	0.0221247	0.215108	0.667344
FBgn0033100	364.515	-0.432578	0.189129	-2.28721	0.0221835	0.215108	0.667344
FBgn0038274	60.3221	-0.53922	0.235718	-2.28757	0.0221629	0.215108	0.667344
FBgn0035333	478.791	0.474662	0.207593	2.2865	0.0222249	0.215291	0.666975
FBgn0262817	68.1016	-0.528364	0.231388	-2.28345	0.0224039	0.216805	0.663931
FBgn0037176	72.0153	0.514347	0.225625	2.27966	0.022628	0.217859	0.661824
FBgn0036154	130.934	0.48808	0.214255	2.27804	0.0227244	0.217859	0.661824
FBgn0026141	312.272	0.488021	0.214321	2.27706	0.0227829	0.217859	0.661824
FBgn0030734	511.339	0.479711	0.21052	2.27869	0.0226853	0.217859	0.661824
FBgn0053556	190.172	0.449357	0.197313	2.27738	0.0227635	0.217859	0.661824
FBgn0039628	526.013	0.381693	0.16763	2.277	0.0227862	0.217859	0.661824
FBgn0011817	577.133	0.360075	0.158053	2.27819	0.0227153	0.217859	0.661824
FBgn0014877	342.513	-0.375337	0.164603	-2.28025	0.0225928	0.217859	0.661824
FBgn0026565	444.811	-0.396742	0.17402	-2.27986	0.0226157	0.217859	0.661824
FBgn0025640	327.197	-0.397213	0.174195	-2.28027	0.0225915	0.217859	0.661824
FBgn0034500	298.148	-0.414202	0.181853	-2.27767	0.0227461	0.217859	0.661824
FBgn0039373	141.033	-0.533008	0.233665	-2.28108	0.0225439	0.217859	0.661824
FBgn0037252	61.5063	0.542156	0.238178	2.27627	0.0228301	0.218061	0.661423
FBgn0030691	65.3981	0.559745	0.246077	2.27467	0.0229256	0.218536	0.660477
FBgn0032699	316.21	0.396057	0.174105	2.27481	0.0229172	0.218536	0.660477
FBgn0031782	44.3261	-0.577861	0.254139	-2.2738	0.0229778	0.218815	0.659923
FBgn0036909	108.339	-0.472214	0.207731	-2.2732	0.023014	0.218943	0.65967
FBgn0036255	183.865	-0.421265	0.18537	-2.27256	0.0230526	0.219092	0.659374
FBgn0002593	14768.4	-0.333767	0.14695	-2.27129	0.0231293	0.219602	0.658364
FBgn0051326	226.506	0.409137	0.180307	2.26912	0.0232611	0.220635	0.656326
FBgn0025549	263.511	-0.421056	0.185693	-2.26748	0.0233608	0.220922	0.65576
FBgn0050371	182.879	-0.423445	0.186715	-2.26787	0.0233374	0.220922	0.65576
FBgn0031500	148.746	-0.488306	0.21533	-2.26771	0.0233471	0.220922	0.65576
FBgn0052311	253.728	0.45389	0.200436	2.26451	0.0235427	0.222423	0.65282
FBgn0083946	41.73	0.57678	0.255009	2.2618	0.0237097	0.223543	0.650639
FBgn0034521	84.4755	0.524015	0.231716	2.26145	0.0237314	0.223543	0.650639
FBgn0010213	764.631	-0.326992	0.14455	-2.26214	0.0236889	0.223543	0.650639
FBgn0283625	608.296	-0.42643	0.188604	-2.26098	0.0237603	0.223595	0.650538
FBgn0029969	190.975	-0.417325	0.184615	-2.26051	0.0237896	0.22365	0.65043
FBgn0035693	39.2855	0.599396	0.26587	2.25447	0.0241665	0.224033	0.649688
FBgn0085444	41.5107	0.568724	0.252131	2.25567	0.0240911	0.224033	0.649688
FBgn0028892	58.0462	0.551159	0.244515	2.25409	0.0241903	0.224033	0.649688
FBgn0051010	59.6708	0.543195	0.240711	2.25662	0.0240316	0.224033	0.649688
FBgn0283503	84.89	0.522057	0.231262	2.25743	0.0239811	0.224033	0.649688
FBgn0038009	62.7264	0.518294	0.229959	2.25385	0.0242056	0.224033	0.649688
FBgn0028887	66.8649	0.513831	0.227569	2.25791	0.0239512	0.224033	0.649688
FBgn0035283	108.142	0.512412	0.227266	2.25468	0.0241536	0.224033	0.649688
FBgn0011666	147.602	0.438629	0.194229	2.25831	0.0239266	0.224033	0.649688
FBgn0264086	375.123	0.419636	0.185981	2.25634	0.0240493	0.224033	0.649688
FBgn0013305	541.809	0.405745	0.179953	2.25472	0.0241508	0.224033	0.649688
FBgn0000406	1328.81	-0.359498	0.15953	-2.25348	0.0242287	0.224033	0.649688
FBgn0011693	804.893	-0.361264	0.160004	-2.25785	0.0239551	0.224033	0.649688
FBgn0036837	752.802	-0.366513	0.162309	-2.25811	0.0239386	0.224033	0.649688
FBgn0283450	1264.36	-0.388229	0.172151	-2.25516	0.024123	0.224033	0.649688
FBgn0034756	308.167	-0.418088	0.185495	-2.2539	0.0242024	0.224033	0.649688
FBgn0026089	276.39	-0.423392	0.187391	-2.2594	0.0238585	0.224033	0.649688
FBgn0036893	52.8825	0.541768	0.240559	2.25212	0.0243145	0.224454	0.648874
FBgn0051549	301.708	-0.399084	0.177212	-2.25202	0.0243211	0.224454	0.648874
FBgn0051139	88.0738	0.500018	0.222203	2.25028	0.0244314	0.224968	0.647878
FBgn0039773	152.108	0.424519	0.188621	2.25064	0.0244084	0.224968	0.647878
FBgn0086446	122.558	-0.447588	0.198926	-2.25002	0.0244475	0.224968	0.647878
FBgn0034470	3368.91	0.456811	0.203088	2.24933	0.0244917	0.225158	0.647512
FBgn0002945	90.7667	0.488721	0.217511	2.24688	0.0246477	0.226227	0.645456
FBgn0029709	592.584	-0.370901	0.165082	-2.24676	0.0246552	0.226227	0.645456
FBgn0033819	100.025	0.474829	0.211405	2.24606	0.0247002	0.226285	0.645345
FBgn0042112	185.949	-0.434437	0.193465	-2.24556	0.0247325	0.226285	0.645345
FBgn0037466	38.876	-0.570931	0.254228	-2.24575	0.0247202	0.226285	0.645345
FBgn0031305	413.966	-0.375885	0.167491	-2.24421	0.0248187	0.226856	0.644249
FBgn0266670	141.623	-0.436793	0.19472	-2.24319	0.0248844	0.227023	0.643931
FBgn0062412	297.259	-0.460224	0.205163	-2.24321	0.0248832	0.227023	0.643931
FBgn0262004	37.4831	0.586818	0.26172	2.24216	0.0249513	0.227416	0.643179
FBgn0043783	1697.11	-0.418906	0.186887	-2.24149	0.0249945	0.227593	0.642842
FBgn0085298	41.3403	0.56774	0.253503	2.23958	0.0251183	0.227977	0.642109
FBgn0035231	119.949	0.506788	0.226262	2.23983	0.0251019	0.227977	0.642109
FBgn0000173	967.814	-0.325905	0.145535	-2.23937	0.0251321	0.227977	0.642109
FBgn0030777	1092.4	-0.404642	0.180685	-2.23949	0.0251241	0.227977	0.642109
FBgn0032089	28.5126	0.602261	0.269381	2.23572	0.0253701	0.229918	0.638427
FBgn0051624	125.549	0.473279	0.211815	2.2344	0.0254568	0.230485	0.637357
FBgn0011723	33.9864	0.605545	0.271159	2.23317	0.0255377	0.230873	0.636627
FBgn0053017	53.3648	0.527899	0.236406	2.23302	0.0255479	0.230873	0.636627
FBgn0037153	36.4317	0.594026	0.266117	2.2322	0.0256018	0.230923	0.636532
FBgn0034647	452.44	0.423473	0.189694	2.23241	0.0255881	0.230923	0.636532
FBgn0025352	779.575	-0.332184	0.148846	-2.23173	0.025633	0.230987	0.636413
FBgn0019960	397.694	0.349096	0.156457	2.23126	0.0256638	0.231047	0.6363
FBgn0264294	3508.1	-0.368994	0.165437	-2.23042	0.0257196	0.231331	0.635766
FBgn0051482	191.388	-0.508331	0.228018	-2.22934	0.025791	0.231755	0.63497
FBgn0038018	54.0144	0.540614	0.242543	2.22894	0.0258177	0.231777	0.634929
FBgn0020386	350.741	0.354134	0.158937	2.22814	0.0258713	0.23204	0.634436
FBgn0039376	119.99	-0.483614	0.217093	-2.22768	0.0259019	0.232097	0.63433
FBgn0028397	612.547	0.344581	0.154773	2.22637	0.0259896	0.232665	0.633269
FBgn0030277	1587.28	-0.484468	0.217697	-2.22542	0.026053	0.233014	0.632617
FBgn0011581	88.4329	-0.481917	0.216647	-2.22443	0.0261194	0.23339	0.631918
FBgn0086362	66.0964	0.504575	0.227214	2.2207	0.0263711	0.235419	0.628158
FBgn0036035	130.242	0.434448	0.19568	2.2202	0.0264053	0.235505	0.628
FBgn0035542	2607.94	0.323209	0.145702	2.21829	0.0265347	0.236439	0.626281
FBgn0024992	204.009	-0.395853	0.17849	-2.21779	0.0265695	0.236528	0.626118
FBgn0003209	224.481	0.447082	0.20164	2.21723	0.0266073	0.236644	0.625905
FBgn0260441	9968.18	-0.305897	0.138071	-2.21551	0.0267254	0.237473	0.624385
FBgn0032457	61.2898	0.542224	0.244842	2.21458	0.0267886	0.237814	0.623762
FBgn0039755	780.896	-0.446743	0.201872	-2.213	0.0268978	0.238562	0.622398
FBgn0035461	111.115	0.554042	0.250458	2.21211	0.0269589	0.238661	0.622218
FBgn0030462	65.4023	0.516196	0.233333	2.21227	0.0269483	0.238661	0.622218
FBgn0016715	279.002	-0.382503	0.173206	-2.20837	0.0272182	0.240734	0.618463
FBgn0051716	289.39	0.380038	0.172252	2.20629	0.027364	0.241353	0.617347
FBgn0031801	956.024	-0.336709	0.152565	-2.20698	0.0273155	0.241353	0.617347
FBgn0014031	321.447	-0.38801	0.175845	-2.20654	0.027346	0.241353	0.617347
FBgn0033821	386.542	0.441534	0.200257	2.20484	0.0274654	0.241802	0.61654
FBgn0015299	338.282	-0.393426	0.178424	-2.20501	0.0274534	0.241802	0.61654
FBgn0033706	51.7659	0.562202	0.255281	2.20229	0.0276447	0.243099	0.614217
FBgn0053774	356.295	-0.379293	0.172247	-2.20202	0.0276636	0.243099	0.614217
FBgn0031859	945.952	0.377037	0.171352	2.20037	0.027781	0.24387	0.612841
FBgn0034282	704.36	0.324281	0.147396	2.20006	0.0278024	0.24387	0.612841
FBgn0263342	112.252	-0.539945	0.245491	-2.19945	0.0278462	0.244031	0.612556
FBgn0039156	280.454	-0.381882	0.173655	-2.19908	0.0278719	0.244032	0.612553
FBgn0029989	34.4011	0.591534	0.269378	2.19593	0.0280973	0.245527	0.609902
FBgn0046873	145.253	0.447179	0.203664	2.19567	0.0281154	0.245527	0.609902
FBgn0261268	367.608	0.380515	0.173327	2.19536	0.0281381	0.245527	0.609902
FBgn0005533	9086.43	-0.344863	0.157095	-2.19526	0.0281453	0.245527	0.609902
FBgn0085468	1656.81	-0.304257	0.138646	-2.19448	0.028201	0.245788	0.609439
FBgn0260446	54.5022	0.538053	0.245343	2.19306	0.0283027	0.246232	0.608655
FBgn0020618	7583.91	-0.28514	0.130019	-2.19305	0.0283035	0.246232	0.608655
FBgn0261835	273.78	0.419973	0.19158	2.19215	0.0283684	0.246567	0.608065
FBgn0038947	2454.35	0.320513	0.146233	2.19181	0.0283935	0.246567	0.608065
FBgn0041180	727.952	0.375948	0.171583	2.19106	0.0284477	0.24667	0.607884
FBgn0063670	173.427	-0.459983	0.209949	-2.19093	0.0284569	0.24667	0.607884
FBgn0014018	931.055	0.385406	0.175971	2.19017	0.0285116	0.246696	0.607837
FBgn0034145	1922.08	0.341026	0.155691	2.19041	0.0284943	0.246696	0.607837
FBgn0052026	89.7191	0.508198	0.232458	2.18619	0.0288019	0.247082	0.607159
FBgn0037447	138.399	0.474725	0.217002	2.18765	0.0286951	0.247082	0.607159
FBgn0052591	93.307	0.470843	0.215253	2.1874	0.0287136	0.247082	0.607159
FBgn0000153	192.405	0.420684	0.192383	2.1867	0.0287646	0.247082	0.607159
FBgn0042094	452.351	0.35328	0.161609	2.18601	0.0288147	0.247082	0.607159
FBgn0010575	537.781	0.345445	0.15796	2.18692	0.0287486	0.247082	0.607159
FBgn0013325	7117.8	-0.309876	0.141782	-2.18558	0.028846	0.247082	0.607159
FBgn0023507	1102.38	-0.313404	0.143227	-2.18817	0.0286572	0.247082	0.607159
FBgn0265177	618.373	-0.370722	0.169466	-2.18759	0.0286996	0.247082	0.607159
FBgn0037678	1617.06	-0.417669	0.190923	-2.18764	0.0286961	0.247082	0.607159
FBgn0050172	73.56	-0.501339	0.229413	-2.18531	0.0288663	0.247082	0.607159
FBgn0265418	27.7776	-0.590355	0.270125	-2.18549	0.0288529	0.247082	0.607159
FBgn0038017	43.6929	0.537975	0.246335	2.18391	0.0289687	0.247699	0.606076
FBgn0036825	10874.1	-0.304867	0.139615	-2.18362	0.0289902	0.247699	0.606076
FBgn0062411	34.7306	0.562795	0.257865	2.18251	0.0290716	0.248173	0.605246
FBgn0031722	207.335	0.426071	0.195339	2.18118	0.0291698	0.248789	0.604168
FBgn0037955	535.335	-0.374889	0.171907	-2.18077	0.0292003	0.248827	0.604103
FBgn0038805	248.83	-0.371788	0.17065	-2.17866	0.0293569	0.249939	0.602166
FBgn0040817	47.8519	0.539297	0.247684	2.17736	0.0294537	0.250419	0.601333
FBgn0022787	91.5793	0.475004	0.218172	2.1772	0.0294656	0.250419	0.601333
FBgn0015034	66.9541	-0.550081	0.252929	-2.17484	0.0296418	0.251692	0.599131
FBgn0086707	279.63	0.385933	0.177514	2.1741	0.0296976	0.251942	0.5987
FBgn0023441	574.682	0.411008	0.189081	2.17371	0.0297266	0.251964	0.598661
FBgn0035584	110.198	0.461821	0.212556	2.1727	0.0298025	0.252385	0.597937
FBgn0035422	6607.7	0.283779	0.130674	2.17165	0.0298819	0.252833	0.597167
FBgn0038631	453.978	0.457395	0.210752	2.1703	0.0299845	0.253252	0.596447
FBgn0032293	93.4839	0.456567	0.210342	2.17059	0.029962	0.253252	0.596447
FBgn0083965	78.3097	0.528674	0.243812	2.16837	0.0301305	0.253366	0.596251
FBgn0045823	1228.35	0.317288	0.146321	2.16844	0.0301249	0.253366	0.596251
FBgn0027580	851.419	0.31493	0.145204	2.16888	0.0300919	0.253366	0.596251
FBgn0030278	372.828	-0.471421	0.217363	-2.16882	0.0300966	0.253366	0.596251
FBgn0267450	33.2643	-0.591551	0.272746	-2.16887	0.0300924	0.253366	0.596251
FBgn0030280	1273.83	-0.351263	0.162032	-2.16786	0.0301692	0.253469	0.596075
FBgn0051496	78.0291	0.55006	0.253823	2.1671	0.0302273	0.253734	0.595621
FBgn0034099	70.2404	0.536395	0.247586	2.1665	0.0302729	0.253882	0.595368
FBgn0051453	30.8118	-0.572184	0.264145	-2.16617	0.030298	0.253882	0.595368
FBgn0015221	6141.27	0.331453	0.153038	2.16582	0.0303251	0.253886	0.595361
FBgn0025519	68.125	0.4899	0.226299	2.16484	0.0304003	0.254293	0.594665
FBgn0038697	173.689	0.514587	0.237887	2.16316	0.0305291	0.254304	0.594647
FBgn0031632	312.016	0.378975	0.17512	2.16409	0.0304578	0.254304	0.594647
FBgn0015245	1148.24	-0.328509	0.151871	-2.16309	0.0305345	0.254304	0.594647
FBgn0035978	549.055	-0.381136	0.176135	-2.16388	0.0304732	0.254304	0.594647
FBgn0039611	70.7098	-0.476864	0.220436	-2.16327	0.0305202	0.254304	0.594647
FBgn0261532	55.6617	0.532997	0.246514	2.16214	0.0306072	0.254687	0.593993
FBgn0050342	65.3828	-0.485882	0.22477	-2.16168	0.0306425	0.254759	0.59387
FBgn0043841	4095.92	0.349933	0.162099	2.15877	0.0308684	0.256414	0.591058
FBgn0037369	117.855	0.487747	0.226019	2.15799	0.030929	0.256694	0.590583
FBgn0052811	47.0692	-0.569958	0.264443	-2.15531	0.0311375	0.258201	0.588042
FBgn0034706	180.118	-0.434	0.201432	-2.15458	0.031195	0.258369	0.58776
FBgn0050285	111.815	-0.453066	0.210302	-2.15436	0.0312118	0.258369	0.58776
FBgn0038294	2610.87	0.390162	0.181141	2.15391	0.031247	0.258436	0.587646
FBgn0036483	57.5386	0.51977	0.241495	2.1523	0.0313734	0.258446	0.58763
FBgn0259209	2186.57	-0.296877	0.137923	-2.15248	0.0313593	0.258446	0.58763
FBgn0032407	436.023	-0.358349	0.166478	-2.15253	0.0313553	0.258446	0.58763
FBgn0031296	91.1618	-0.450453	0.209301	-2.15218	0.0313833	0.258446	0.58763
FBgn0028962	77.1103	-0.508944	0.236477	-2.15219	0.0313825	0.258446	0.58763
FBgn0038269	192.433	0.399771	0.18584	2.15116	0.0314636	0.258497	0.587544
FBgn0004875	215.045	0.383035	0.178053	2.15125	0.0314567	0.258497	0.587544
FBgn0031040	167.687	-0.397394	0.184743	-2.15106	0.0314711	0.258497	0.587544
FBgn0038717	131.471	-0.442312	0.205657	-2.15073	0.0314977	0.258497	0.587544
FBgn0031282	66.9407	-0.504299	0.234669	-2.14898	0.0316359	0.259409	0.586015
FBgn0002354	178.629	-0.401275	0.186788	-2.14829	0.0316908	0.259637	0.585634
FBgn0014906	96.2638	0.513678	0.239287	2.1467	0.0318168	0.260446	0.584282
FBgn0283724	49.4521	0.527517	0.246142	2.14314	0.0321019	0.262106	0.581523
FBgn0004606	92.7398	0.465454	0.217177	2.1432	0.0320967	0.262106	0.581523
FBgn0024733	14599.4	-0.308903	0.144117	-2.14342	0.0320795	0.262106	0.581523
FBgn0038722	109.617	0.433366	0.202285	2.14236	0.0321648	0.262199	0.581369
FBgn0037038	289.732	0.421421	0.196744	2.14197	0.0321956	0.262199	0.581369
FBgn0036619	559.292	0.39248	0.183206	2.14229	0.0321698	0.262199	0.581369
FBgn0033129	34.6954	0.551012	0.257296	2.14155	0.0322298	0.262254	0.581277
FBgn0031389	29.3421	0.569686	0.266176	2.14027	0.0323334	0.262873	0.580253
FBgn0040389	170.886	-0.384931	0.17993	-2.13933	0.0324087	0.263262	0.579611
FBgn0039203	531.15	0.417153	0.195062	2.13857	0.0324708	0.263543	0.579149
FBgn0040232	56.7663	0.506249	0.237083	2.13532	0.0327348	0.264726	0.577204
FBgn0243511	143.056	0.422674	0.197999	2.13473	0.0327827	0.264726	0.577204
FBgn0040321	261.823	0.418189	0.195869	2.13505	0.0327573	0.264726	0.577204
FBgn0002622	10252.9	-0.305583	0.143061	-2.13603	0.0326769	0.264726	0.577204
FBgn0266518	197.137	-0.425791	0.199354	-2.13585	0.0326915	0.264726	0.577204
FBgn0024558	128.345	-0.431566	0.202136	-2.13503	0.0327586	0.264726	0.577204
FBgn0051806	404.742	-0.451469	0.211646	-2.13313	0.0329141	0.265563	0.575832
FBgn0037433	402.782	-0.356601	0.167307	-2.13141	0.0330551	0.266027	0.575074
FBgn0038363	213.024	-0.391665	0.183704	-2.13205	0.0330031	0.266027	0.575074
FBgn0030365	89.8453	-0.463048	0.217232	-2.13159	0.0330408	0.266027	0.575074
FBgn0264894	165.033	0.456732	0.214402	2.13026	0.0331504	0.266569	0.57419
FBgn0086608	228.998	-0.415738	0.195239	-2.12938	0.0332225	0.266925	0.573611
FBgn0053519	50.017	0.564248	0.265087	2.12854	0.0332922	0.267095	0.573334
FBgn0033468	215.277	0.384607	0.180698	2.12845	0.0332996	0.267095	0.573334
FBgn0036433	178.305	0.462697	0.217485	2.12749	0.0333796	0.267513	0.572656
FBgn0030480	181.105	-0.387339	0.182147	-2.12653	0.0334596	0.267929	0.571981
FBgn0013701	266.16	-0.467701	0.219986	-2.12605	0.0334993	0.268022	0.571829
FBgn0042102	437.629	-0.41567	0.195567	-2.12545	0.0335487	0.268193	0.571552
FBgn0000307	95.7703	0.476042	0.224378	2.12161	0.0338707	0.270541	0.567767
FBgn0031050	187.864	-0.381853	0.180079	-2.12048	0.0339658	0.270849	0.567273
FBgn0030643	139.321	-0.506467	0.238841	-2.12052	0.0339621	0.270849	0.567273
FBgn0053340	1579.33	0.327864	0.154697	2.11939	0.0340572	0.2709	0.567192
FBgn0261853	5602.99	-0.303403	0.143147	-2.11952	0.0340467	0.2709	0.567192
FBgn0264843	228.545	-0.399174	0.188284	-2.12006	0.034001	0.2709	0.567192
FBgn0026400	294.366	-0.422287	0.199349	-2.11833	0.0341468	0.271232	0.566659
FBgn0035161	418.461	-0.443423	0.209337	-2.11823	0.0341558	0.271232	0.566659
FBgn0031106	213.825	-0.387745	0.183201	-2.11649	0.0343029	0.271949	0.565513
FBgn0053056	190.841	-0.406026	0.191828	-2.11662	0.0342925	0.271949	0.565513
FBgn0260480	96.0639	0.540293	0.255373	2.1157	0.0343704	0.272258	0.565019
FBgn0034477	69.5565	0.472815	0.223807	2.1126	0.0346351	0.273195	0.563527
FBgn0259682	470.443	0.353826	0.167454	2.11297	0.0346033	0.273195	0.563527
FBgn0032715	1022.4	-0.387617	0.183402	-2.11348	0.0345601	0.273195	0.563527
FBgn0037860	159.67	-0.441637	0.209078	-2.11231	0.0346602	0.273195	0.563527
FBgn0036359	35.9388	-0.542094	0.256513	-2.11332	0.0345733	0.273195	0.563527
FBgn0013703	56.6164	-0.583002	0.275992	-2.11239	0.0346533	0.273195	0.563527
FBgn0002719	1395.4	0.329023	0.155795	2.1119	0.0346954	0.273248	0.563443
FBgn0039184	303.757	-0.382347	0.181142	-2.11076	0.0347928	0.273789	0.562584
FBgn0027654	268.079	0.365139	0.173026	2.11032	0.0348312	0.273866	0.562462
FBgn0032899	224.289	0.380277	0.180384	2.10816	0.0350173	0.275103	0.560505
FBgn0000326	75.694	-0.471199	0.223578	-2.10754	0.0350712	0.2753	0.560194
FBgn0034097	204.345	0.446584	0.212075	2.10578	0.0352235	0.276043	0.559024
FBgn0032156	653.21	0.313286	0.148753	2.10608	0.0351974	0.276043	0.559024
FBgn0017579	9316.92	-0.323116	0.153514	-2.10479	0.0353095	0.27649	0.558321
FBgn0040531	41.3003	-0.555144	0.264226	-2.10102	0.0356396	0.278846	0.554636
FBgn0036820	996.522	-0.320388	0.152522	-2.1006	0.0356759	0.278902	0.554548
FBgn0262870	145.14	-0.470423	0.224019	-2.09993	0.0357352	0.279137	0.554182
FBgn0028988	286.267	0.386345	0.18409	2.09867	0.0358458	0.279544	0.553549
FBgn0262104	63.7813	-0.481659	0.229499	-2.09874	0.0358398	0.279544	0.553549
FBgn0016687	1188.37	-0.310888	0.14838	-2.09522	0.0361516	0.281699	0.550214
FBgn0001086	33.4888	0.550355	0.262775	2.0944	0.0362246	0.281735	0.550159
FBgn0027585	147.426	0.456479	0.217976	2.09417	0.0362445	0.281735	0.550159
FBgn0033375	60.9847	-0.483444	0.230826	-2.09441	0.0362237	0.281735	0.550159
FBgn0284255	574.022	-0.351206	0.167794	-2.09307	0.0363428	0.282269	0.549337
FBgn0040793	3328.31	-0.292769	0.139947	-2.092	0.0364381	0.28278	0.548551
FBgn0029947	248.288	-0.401937	0.192171	-2.09156	0.0364778	0.282858	0.548432
FBgn0266282	128.194	0.459009	0.21954	2.09078	0.0365477	0.282942	0.548303
FBgn0028526	1280.51	0.436919	0.208956	2.09096	0.0365317	0.282942	0.548303
FBgn0011293	151.45	0.433073	0.207498	2.08711	0.0368777	0.285083	0.545028
FBgn0262614	183.64	0.425005	0.20364	2.08705	0.036884	0.285083	0.545028
FBgn0040394	189.307	-0.392401	0.188235	-2.08464	0.0371024	0.286308	0.543166
FBgn0036752	180.794	-0.413121	0.198163	-2.08476	0.0370912	0.286308	0.543166
FBgn0015808	396.124	-0.341192	0.16374	-2.08374	0.037184	0.286659	0.542634
FBgn0015040	131.742	-0.4349	0.208738	-2.08348	0.0372078	0.286659	0.542634
FBgn0038950	300.129	-0.353203	0.169567	-2.08296	0.0372546	0.286788	0.542439
FBgn0085257	192.132	0.368416	0.17694	2.08215	0.0373289	0.28713	0.541922
FBgn0004117	475.011	0.361335	0.173616	2.08123	0.0374131	0.287545	0.541294
FBgn0013811	46.2807	0.506999	0.243745	2.08004	0.0375221	0.287548	0.541289
FBgn0250754	150.967	0.451841	0.21724	2.07991	0.0375337	0.287548	0.541289
FBgn0261508	772.685	-0.320039	0.153837	-2.08038	0.0374906	0.287548	0.541289
FBgn0085212	46.8099	-0.512295	0.246248	-2.0804	0.0374889	0.287548	0.541289
FBgn0039869	270.497	0.40368	0.194245	2.0782	0.0376908	0.287711	0.541043
FBgn0020235	2290.86	-0.310732	0.149531	-2.07804	0.0377055	0.287711	0.541043
FBgn0261789	337.016	-0.339008	0.163091	-2.07864	0.03765	0.287711	0.541043
FBgn0031048	342.977	-0.35635	0.171381	-2.07928	0.0375912	0.287711	0.541043
FBgn0031060	54.3512	-0.512725	0.246644	-2.07881	0.0376348	0.287711	0.541043
FBgn0004919	49.5642	-0.506135	0.243627	-2.0775	0.0377556	0.287864	0.540813
FBgn0034491	122.437	0.41988	0.202296	2.07557	0.0379341	0.288994	0.539111
FBgn0035611	90.385	-0.444036	0.214045	-2.0745	0.038033	0.289517	0.538326
FBgn0023083	277.616	0.34969	0.168603	2.07404	0.0380759	0.289613	0.538182
FBgn0015834	1103.64	-0.332907	0.160574	-2.07323	0.0381512	0.289955	0.537669
FBgn0029833	197.834	-0.36131	0.174518	-2.07033	0.0384215	0.291778	0.534948
FBgn0052407	312.814	-0.372278	0.17991	-2.06925	0.0385228	0.292314	0.53415
FBgn0035151	39.7307	0.530075	0.256319	2.06803	0.0386375	0.292953	0.533202
FBgn0037050	36.1478	0.530243	0.2565	2.06723	0.0387128	0.293058	0.533046
FBgn0034629	183.374	-0.433576	0.209734	-2.06727	0.0387088	0.293058	0.533046
FBgn0032213	661.384	-0.326407	0.158024	-2.06555	0.0388712	0.294025	0.531616
FBgn0015625	38.9466	0.533001	0.258587	2.06121	0.0392834	0.29458	0.530797
FBgn0038685	67.0154	0.504826	0.244875	2.06157	0.0392489	0.29458	0.530797
FBgn0034415	76.621	0.453978	0.220185	2.0618	0.0392267	0.29458	0.530797
FBgn0030341	271.27	0.371332	0.179928	2.06379	0.0390377	0.29458	0.530797
FBgn0263039	283.074	0.37044	0.179659	2.06191	0.0392164	0.29458	0.530797
FBgn0263102	274.935	0.350213	0.169897	2.06132	0.0392721	0.29458	0.530797
FBgn0025456	475.296	0.335566	0.162673	2.06283	0.0391288	0.29458	0.530797
FBgn0061492	378.493	-0.347951	0.168716	-2.06235	0.0391747	0.29458	0.530797
FBgn0034838	195.226	-0.379748	0.184182	-2.06181	0.0392257	0.29458	0.530797
FBgn0003356	9981.24	-0.396767	0.19234	-2.06285	0.0391272	0.29458	0.530797
FBgn0052371	273.278	-0.449781	0.218146	-2.06184	0.0392234	0.29458	0.530797
FBgn0261561	391.474	0.334199	0.162195	2.06048	0.0393527	0.294868	0.530373
FBgn0033431	264.31	-0.413632	0.200868	-2.05922	0.0394733	0.29554	0.529384
FBgn0037262	106.507	0.418658	0.203375	2.05855	0.0395373	0.295574	0.529334
FBgn0011281	228.634	-0.358735	0.174293	-2.05823	0.0395684	0.295574	0.529334
FBgn0034259	167.009	-0.387323	0.188215	-2.05788	0.0396015	0.295574	0.529334
FBgn0000426	193.606	-0.407134	0.197816	-2.05814	0.0395763	0.295574	0.529334
FBgn0050356	116.145	-0.438188	0.213032	-2.05691	0.0396951	0.296041	0.528648
FBgn0021768	248.058	0.397935	0.193604	2.05541	0.0398392	0.296884	0.527413
FBgn0032397	139.483	0.441176	0.214734	2.05452	0.0399251	0.297293	0.526816
FBgn0037827	66.9787	0.477598	0.232546	2.05378	0.0399974	0.297599	0.526368
FBgn0032144	4618.86	-0.363295	0.177065	-2.05176	0.0401927	0.29882	0.52459
FBgn0267824	192.514	-0.369784	0.180259	-2.0514	0.0402278	0.298848	0.524549
FBgn0035571	140.849	0.438921	0.213999	2.05104	0.0402633	0.29888	0.524503
FBgn0010225	1238.26	-0.295148	0.143971	-2.05006	0.0403588	0.298984	0.524351
FBgn0031708	326.834	-0.334458	0.16318	-2.04962	0.0404011	0.298984	0.524351
FBgn0010774	403.022	-0.352072	0.171775	-2.04961	0.0404025	0.298984	0.524351
FBgn0036557	217.312	-0.354848	0.17306	-2.05043	0.040322	0.298984	0.524351
FBgn0051199	261.959	0.361945	0.17669	2.04847	0.0405136	0.299343	0.52383
FBgn0039555	279.248	-0.350667	0.171171	-2.04864	0.0404978	0.299343	0.52383
FBgn0040973	117.257	-0.429126	0.209569	-2.04766	0.0405937	0.299473	0.523643
FBgn0033366	102.695	-0.474274	0.231613	-2.0477	0.0405897	0.299473	0.523643
FBgn0053489	51.6141	0.505591	0.247064	2.0464	0.0407174	0.300154	0.522656
FBgn0031260	367.686	0.337058	0.164773	2.04559	0.0407966	0.300506	0.522147
FBgn0011280	1546.03	0.454693	0.222461	2.04392	0.0409612	0.301486	0.520733
FBgn0265082	142.104	0.398472	0.19506	2.04282	0.0410706	0.302004	0.519987
FBgn0038881	338.979	-0.365723	0.17905	-2.04257	0.0410948	0.302004	0.519987
FBgn0262991	34.7247	-0.53041	0.259761	-2.04192	0.04116	0.302251	0.519633
FBgn0262100	368.35	-0.390517	0.191342	-2.04094	0.0412572	0.302732	0.518942
FBgn0035825	118.965	-0.404093	0.198034	-2.04052	0.0412982	0.302801	0.518843
FBgn0259789	38.4306	0.511097	0.250571	2.03973	0.0413772	0.303147	0.518347
FBgn0261860	421.407	-0.421043	0.206622	-2.03775	0.0415751	0.304364	0.516606
FBgn0037617	96.1935	-0.430197	0.211172	-2.03718	0.0416315	0.304544	0.51635
FBgn0260660	68.5953	0.460591	0.22634	2.03495	0.0418556	0.305949	0.514351
FBgn0262610	41.8205	0.52702	0.259233	2.033	0.0420527	0.307155	0.512643
FBgn0035707	382.677	0.316511	0.155719	2.03258	0.0420954	0.307232	0.512533
FBgn0003016	178.934	0.38761	0.19081	2.0314	0.0422147	0.307784	0.511754
FBgn0032276	277.033	0.375107	0.184673	2.03119	0.0422354	0.307784	0.511754
FBgn0034879	104.233	-0.42671	0.210252	-2.02952	0.0424054	0.308788	0.51034
FBgn0027950	57.3073	0.477771	0.235523	2.02856	0.0425034	0.309266	0.509668
FBgn0002940	10814.9	0.422853	0.208502	2.02806	0.0425546	0.309344	0.509559
FBgn0039045	238.519	-0.401994	0.19824	-2.02782	0.0425788	0.309344	0.509559
FBgn0032731	308.672	-0.409481	0.202005	-2.02709	0.0426535	0.309651	0.509128
FBgn0262476	119.382	0.421348	0.207942	2.02628	0.042736	0.309833	0.508872
FBgn0039070	132.745	0.413114	0.203885	2.02621	0.0427434	0.309833	0.508872
FBgn0038038	830.728	-0.315074	0.155617	-2.02468	0.0429007	0.310544	0.507877
FBgn0039404	155.398	-0.391908	0.193571	-2.02462	0.0429064	0.310544	0.507877
FBgn0015316	124.196	-0.428159	0.211565	-2.02377	0.0429938	0.310941	0.507322
FBgn0030109	147.429	0.413751	0.204645	2.0218	0.0431966	0.311244	0.506898
FBgn0051140	145.492	0.383416	0.189592	2.02232	0.0431434	0.311244	0.506898
FBgn0038420	223.057	0.367592	0.181816	2.02179	0.0431985	0.311244	0.506898
FBgn0001942	6358.89	0.295299	0.146028	2.02221	0.0431548	0.311244	0.506898
FBgn0032870	62.9108	-0.463581	0.229192	-2.02267	0.0431068	0.311244	0.506898
FBgn0051659	205.71	0.396892	0.196343	2.02142	0.0432364	0.311283	0.506845
FBgn0069913	154.714	0.430592	0.213074	2.02085	0.0432949	0.311469	0.506585
FBgn0000477	459.989	0.380619	0.188447	2.01976	0.0434082	0.31205	0.505776
FBgn0261243	703.246	0.305368	0.151268	2.01872	0.043516	0.312589	0.505026
FBgn0035008	90.3782	0.487455	0.24178	2.01611	0.0437882	0.314072	0.50297
FBgn0250785	90.717	-0.426123	0.211334	-2.01635	0.0437639	0.314072	0.50297
FBgn0032039	39.3744	0.508902	0.252476	2.01564	0.0438376	0.314191	0.502806
FBgn0035232	269.11	0.34664	0.172032	2.01497	0.0439073	0.314455	0.502441
FBgn0031664	90.3218	0.438644	0.21783	2.0137	0.044041	0.314535	0.502331
FBgn0032492	140.275	0.421724	0.209426	2.01371	0.0440399	0.314535	0.502331
FBgn0053258	403.26	0.411823	0.204445	2.01434	0.0439735	0.314535	0.502331
FBgn0263249	1217.61	-0.321373	0.159625	-2.0133	0.0440829	0.314535	0.502331
FBgn0037000	59.2504	-0.459804	0.228353	-2.01356	0.0440553	0.314535	0.502331
FBgn0029762	275.8	0.375579	0.186582	2.01294	0.0441209	0.314571	0.502281
FBgn0036666	451.463	0.377716	0.187697	2.01237	0.0441807	0.314763	0.502016
FBgn0039760	348.177	-0.347776	0.172858	-2.01192	0.0442282	0.314866	0.501874
FBgn0053329	38.7371	0.509241	0.253253	2.0108	0.0443468	0.315007	0.501679
FBgn0030658	263.894	0.371886	0.184914	2.01113	0.0443116	0.315007	0.501679
FBgn0039670	241.108	-0.360779	0.179397	-2.01107	0.0443183	0.315007	0.501679
FBgn0263980	215.163	0.403028	0.200649	2.00862	0.0445772	0.316174	0.500074
FBgn0034356	159.481	0.389024	0.193675	2.00864	0.0445748	0.316174	0.500074
FBgn0033321	47.4508	0.497201	0.247583	2.00822	0.04462	0.316243	0.499979
FBgn0039048	138.501	0.403962	0.201386	2.00591	0.0448655	0.317581	0.498145
FBgn0004242	357.917	-0.3377	0.16836	-2.00582	0.0448752	0.317581	0.498145
FBgn0028411	269.064	-0.363981	0.181514	-2.00525	0.0449362	0.317778	0.497877
FBgn0058006	27.3478	0.544321	0.271575	2.00432	0.0450363	0.317984	0.497594
FBgn0262563	533.918	0.359029	0.179152	2.00404	0.0450653	0.317984	0.497594
FBgn0034478	207.568	-0.413702	0.206427	-2.0041	0.045059	0.317984	0.497594
FBgn0051141	85.3111	0.519496	0.259344	2.00311	0.0451652	0.317985	0.497593
FBgn0035933	1124.97	-0.294704	0.147097	-2.00347	0.0451271	0.317985	0.497593
FBgn0034405	882.148	-0.295853	0.14768	-2.00334	0.0451409	0.317985	0.497593
FBgn0029603	101.115	0.416143	0.207831	2.00232	0.0452508	0.31818	0.497327
FBgn0029838	474.138	-0.376402	0.18802	-2.00193	0.0452926	0.31818	0.497327
FBgn0002641	150.117	-0.397666	0.198639	-2.00196	0.0452894	0.31818	0.497327
FBgn0051798	103.074	0.45756	0.228612	2.00147	0.0453419	0.318292	0.497175
FBgn0033728	131.733	-0.395663	0.197856	-1.99975	0.0455272	0.319358	0.495722
FBgn0083961	148.298	-0.390037	0.195197	-1.99817	0.0456981	0.320322	0.494413
FBgn0035943	53.8617	0.483704	0.242171	1.99737	0.0457852	0.320463	0.494222
FBgn0029854	486.794	-0.336081	0.168252	-1.99748	0.0457727	0.320463	0.494222
FBgn0040670	88.903	0.451091	0.225936	1.99654	0.045875	0.320564	0.494085
FBgn0265052	208.776	-0.35561	0.178081	-1.99689	0.0458367	0.320564	0.494085
FBgn0040371	465.543	-0.402471	0.201608	-1.99631	0.0459003	0.320564	0.494085
FBgn0039927	132.586	-0.414983	0.20799	-1.9952	0.0460206	0.32117	0.493265
FBgn0039915	55.168	-0.470159	0.2357	-1.99473	0.0460718	0.321293	0.493099
FBgn0035036	54.374	0.501608	0.251552	1.99405	0.0461467	0.32158	0.49271
FBgn0039472	695.461	-0.37629	0.188753	-1.99356	0.0462003	0.32172	0.492522
FBgn0036784	84.5948	0.505615	0.253737	1.99267	0.0462971	0.322159	0.49193
FBgn0032170	242.722	-0.349873	0.175651	-1.99186	0.0463863	0.322545	0.491409
FBgn0031163	116.025	0.453998	0.228065	1.99065	0.0465191	0.323233	0.490484
FBgn0031853	92.6025	0.448348	0.225278	1.9902	0.0465692	0.323347	0.490332
FBgn0004396	985.559	0.319034	0.160385	1.98918	0.046681	0.323858	0.489645
FBgn0261930	98.7776	-0.466138	0.234368	-1.98891	0.0467106	0.323858	0.489645
FBgn0034877	4518.16	-0.315252	0.158552	-1.98831	0.0467771	0.324084	0.489342
FBgn0250848	953.443	-0.283526	0.142703	-1.98682	0.0469421	0.324992	0.488128
FBgn0003515	105.433	-0.403135	0.202959	-1.98628	0.0470021	0.325172	0.487887
FBgn0015756	7037	-0.265222	0.133601	-1.98518	0.0471243	0.325239	0.487798
FBgn0040297	254.559	-0.347696	0.175094	-1.98577	0.0470589	0.325239	0.487798
FBgn0029994	617.847	-0.349303	0.175974	-1.98497	0.0471479	0.325239	0.487798
FBgn0030943	90.8572	-0.423741	0.213437	-1.98532	0.0471085	0.325239	0.487798
FBgn0010198	5690.51	-0.273749	0.137975	-1.98405	0.0472502	0.325475	0.487483
FBgn0002570	6213.69	-0.28902	0.145659	-1.98423	0.0472304	0.325475	0.487483
FBgn0030218	261.642	-0.349436	0.176204	-1.98313	0.0473524	0.32571	0.487169
FBgn0032770	75.349	-0.464509	0.234221	-1.98321	0.0473444	0.32571	0.487169
FBgn0031842	195.894	0.409175	0.206415	1.98229	0.0474468	0.326124	0.486617
FBgn0030376	29.4318	0.536978	0.271039	1.98118	0.0475708	0.326273	0.486419
FBgn0039312	700.211	-0.315626	0.159266	-1.98175	0.0475075	0.326273	0.486419
FBgn0263206	49.168	-0.494504	0.249574	-1.9814	0.047547	0.326273	0.486419
FBgn0032124	53.7578	0.514345	0.260009	1.97818	0.0479082	0.328298	0.483732
FBgn0034162	296.818	0.483969	0.244709	1.97773	0.0479589	0.328298	0.483732
FBgn0040383	359.74	-0.377002	0.190632	-1.97764	0.047969	0.328298	0.483732
FBgn0003545	35.6156	0.507378	0.256817	1.97564	0.0481954	0.329164	0.482588
FBgn0034560	87.3687	0.459654	0.2327	1.97531	0.0482333	0.329164	0.482588
FBgn0035667	2442.1	-0.366376	0.185417	-1.97596	0.0481592	0.329164	0.482588
FBgn0016970	42.5536	-0.494707	0.250441	-1.97534	0.0482292	0.329164	0.482588
FBgn0038049	382.628	-0.352679	0.178595	-1.97474	0.0482971	0.329364	0.482323
FBgn0033258	42.1852	0.4891	0.247774	1.97398	0.0483844	0.329696	0.481887
FBgn0086613	85.8883	-0.429735	0.217756	-1.97347	0.0484422	0.329696	0.481887
FBgn0261806	44.9352	-0.524195	0.26563	-1.97341	0.0484492	0.329696	0.481887
FBgn0052283	759.893	-0.396493	0.200972	-1.97288	0.0485092	0.329869	0.481658
FBgn0038296	66.0642	0.472683	0.239669	1.97223	0.048583	0.329908	0.481607
FBgn0267726	1250.39	-0.349457	0.177189	-1.97223	0.0485839	0.329908	0.481607
FBgn0261068	185.945	-0.386328	0.19596	-1.97146	0.0486709	0.330264	0.481139
FBgn0037169	78.1019	0.459318	0.23314	1.97014	0.0488228	0.330438	0.48091
FBgn0267828	812.495	-0.290772	0.147566	-1.97046	0.0487862	0.330438	0.48091
FBgn0036738	2595.92	-0.352071	0.178713	-1.97003	0.0488347	0.330438	0.48091
FBgn0037892	196.811	-0.357399	0.181386	-1.97038	0.048795	0.330438	0.48091
FBgn0029084	86.2541	0.43406	0.220428	1.96917	0.0489331	0.33087	0.480343
FBgn0013720	89.5885	0.475062	0.241473	1.96735	0.0491427	0.331369	0.479688
FBgn0032919	90.7401	0.413096	0.209927	1.9678	0.0490906	0.331369	0.479688
FBgn0033062	302.339	0.344729	0.175159	1.96809	0.0490576	0.331369	0.479688
FBgn0037330	115.423	-0.386307	0.196361	-1.96733	0.0491456	0.331369	0.479688
FBgn0036795	71.8727	0.511424	0.260027	1.96681	0.0492048	0.331534	0.479472
FBgn0034684	39.7691	0.492934	0.250704	1.9662	0.0492757	0.331542	0.479461
FBgn0266363	88.8177	0.429344	0.218333	1.96646	0.0492457	0.331542	0.479461
FBgn0039159	209.728	-0.36692	0.186642	-1.9659	0.04931	0.331542	0.479461
FBgn0037297	88.0967	-0.416527	0.211997	-1.96478	0.0494395	0.332179	0.478628
FBgn0037943	98.2227	0.411538	0.209583	1.9636	0.0495762	0.332242	0.478545
FBgn0026576	454.424	0.316429	0.161156	1.9635	0.0495879	0.332242	0.478545
FBgn0033297	1161.15	-0.274207	0.13963	-1.96381	0.0495516	0.332242	0.478545
FBgn0262842	73.2181	-0.462715	0.235627	-1.96376	0.049558	0.332242	0.478545
FBgn0015338	220.695	-0.345758	0.176193	-1.96238	0.0497182	0.332649	0.478014
FBgn0032235	1032.1	-0.367828	0.187418	-1.96261	0.0496921	0.332649	0.478014
FBgn0262687	514.946	-0.419063	0.213588	-1.96202	0.0497607	0.332701	0.477946
FBgn0014391	1949.71	-0.312578	0.159482	-1.95996	0.0500007	0.333952	0.476315
FBgn0030425	297.211	-0.369702	0.188641	-1.95981	0.0500178	0.333952	0.476315
FBgn0085211	222.112	-0.38011	0.193992	-1.95941	0.0500644	0.334031	0.476214
FBgn0260747	1974.29	0.319989	0.163358	1.95882	0.0501339	0.334261	0.475915
FBgn0000455	353.301	-0.333365	0.170268	-1.95789	0.0502433	0.334757	0.47527
FBgn0039678	749.959	-0.301687	0.154165	-1.95691	0.0503576	0.335285	0.474586
FBgn0033814	636.077	0.295427	0.151012	1.95632	0.0504276	0.335425	0.474405
FBgn0026373	131.113	-0.393009	0.200911	-1.95614	0.0504488	0.335425	0.474405
FBgn0033848	32.5847	0.532823	0.272685	1.95398	0.050703	0.33607	0.47357
FBgn0033330	114.795	0.407167	0.208365	1.9541	0.0506895	0.33607	0.47357
FBgn0031092	253.28	-0.331225	0.169526	-1.95383	0.0507216	0.33607	0.47357
FBgn0261631	98.542	-0.397521	0.203416	-1.95423	0.0506744	0.33607	0.47357
FBgn0069973	64.4104	-0.448661	0.229556	-1.95447	0.0506453	0.33607	0.47357
FBgn0037270	2023.63	-0.378007	0.193538	-1.95315	0.0508023	0.336371	0.473181
FBgn0032138	596.616	-0.315536	0.161638	-1.95212	0.0509237	0.336872	0.472535
FBgn0260450	42.4364	-0.491872	0.251995	-1.95191	0.0509483	0.336872	0.472535
FBgn0051869	114.82	0.408904	0.209573	1.95113	0.0510417	0.336893	0.472508
FBgn0036020	269.087	0.384936	0.197304	1.95098	0.0510596	0.336893	0.472508
FBgn0265726	290.026	0.33444	0.171412	1.95109	0.0510463	0.336893	0.472508
FBgn0000339	332.109	-0.31475	0.161377	-1.95041	0.0511276	0.336893	0.472508
FBgn0035358	302.941	-0.366988	0.188147	-1.95054	0.0511118	0.336893	0.472508
FBgn0014026	12869.8	-0.273631	0.140362	-1.94947	0.0512393	0.337396	0.47186
FBgn0016794	49.0337	0.476226	0.244366	1.94882	0.0513166	0.33744	0.471803
FBgn0040206	156.104	0.360169	0.184814	1.94882	0.0513165	0.33744	0.471803
FBgn0051021	27.4175	0.525594	0.26978	1.94823	0.0513875	0.337621	0.47157
FBgn0031895	54.6554	0.515538	0.26469	1.94771	0.0514501	0.337621	0.47157
FBgn0031388	34.8116	0.514116	0.263948	1.9478	0.0514394	0.337621	0.47157
FBgn0065099	69.7711	-0.479301	0.24623	-1.94656	0.0515881	0.338175	0.470858
FBgn0029892	32.4867	-0.508388	0.261192	-1.94641	0.0516052	0.338175	0.470858
FBgn0035122	204.112	-0.36164	0.186054	-1.94374	0.0519271	0.340051	0.468456
FBgn0261529	64.6466	0.446779	0.229957	1.94288	0.0520309	0.3402	0.468265
FBgn0038934	189.949	0.399256	0.205551	1.94237	0.0520922	0.3402	0.468265
FBgn0033953	539.092	0.356211	0.183357	1.94272	0.0520505	0.3402	0.468265
FBgn0028968	270.693	-0.328494	0.169113	-1.94245	0.0520827	0.3402	0.468265
FBgn0039360	182.067	0.440826	0.227454	1.93809	0.0526121	0.34308	0.464605
FBgn0032129	257.074	0.33784	0.174299	1.93828	0.0525887	0.34308	0.464605
FBgn0050489	83.1836	-0.422799	0.218178	-1.93786	0.0526407	0.34308	0.464605
FBgn0005612	115.035	0.398821	0.205843	1.9375	0.0526839	0.343127	0.464545
FBgn0262124	507.907	-0.309963	0.160094	-1.93613	0.0528516	0.343985	0.463461
FBgn0267390	193.109	0.396136	0.204684	1.93535	0.0529477	0.344142	0.463263
FBgn0031908	742.164	0.314029	0.162239	1.93559	0.0529173	0.344142	0.463263
FBgn0037720	327.054	0.331395	0.171309	1.93449	0.0530529	0.344358	0.46299
FBgn0027549	397.164	0.310681	0.160581	1.93473	0.053023	0.344358	0.46299
FBgn0039491	66.9275	0.459942	0.238164	1.93119	0.0534591	0.34521	0.461917
FBgn0023076	84.8306	0.459832	0.237957	1.93242	0.0533076	0.34521	0.461917
FBgn0027495	97.4245	0.434642	0.224968	1.93202	0.0533567	0.34521	0.461917
FBgn0063649	108.66	0.392062	0.202989	1.93145	0.053428	0.34521	0.461917
FBgn0016694	3441.52	-0.263845	0.136622	-1.9312	0.0534583	0.34521	0.461917
FBgn0032448	87.5359	-0.436844	0.226064	-1.93239	0.0533116	0.34521	0.461917
FBgn0033701	51.7977	-0.459097	0.237554	-1.9326	0.0532857	0.34521	0.461917
FBgn0052313	107.113	-0.461858	0.239171	-1.93108	0.053473	0.34521	0.461917
FBgn0033924	118.416	0.382266	0.198152	1.92915	0.0537118	0.345817	0.461154
FBgn0052069	141.985	-0.371817	0.192714	-1.92938	0.0536841	0.345817	0.461154
FBgn0038857	113.97	-0.39843	0.206501	-1.92944	0.0536768	0.345817	0.461154
FBgn0259959	139.644	-0.446571	0.231404	-1.92983	0.0536274	0.345817	0.461154
FBgn0033145	183.197	-0.385268	0.199782	-1.92844	0.0538004	0.346154	0.46073
FBgn0259978	98.8267	0.397855	0.206408	1.92752	0.0539152	0.34666	0.460097
FBgn0053988	40.315	0.48187	0.250166	1.9262	0.0540796	0.347484	0.459066
FBgn0033978	522.656	-0.332869	0.173054	-1.9235	0.054417	0.349417	0.456656
FBgn0014023	300.31	-0.326837	0.170007	-1.92249	0.0545437	0.34987	0.456094
FBgn0038914	90.7849	-0.404888	0.21062	-1.92236	0.0545608	0.34987	0.456094
FBgn0038598	282.559	0.351115	0.182734	1.92145	0.0546752	0.350134	0.455766
FBgn0013300	341.528	-0.382603	0.19912	-1.92147	0.0546727	0.350134	0.455766
FBgn0031905	341.051	0.350228	0.182377	1.92035	0.0548139	0.350688	0.45508
FBgn0032248	246.089	-0.346611	0.18051	-1.92018	0.0548351	0.350688	0.45508
FBgn0003731	97.5468	0.406093	0.211555	1.91956	0.0549133	0.350953	0.454751
FBgn0266414	148.971	0.409181	0.213473	1.91678	0.0552656	0.352733	0.452554
FBgn0038924	898.662	-0.342769	0.178818	-1.91686	0.0552559	0.352733	0.452554
FBgn0015008	58.3015	0.467568	0.244043	1.91592	0.055375	0.35314	0.452053
FBgn0035481	234.45	0.334396	0.174555	1.9157	0.0554032	0.35314	0.452053
FBgn0024248	36.3173	0.512563	0.26784	1.91369	0.0556597	0.354303	0.450626
FBgn0030244	61.633	-0.465381	0.243179	-1.91374	0.0556538	0.354303	0.450626
FBgn0028897	34.614	0.527403	0.275987	1.91097	0.0560084	0.355339	0.449357
FBgn0000247	40.778	0.483064	0.25272	1.91146	0.0559455	0.355339	0.449357
FBgn0037987	179.051	0.367481	0.192297	1.91101	0.0560033	0.355339	0.449357
FBgn0066084	29833.2	-0.255663	0.133756	-1.91141	0.0559513	0.355339	0.449357
FBgn0266764	35.7623	-0.497032	0.260083	-1.91105	0.0559982	0.355339	0.449357
FBgn0027512	233.988	0.35431	0.185463	1.91042	0.0560797	0.355556	0.449092
FBgn0031343	121.773	0.455632	0.238569	1.90985	0.056152	0.355778	0.44882
FBgn0001320	114.483	0.393946	0.206304	1.90954	0.0561925	0.355799	0.448795
FBgn0035431	276.01	-0.362365	0.189806	-1.90914	0.0562446	0.355893	0.448681
FBgn0000114	891.924	0.336223	0.176156	1.90867	0.0563048	0.355955	0.448605
FBgn0034093	201.862	-0.35481	0.185912	-1.90848	0.0563288	0.355955	0.448605
FBgn0026370	578.304	0.308935	0.161946	1.90764	0.0564372	0.356169	0.448344
FBgn0040718	128.584	-0.373624	0.195835	-1.90785	0.0564103	0.356169	0.448344
FBgn0032171	116.317	-0.3831	0.200878	-1.90713	0.0565034	0.356351	0.448122
FBgn0052835	169.777	0.42271	0.221776	1.90602	0.0566472	0.357023	0.447304
FBgn0039251	59.7236	0.487603	0.256088	1.90405	0.0569043	0.35807	0.446033
FBgn0013746	165.524	-0.344924	0.181158	-1.904	0.0569105	0.35807	0.446033
FBgn0030271	123.13	-0.371614	0.195188	-1.90388	0.0569256	0.35807	0.446033
FBgn0038438	239.094	0.322059	0.169204	1.90338	0.0569916	0.358249	0.445815
FBgn0005694	85.3371	0.42164	0.221758	1.90135	0.0572562	0.358498	0.445513
FBgn0026563	226.306	0.365169	0.191995	1.90197	0.0571753	0.358498	0.445513
FBgn0250868	492.713	-0.29186	0.15347	-1.90174	0.0572048	0.358498	0.445513
FBgn0085359	796.651	-0.307855	0.161826	-1.90239	0.0571207	0.358498	0.445513
FBgn0040899	349.908	-0.325467	0.171172	-1.90141	0.0572483	0.358498	0.445513
FBgn0032088	1056.22	-0.368324	0.193685	-1.90167	0.0572143	0.358498	0.445513
FBgn0050007	40.0372	0.483436	0.254539	1.89926	0.0575299	0.359414	0.444405
FBgn0040859	1322.83	-0.29924	0.15757	-1.89909	0.0575528	0.359414	0.444405
FBgn0265298	247.592	-0.33379	0.175716	-1.89959	0.0574867	0.359414	0.444405
FBgn0036745	216.923	-0.34317	0.180695	-1.89917	0.0575424	0.359414	0.444405
FBgn0266364	45.5422	0.465791	0.24539	1.89817	0.0576738	0.359934	0.443777
FBgn0266430	38.1813	-0.490602	0.258512	-1.89779	0.0577237	0.360011	0.443684
FBgn0025874	35.5737	0.490894	0.258916	1.89596	0.0579648	0.360915	0.442595
FBgn0035855	52.3666	0.475044	0.250549	1.89601	0.0579589	0.360915	0.442595
FBgn0264480	90.1858	-0.487234	0.257002	-1.89583	0.0579819	0.360915	0.442595
FBgn0051477	76.8919	0.436817	0.230574	1.89448	0.0581619	0.36111	0.442361
FBgn0034364	109.218	0.419096	0.221488	1.89218	0.0584665	0.36111	0.442361
FBgn0033610	175.782	0.361332	0.190863	1.89315	0.0583385	0.36111	0.442361
FBgn0033888	194.387	0.360528	0.190299	1.89454	0.0581537	0.36111	0.442361
FBgn0000559	6237.83	0.281359	0.148647	1.8928	0.0583844	0.36111	0.442361
FBgn0004867	11883.3	-0.256326	0.135395	-1.89317	0.0583352	0.36111	0.442361
FBgn0039790	377.418	-0.301196	0.159057	-1.89363	0.0582741	0.36111	0.442361
FBgn0036929	322.545	-0.325245	0.171685	-1.89443	0.0581684	0.36111	0.442361
FBgn0032385	120.086	-0.385154	0.203287	-1.89464	0.0581404	0.36111	0.442361
FBgn0032768	321.343	-0.418525	0.221164	-1.89237	0.0584414	0.36111	0.442361
FBgn0033702	46.0527	-0.461629	0.243716	-1.89413	0.0582082	0.36111	0.442361
FBgn0265178	57.7776	-0.492281	0.260136	-1.8924	0.0584378	0.36111	0.442361
FBgn0037365	69.0438	0.428066	0.226302	1.89157	0.0585487	0.361191	0.442263
FBgn0002774	144.356	0.366004	0.193497	1.89152	0.0585552	0.361191	0.442263
FBgn0039024	500.819	0.308438	0.163212	1.8898	0.0587851	0.362222	0.441025
FBgn0013334	686.8	-0.334235	0.176872	-1.8897	0.0587981	0.362222	0.441025
FBgn0002626	12096.6	-0.263375	0.139424	-1.88903	0.0588883	0.362544	0.440639
FBgn0032946	808.519	-0.291618	0.154406	-1.88865	0.058939	0.362623	0.440545
FBgn0263973	68.6882	0.423465	0.224276	1.88814	0.0590069	0.362807	0.440324
FBgn0038946	57.7372	-0.469208	0.24857	-1.88763	0.0590762	0.363	0.440094
FBgn0032381	65.9162	0.464185	0.245952	1.8873	0.0591203	0.363038	0.440048
FBgn0038655	502.158	-0.317095	0.168093	-1.88643	0.059237	0.363288	0.439749
FBgn0032524	108.021	-0.384131	0.203611	-1.88659	0.059215	0.363288	0.439749
FBgn0066292	46.5519	0.486709	0.258119	1.8856	0.0593484	0.363737	0.439212
FBgn0029539	169.671	0.462229	0.245344	1.884	0.0595648	0.36413	0.438744
FBgn0034542	105.504	0.38121	0.202312	1.88426	0.0595294	0.36413	0.438744
FBgn0028331	702.489	0.293217	0.155606	1.88435	0.0595176	0.36413	0.438744
FBgn0032505	8651.79	-0.355268	0.188565	-1.88407	0.059556	0.36413	0.438744
FBgn0082582	117.396	0.39731	0.210999	1.883	0.0597007	0.364727	0.438032
FBgn0034989	136.612	0.366153	0.194586	1.88171	0.0598758	0.365564	0.437037
FBgn0037580	347.761	0.409443	0.217648	1.88121	0.0599433	0.365742	0.436825
FBgn0023097	56.5097	0.484281	0.257561	1.88026	0.0600725	0.365944	0.436586
FBgn0037944	44.4514	0.466617	0.248221	1.87984	0.0601295	0.365944	0.436586
FBgn0259222	45.6824	0.460224	0.24481	1.87993	0.0601179	0.365944	0.436586
FBgn0004552	169.231	0.377657	0.200843	1.88036	0.0600595	0.365944	0.436586
FBgn0052382	36.1711	0.486584	0.258944	1.87911	0.0602302	0.366115	0.436383
FBgn0037897	54.3879	0.460249	0.244934	1.87908	0.0602341	0.366115	0.436383
FBgn0040816	151.752	-0.360995	0.192205	-1.87818	0.0603566	0.366393	0.436052
FBgn0031148	226.478	-0.37652	0.200454	-1.87833	0.0603355	0.366393	0.436052
FBgn0038125	106.851	0.424318	0.225966	1.87779	0.0604094	0.366481	0.435948
FBgn0039205	248.016	-0.3453	0.183926	-1.87738	0.0604658	0.366591	0.435818
FBgn0003091	105.295	0.408879	0.217871	1.8767	0.0605593	0.366925	0.435423
FBgn0040364	629.561	-0.333244	0.177642	-1.87592	0.0606658	0.367337	0.434935
FBgn0032376	52.8627	0.494206	0.263571	1.87504	0.0607872	0.367367	0.4349
FBgn0012034	1608.19	0.271215	0.144654	1.87492	0.0608035	0.367367	0.4349
FBgn0052751	83.6339	-0.438515	0.233903	-1.87477	0.0608243	0.367367	0.4349
FBgn0052698	50.8161	-0.469797	0.250567	-1.87494	0.0608015	0.367367	0.4349
FBgn0262467	174.88	-0.348999	0.186228	-1.87404	0.0609249	0.367742	0.434457
FBgn0027526	137.915	0.365678	0.195195	1.8734	0.0610133	0.368043	0.434101
FBgn0052190	592.026	0.303511	0.162135	1.87196	0.0612119	0.368421	0.433656
FBgn0033608	599.508	-0.298735	0.159595	-1.87183	0.06123	0.368421	0.433656
FBgn0032160	323.474	-0.308354	0.164675	-1.8725	0.061137	0.368421	0.433656
FBgn0038115	132.325	-0.364934	0.194954	-1.8719	0.0612208	0.368421	0.433656
FBgn0034962	164.498	0.346323	0.185062	1.87139	0.0612905	0.368552	0.433501
FBgn0051391	51.537	0.49617	0.265262	1.87049	0.0614164	0.369077	0.432883
FBgn0036314	127.977	0.364143	0.194758	1.86972	0.0615225	0.369337	0.432578
FBgn0264707	130.319	0.359925	0.192513	1.86962	0.0615368	0.369337	0.432578
FBgn0038733	47.93	0.453953	0.242869	1.86912	0.0616055	0.369517	0.432366
FBgn0034000	60.8958	-0.450432	0.241038	-1.86872	0.0616618	0.369588	0.432282
FBgn0031216	60.8603	-0.45525	0.243647	-1.86848	0.0616947	0.369588	0.432282
FBgn0042711	46.399	0.476642	0.25523	1.8675	0.0618317	0.369946	0.431862
FBgn0000308	2011.08	0.280525	0.150209	1.86757	0.0618224	0.369946	0.431862
FBgn0037035	88.6185	0.418076	0.223975	1.86662	0.0619545	0.370381	0.431351
FBgn0011225	340.273	0.297909	0.159615	1.86642	0.061982	0.370381	0.431351
FBgn0034824	160.321	0.396687	0.212615	1.86575	0.062076	0.370711	0.430964
FBgn0028484	178.051	0.337245	0.18103	1.86292	0.062474	0.372622	0.428731
FBgn0086680	537.91	0.336935	0.180858	1.86298	0.0624656	0.372622	0.428731
FBgn0026313	110.037	0.380975	0.204631	1.86177	0.0626361	0.372659	0.428688
FBgn0033656	119.051	0.375604	0.201688	1.8623	0.0625603	0.372659	0.428688
FBgn0266758	223.538	0.366222	0.196706	1.86178	0.0626343	0.372659	0.428688
FBgn0051008	366.595	-0.389989	0.209399	-1.86242	0.0625439	0.372659	0.428688
FBgn0037372	34.3243	0.489724	0.26335	1.8596	0.0629428	0.373841	0.427313
FBgn0259791	31.7358	0.480727	0.258445	1.86007	0.062875	0.373841	0.427313
FBgn0029725	220.584	0.456801	0.245654	1.85953	0.0629521	0.373841	0.427313
FBgn0085322	152.31	0.347552	0.186978	1.85879	0.0630575	0.374219	0.426874
FBgn0039525	218.726	-0.368757	0.198414	-1.85853	0.0630939	0.374219	0.426874
FBgn0038000	256.271	0.347633	0.187157	1.85744	0.0632479	0.3749	0.426085
FBgn0051882	93.4075	0.487741	0.262816	1.85583	0.0634779	0.37603	0.424778
FBgn0267302	59.316	-0.443029	0.238762	-1.85552	0.0635216	0.376056	0.424748
FBgn0028838	41.707	0.470958	0.254038	1.85389	0.0637549	0.377204	0.423424
FBgn0051547	138.36	0.347275	0.18747	1.85243	0.0639641	0.378207	0.42227
FBgn0038109	117.855	0.374349	0.202422	1.84934	0.0644081	0.379644	0.420624
FBgn0032717	270.4	0.315428	0.170583	1.84912	0.0644409	0.379644	0.420624
FBgn0000536	248.52	-0.322857	0.174562	-1.84952	0.0643824	0.379644	0.420624
FBgn0031717	206.817	-0.322973	0.17466	-1.84916	0.0644351	0.379644	0.420624
FBgn0266362	213.51	-0.385005	0.208214	-1.84909	0.0644453	0.379644	0.420624
FBgn0051609	144.045	-0.445402	0.240733	-1.85019	0.0642861	0.379644	0.420624
FBgn0033738	258.097	0.369741	0.200192	1.84693	0.0647572	0.380076	0.42013
FBgn0025681	257.832	0.316229	0.171213	1.847	0.0647477	0.380076	0.42013
FBgn0038868	319.001	0.29503	0.159719	1.84719	0.0647197	0.380076	0.42013
FBgn0034082	167.665	-0.393233	0.212889	-1.84713	0.0647286	0.380076	0.42013
FBgn0020513	642.804	-0.407423	0.220492	-1.84779	0.064633	0.380076	0.42013
FBgn0033167	86.8709	-0.428347	0.23183	-1.84768	0.0646493	0.380076	0.42013
FBgn0010401	96.6302	0.409795	0.222091	1.84517	0.0650131	0.38111	0.418949
FBgn0052479	299.043	0.299029	0.162061	1.84517	0.0650132	0.38111	0.418949
FBgn0036654	41.5404	0.463321	0.251396	1.84299	0.0653298	0.381356	0.41867
FBgn0051327	73.485	0.440883	0.239096	1.84396	0.0651895	0.381356	0.41867
FBgn0266720	89.3357	0.409972	0.222388	1.8435	0.0652558	0.381356	0.41867
FBgn0030289	165.806	-0.352615	0.19133	-1.84296	0.0653342	0.381356	0.41867
FBgn0260428	277.43	-0.416936	0.226185	-1.84334	0.0652791	0.381356	0.41867
FBgn0037174	105.89	-0.443009	0.240297	-1.84359	0.0652431	0.381356	0.41867
FBgn0065098	34.9397	-0.484648	0.262896	-1.8435	0.0652563	0.381356	0.41867
FBgn0004507	699.852	0.301899	0.163906	1.8419	0.0654894	0.382028	0.417905
FBgn0001250	84.5356	0.406464	0.220764	1.84117	0.0655967	0.382156	0.417759
FBgn0030976	475.489	0.352362	0.191429	1.8407	0.0656659	0.382156	0.417759
FBgn0259979	400.148	-0.293885	0.159618	-1.84118	0.0655948	0.382156	0.417759
FBgn0003930	90.8659	-0.445286	0.241938	-1.8405	0.0656947	0.382156	0.417759
FBgn0033315	27.8096	-0.492345	0.267522	-1.84039	0.0657111	0.382156	0.417759
FBgn0261287	437.919	-0.332202	0.18059	-1.83954	0.0658357	0.382648	0.417201
FBgn0037879	548.895	0.302347	0.164485	1.83815	0.0660408	0.383606	0.416114
FBgn0028560	72.9777	0.432486	0.235355	1.83759	0.0661232	0.383852	0.415836
FBgn0027491	41.1204	0.472536	0.257232	1.837	0.0662095	0.383887	0.415797
FBgn0028540	108.148	0.40518	0.220563	1.83703	0.0662057	0.383887	0.415797
FBgn0030719	92.5879	0.388237	0.21138	1.83668	0.0662567	0.383923	0.415756
FBgn0039900	98.7416	-0.41435	0.22563	-1.83642	0.0662961	0.383923	0.415756
FBgn0040079	45.4039	0.453591	0.247036	1.83613	0.0663385	0.383936	0.415741
FBgn0037396	31.2571	0.500083	0.27241	1.83577	0.0663914	0.38401	0.415658
FBgn0036329	72.1325	0.432989	0.235968	1.83495	0.0665136	0.38402	0.415646
FBgn0083936	17622.5	-0.310609	0.169265	-1.83505	0.0664989	0.38402	0.415646
FBgn0259711	1112.56	-0.356405	0.194187	-1.83537	0.0664513	0.38402	0.415646
FBgn0053218	98.8552	-0.444784	0.242709	-1.83258	0.0668655	0.385818	0.413617
FBgn0036354	102.057	0.414423	0.226249	1.83171	0.0669939	0.386219	0.413166
FBgn0003525	34.2268	-0.486514	0.265627	-1.83157	0.0670157	0.386219	0.413166
FBgn0038211	86.1688	0.406734	0.222175	1.83069	0.0671465	0.386739	0.412582
FBgn0025674	194.165	0.342932	0.187425	1.8297	0.0672942	0.386891	0.412411
FBgn0035047	1151.03	0.322953	0.176459	1.83019	0.0672217	0.386891	0.412411
FBgn0014396	811.344	-0.270315	0.147727	-1.82983	0.0672755	0.386891	0.412411
FBgn0000615	957.116	0.300632	0.164335	1.82938	0.0673425	0.386936	0.412361
FBgn0040092	396.128	-0.379618	0.207609	-1.82853	0.0674705	0.387439	0.411797
FBgn0037482	99.2308	0.385187	0.210781	1.82743	0.0676356	0.387921	0.411257
FBgn0026189	190.456	0.335992	0.183844	1.82759	0.0676106	0.387921	0.411257
FBgn0017561	103.166	-0.410291	0.224576	-1.82696	0.0677058	0.38809	0.411067
FBgn0003028	32.9504	0.478614	0.262162	1.82564	0.0679045	0.388876	0.410189
FBgn0034094	52.5391	0.455114	0.249308	1.82551	0.0679241	0.388876	0.410189
FBgn0085489	217.328	0.332244	0.182036	1.82515	0.0679778	0.38895	0.410106
FBgn0036895	80.8553	0.40018	0.219383	1.82412	0.0681342	0.389146	0.409887
FBgn0031662	187.922	-0.326288	0.178827	-1.82461	0.0680602	0.389146	0.409887
FBgn0033680	142.999	-0.352409	0.193172	-1.82433	0.0681026	0.389146	0.409887
FBgn0051287	471.351	-0.419118	0.229817	-1.8237	0.0681968	0.389271	0.409748
FBgn0027586	620.992	0.284865	0.15625	1.82313	0.0682838	0.389535	0.409453
FBgn0267636	33.105	0.487807	0.268112	1.81941	0.0688483	0.39089	0.407945
FBgn0031059	108.093	0.37558	0.206245	1.82104	0.0686009	0.39089	0.407945
FBgn0265998	128.312	0.355502	0.195346	1.81986	0.0687805	0.39089	0.407945
FBgn0010379	301.237	0.321245	0.176471	1.82038	0.0687014	0.39089	0.407945
FBgn0039348	953.037	0.277418	0.152381	1.82055	0.0686752	0.39089	0.407945
FBgn0050423	577.437	-0.298086	0.163796	-1.81986	0.06878	0.39089	0.407945
FBgn0026593	308.518	-0.302402	0.166194	-1.81957	0.0688244	0.39089	0.407945
FBgn0032394	2340.9	-0.304825	0.167417	-1.82075	0.0686442	0.39089	0.407945
FBgn0033138	520.894	-0.336285	0.184923	-1.81852	0.0689852	0.391435	0.40734
FBgn0037824	39.2762	0.460552	0.253312	1.81812	0.0690458	0.391546	0.407217
FBgn0031484	43.0576	0.45229	0.248806	1.81784	0.0690888	0.391558	0.407204
FBgn0038672	32.9531	0.472351	0.260026	1.81655	0.069286	0.391641	0.407112
FBgn0039797	156.507	0.372172	0.204892	1.81643	0.069304	0.391641	0.407112
FBgn0030354	193.928	0.36314	0.199922	1.8164	0.0693083	0.391641	0.407112
FBgn0033442	243.581	0.33307	0.1833	1.81707	0.0692063	0.391641	0.407112
FBgn0015001	485.158	-0.319286	0.175729	-1.81692	0.0692295	0.391641	0.407112
FBgn0033592	44.5423	0.454675	0.250559	1.81464	0.0695788	0.391664	0.407086
FBgn0031134	80.2978	0.414118	0.22818	1.81487	0.0695432	0.391664	0.407086
FBgn0030625	127.567	0.363048	0.20007	1.8146	0.0695847	0.391664	0.407086
FBgn0002787	255.575	0.350478	0.193096	1.81504	0.0695171	0.391664	0.407086
FBgn0040732	584.409	-0.359018	0.197741	-1.8156	0.0694322	0.391664	0.407086
FBgn0011566	81.8354	-0.393775	0.217014	-1.81451	0.0695991	0.391664	0.407086
FBgn0032507	35.9719	-0.463762	0.255524	-1.81494	0.0695329	0.391664	0.407086
FBgn0030724	212.475	-0.331945	0.183031	-1.8136	0.0697388	0.392219	0.406471
FBgn0261260	1143.86	0.361654	0.199484	1.81295	0.0698395	0.392555	0.4061
FBgn0011455	1383.88	-0.281791	0.155478	-1.81242	0.0699215	0.392785	0.405846
FBgn0038539	445.664	-0.30139	0.166371	-1.81155	0.0700551	0.393294	0.405282
FBgn0266756	221.584	-0.35257	0.19465	-1.8113	0.0700945	0.393294	0.405282
FBgn0036623	831.746	-0.291642	0.161095	-1.81037	0.0702383	0.393654	0.404886
FBgn0040730	150.145	-0.396672	0.219113	-1.81035	0.0702409	0.393654	0.404886
FBgn0040496	187.466	0.342824	0.189644	1.80772	0.0706493	0.395711	0.402622
FBgn0034554	28.1652	0.495461	0.274574	1.80447	0.071158	0.396351	0.40192
FBgn0034255	40.8018	0.463342	0.256641	1.80541	0.0710109	0.396351	0.40192
FBgn0037994	130.749	0.374397	0.207477	1.80452	0.0711498	0.396351	0.40192
FBgn0259176	2015.64	0.281537	0.156049	1.80415	0.071207	0.396351	0.40192
FBgn0001961	394.659	-0.303683	0.168133	-1.8062	0.0708867	0.396351	0.40192
FBgn0030776	1450.92	-0.315548	0.174831	-1.80488	0.0710938	0.396351	0.40192
FBgn0039597	619.196	-0.317885	0.175975	-1.80643	0.0708519	0.396351	0.40192
FBgn0028381	982.967	-0.359565	0.199307	-1.80407	0.0712197	0.396351	0.40192
FBgn0263839	315.496	-0.361317	0.200154	-1.8052	0.0710439	0.396351	0.40192
FBgn0036887	187.386	-0.376553	0.208555	-1.80553	0.0709911	0.396351	0.40192
FBgn0030801	45.3135	-0.443142	0.24536	-1.80609	0.0709049	0.396351	0.40192
FBgn0262593	72.2848	0.396871	0.220084	1.80327	0.0713455	0.39682	0.401406
FBgn0040098	152.568	0.408454	0.226767	1.8012	0.0716706	0.397934	0.400189
FBgn0053548	158.576	-0.366355	0.203357	-1.80153	0.0716191	0.397934	0.400189
FBgn0036911	67.4839	-0.41479	0.230279	-1.80125	0.0716638	0.397934	0.400189
FBgn0034959	52.5311	0.422591	0.234755	1.80014	0.071839	0.398638	0.399422
FBgn0283480	348.445	-0.331176	0.184137	-1.79853	0.072093	0.399815	0.398141
FBgn0020443	254.924	0.317709	0.176737	1.79764	0.0722341	0.400365	0.397544
FBgn0036126	242.852	-0.366645	0.204007	-1.79722	0.0723007	0.400502	0.397395
FBgn0264081	81.3928	-0.430275	0.239606	-1.79576	0.0725333	0.401558	0.396252
FBgn0035585	155.385	0.404877	0.225573	1.79488	0.072673	0.401787	0.396004
FBgn0050296	174.767	0.342378	0.19079	1.79453	0.0727282	0.401787	0.396004
FBgn0001114	300.724	0.303264	0.169075	1.79367	0.0728663	0.401787	0.396004
FBgn0032025	351.443	0.29878	0.166531	1.79414	0.0727912	0.401787	0.396004
FBgn0039674	366.703	-0.340199	0.189568	-1.7946	0.0727171	0.401787	0.396004
FBgn0039019	158.216	-0.342931	0.191192	-1.79365	0.0728689	0.401787	0.396004
FBgn0052669	82.646	-0.385981	0.215166	-1.79388	0.0728326	0.401787	0.396004
FBgn0032626	132.357	0.366517	0.204404	1.7931	0.0729569	0.402041	0.39573
FBgn0030060	254.885	-0.299776	0.167306	-1.79178	0.0731676	0.40297	0.394728
FBgn0038414	57.4295	-0.44978	0.251092	-1.79129	0.0732463	0.403171	0.394511
FBgn0262057	160.414	0.373119	0.208632	1.7884	0.0737109	0.404332	0.393262
FBgn0038074	1499.11	0.308554	0.172438	1.78936	0.0735563	0.404332	0.393262
FBgn0024947	452.825	-0.288194	0.161121	-1.78869	0.0736654	0.404332	0.393262
FBgn0038756	904.123	-0.290328	0.162328	-1.78852	0.0736917	0.404332	0.393262
FBgn0026079	71.7099	-0.416767	0.233026	-1.7885	0.0736953	0.404332	0.393262
FBgn0085242	40.5342	-0.442642	0.247461	-1.78873	0.0736578	0.404332	0.393262
FBgn0036774	267.277	-0.302298	0.169164	-1.78701	0.0739362	0.405335	0.392186
FBgn0003062	318.569	-0.29604	0.165743	-1.78614	0.0740769	0.405732	0.39176
FBgn0033770	56.1373	-0.434865	0.243481	-1.78603	0.0740936	0.405732	0.39176
FBgn0261804	30.8372	0.48047	0.26932	1.78401	0.0744215	0.407062	0.39034
FBgn0010303	286.139	0.318443	0.178496	1.78403	0.0744187	0.407062	0.39034
FBgn0031182	79.6701	-0.386284	0.216571	-1.78364	0.0744823	0.407161	0.390234
FBgn0050339	200.879	-0.347009	0.194584	-1.78334	0.074531	0.407195	0.390198
FBgn0038102	38.1031	0.486117	0.272835	1.78172	0.0747941	0.407648	0.389714
FBgn0038008	48.5917	0.442345	0.248296	1.78152	0.0748272	0.407648	0.389714
FBgn0034144	855.366	0.27117	0.1522	1.78167	0.0748032	0.407648	0.389714
FBgn0035588	445.984	-0.314219	0.176277	-1.78253	0.0746631	0.407648	0.389714
FBgn0033247	153.518	-0.355724	0.19961	-1.7821	0.0747335	0.407648	0.389714
FBgn0000567	99.2083	0.375155	0.210614	1.78125	0.0748723	0.407662	0.3897
FBgn0015025	35.5551	-0.460823	0.258775	-1.78078	0.0749477	0.40784	0.38951
FBgn0260798	179.607	-0.325103	0.182597	-1.78043	0.075005	0.40792	0.389425
FBgn0267930	28.1964	-0.490183	0.275622	-1.77846	0.0753278	0.409442	0.387807
FBgn0052000	258.034	-0.320087	0.18002	-1.77806	0.0753938	0.409568	0.387674
FBgn0083228	81.9119	0.395561	0.222519	1.77765	0.0754615	0.409703	0.387531
FBgn0032652	115.486	-0.372798	0.209773	-1.77715	0.0755431	0.409913	0.387308
FBgn0266084	188.097	0.352105	0.198168	1.7768	0.0756014	0.409997	0.387219
FBgn0039015	78.5091	-0.396147	0.223022	-1.77627	0.0756885	0.410237	0.386966
FBgn0263199	278.787	-0.298654	0.16816	-1.77601	0.0757316	0.410238	0.386964
FBgn0029766	1846	0.329444	0.185599	1.77503	0.0758925	0.410412	0.38678
FBgn0003435	1175.02	0.295253	0.16632	1.77521	0.0758634	0.410412	0.38678
FBgn0259949	139.47	-0.378373	0.213116	-1.77543	0.0758274	0.410412	0.38678
FBgn0032069	1138.32	-0.318839	0.179666	-1.77462	0.0759613	0.410552	0.386632
FBgn0260969	43.1743	0.453215	0.25552	1.7737	0.0761131	0.410884	0.386281
FBgn0015602	76.0956	0.390095	0.219962	1.77347	0.0761517	0.410884	0.386281
FBgn0036828	134.344	-0.347172	0.195725	-1.77377	0.0761009	0.410884	0.386281
FBgn0003965	247.583	-0.308672	0.174129	-1.77267	0.0762838	0.411365	0.385773
FBgn0030359	73.2113	0.397878	0.224504	1.77225	0.0763528	0.411497	0.385633
FBgn0030731	454.76	-0.310987	0.175501	-1.772	0.0763944	0.411497	0.385633
FBgn0034381	44.4998	-0.43544	0.245805	-1.77148	0.0764804	0.411728	0.385389
FBgn0039856	158.499	0.359497	0.203011	1.77083	0.0765894	0.412083	0.385015
FBgn0020521	336.09	0.282087	0.15934	1.77034	0.07667	0.412285	0.384803
FBgn0038479	31.7544	-0.468912	0.264992	-1.76953	0.0768052	0.41278	0.384282
FBgn0030102	76.9311	0.411934	0.232926	1.76852	0.0769743	0.413124	0.383919
FBgn0062517	229.352	0.32032	0.181116	1.76859	0.0769624	0.413124	0.383919
FBgn0037845	52.8219	-0.424428	0.240011	-1.76837	0.076999	0.413124	0.383919
FBgn0283438	602.019	0.266714	0.150907	1.7674	0.0771604	0.413758	0.383253
FBgn0250834	173.839	-0.444795	0.25175	-1.76681	0.0772603	0.414061	0.382935
FBgn0036808	28.0661	0.473466	0.268113	1.76592	0.0774089	0.414394	0.382587
FBgn0039890	199.114	-0.32425	0.183614	-1.76594	0.0774065	0.414394	0.382587
FBgn0035318	120.526	0.377191	0.21363	1.76563	0.0774577	0.414422	0.382557
FBgn0029857	94.443	-0.390017	0.220954	-1.76515	0.077539	0.414625	0.382344
FBgn0051663	163.809	-0.335111	0.190071	-1.76308	0.0778869	0.416253	0.380642
FBgn0039266	665.089	0.270178	0.153276	1.7627	0.0779519	0.416368	0.380523
FBgn0039855	35.2352	0.456622	0.259238	1.7614	0.0781708	0.417188	0.379668
FBgn0012037	1589.01	-0.340842	0.19352	-1.76127	0.0781927	0.417188	0.379668
FBgn0023550	36.59	-0.471355	0.26783	-1.75991	0.0784239	0.418188	0.378629
FBgn0086378	473.219	-0.27901	0.158586	-1.75937	0.0785155	0.418443	0.378364
FBgn0262737	295.136	-0.298993	0.170016	-1.75861	0.0786429	0.418655	0.378143
FBgn0051344	96.1251	-0.362245	0.20597	-1.75873	0.0786235	0.418655	0.378143
FBgn0265253	41.9901	0.43571	0.247824	1.75815	0.0787228	0.418847	0.377944
FBgn0016672	178.423	-0.314298	0.178793	-1.75789	0.0787666	0.418847	0.377944
FBgn0032268	212.157	-0.33614	0.191277	-1.75735	0.0788581	0.418868	0.377923
FBgn0013679	6744.65	-0.373037	0.212259	-1.75746	0.0788388	0.418868	0.377923
FBgn0034215	261.746	-0.300997	0.171386	-1.75625	0.079046	0.419633	0.377131
FBgn0031620	52.9863	0.464188	0.264362	1.75588	0.0791087	0.419733	0.377027
FBgn0036369	153.268	0.346207	0.197201	1.75561	0.0791559	0.41975	0.377009
FBgn0263988	38.437	0.439465	0.250358	1.75534	0.0792009	0.419756	0.377003
FBgn0016034	36.0357	0.449324	0.256318	1.753	0.0796028	0.421652	0.375046
FBgn0032889	1393.92	-0.311102	0.177653	-1.75118	0.0799143	0.422834	0.373831
FBgn0013689	299.962	-0.404622	0.231036	-1.75134	0.0798881	0.422834	0.373831
FBgn0031772	184.151	0.320995	0.183389	1.75035	0.0800574	0.423302	0.37335
FBgn0083986	206.707	-0.343128	0.196056	-1.75016	0.0800913	0.423302	0.37335
FBgn0034745	47.9388	0.442393	0.252811	1.74989	0.0801368	0.423308	0.373343
FBgn0035879	148.223	0.334229	0.19111	1.74888	0.0803113	0.423996	0.372639
FBgn0036502	127.012	0.36035	0.206172	1.74781	0.0804962	0.424737	0.37188
FBgn0040996	410.573	-0.331782	0.189895	-1.74719	0.0806046	0.425075	0.371534
FBgn0040519	2735.68	-0.277809	0.159076	-1.7464	0.080742	0.425283	0.371322
FBgn0034913	193.143	-0.310519	0.177831	-1.74615	0.0807856	0.425283	0.371322
FBgn0266785	122.275	-0.372908	0.213516	-1.74651	0.080723	0.425283	0.371322
FBgn0013467	87.9847	-0.37761	0.216279	-1.74594	0.080822	0.425283	0.371322
FBgn0028500	42.853	0.443136	0.254037	1.74438	0.0810932	0.425539	0.371061
FBgn0051126	101.004	0.358865	0.205723	1.74441	0.0810872	0.425539	0.371061
FBgn0040011	190.291	0.356997	0.204642	1.74449	0.0810737	0.425539	0.371061
FBgn0031357	107.739	-0.351141	0.201282	-1.74452	0.0810677	0.425539	0.371061
FBgn0038354	58.2632	-0.411097	0.235649	-1.74453	0.0810659	0.425539	0.371061
FBgn0038612	29.9236	-0.468281	0.26861	-1.74335	0.0812719	0.426243	0.370343
FBgn0034423	43.2168	0.453209	0.260075	1.74261	0.0814022	0.426342	0.370242
FBgn0017545	11495.4	-0.231326	0.132724	-1.74291	0.0813494	0.426342	0.370242
FBgn0033502	64.3362	-0.405649	0.2328	-1.74248	0.0814246	0.426342	0.370242
FBgn0051213	42.6019	0.462873	0.265847	1.74113	0.0816613	0.426959	0.369613
FBgn0041160	43.0979	0.43643	0.251062	1.73833	0.0821526	0.426959	0.369613
FBgn0263036	75.3062	0.423209	0.243338	1.73918	0.0820031	0.426959	0.369613
FBgn0042133	94.5617	0.394158	0.226696	1.73871	0.0820864	0.426959	0.369613
FBgn0031335	114.591	0.390581	0.224727	1.73803	0.082206	0.426959	0.369613
FBgn0026761	363.24	0.383849	0.220545	1.74046	0.0817786	0.426959	0.369613
FBgn0040097	448.288	0.377787	0.217419	1.7376	0.082282	0.426959	0.369613
FBgn0260749	80.0434	0.372545	0.214093	1.74011	0.0818399	0.426959	0.369613
FBgn0001230	241.636	0.350944	0.201839	1.73873	0.0820818	0.426959	0.369613
FBgn0086134	759.845	0.321431	0.184845	1.73892	0.0820481	0.426959	0.369613
FBgn0034802	2124.48	0.248519	0.143028	1.73755	0.0822897	0.426959	0.369613
FBgn0250832	16445.6	-0.288463	0.165756	-1.74029	0.0818087	0.426959	0.369613
FBgn0035781	1404.47	-0.31878	0.183129	-1.74074	0.0817285	0.426959	0.369613
FBgn0026679	71.227	-0.381339	0.219255	-1.73925	0.0819909	0.426959	0.369613
FBgn0031523	87.796	-0.382295	0.219547	-1.74129	0.0816322	0.426959	0.369613
FBgn0033381	53.9202	-0.422426	0.243065	-1.73791	0.0822264	0.426959	0.369613
FBgn0261859	46.6132	-0.426229	0.245314	-1.73748	0.0823017	0.426959	0.369613
FBgn0010350	161.8	0.338084	0.194633	1.73704	0.0823809	0.427139	0.369431
FBgn0039596	41.1573	-0.442781	0.254949	-1.73674	0.0824325	0.427175	0.369394
FBgn0025381	45.0497	0.422601	0.243578	1.73497	0.0827456	0.428115	0.36844
FBgn0038145	1147.55	0.288977	0.166531	1.73527	0.0826927	0.428115	0.36844
FBgn0037744	321.928	-0.297623	0.171545	-1.73496	0.0827483	0.428115	0.36844
FBgn0011743	135.966	0.383295	0.220957	1.7347	0.0827937	0.428118	0.368436
FBgn0030520	709.224	-0.258183	0.14888	-1.73417	0.0828878	0.428373	0.368178
FBgn0039265	171.816	0.317957	0.183454	1.73317	0.0830653	0.428528	0.368021
FBgn0265512	548.115	0.270343	0.156005	1.73292	0.0831104	0.428528	0.368021
FBgn0036551	363.09	-0.325895	0.188108	-1.73249	0.0831867	0.428528	0.368021
FBgn0030622	82.13	-0.419205	0.241806	-1.73364	0.0829816	0.428528	0.368021
FBgn0262611	66.2433	-0.425696	0.245711	-1.73251	0.0831833	0.428528	0.368021
FBgn0039588	38.8841	-0.442382	0.255278	-1.73294	0.0831068	0.428528	0.368021
FBgn0261560	2779.76	0.285348	0.164787	1.73162	0.0833415	0.429094	0.367447
FBgn0032774	904.111	0.307828	0.177829	1.73103	0.0834456	0.429399	0.367139
FBgn0030174	33.0801	0.448306	0.259026	1.73074	0.0834985	0.42944	0.367098
FBgn0030505	298.748	0.302965	0.175121	1.73004	0.0836235	0.429817	0.366717
FBgn0035917	1375.2	0.292453	0.169065	1.72982	0.0836616	0.429817	0.366717
FBgn0034109	42.7348	-0.423536	0.244918	-1.7293	0.0837553	0.430067	0.366464
FBgn0022288	139.356	-0.345419	0.199784	-1.72896	0.0838155	0.430145	0.366385
FBgn0038078	311.274	-0.32294	0.18685	-1.72834	0.0839269	0.430486	0.366041
FBgn0035107	179.342	-0.346853	0.200748	-1.72781	0.0840227	0.430746	0.365779
FBgn0051784	78.6714	0.384372	0.222528	1.7273	0.0841142	0.430984	0.365539
FBgn0016930	73.6078	0.387536	0.22445	1.7266	0.0842391	0.431162	0.36536
FBgn0002772	296.293	0.380422	0.22031	1.72676	0.0842109	0.431162	0.36536
FBgn0002773	4550.94	-0.265665	0.15391	-1.72611	0.0843272	0.431236	0.365285
FBgn0024841	201.445	-0.326438	0.189128	-1.72602	0.0843438	0.431236	0.365285
FBgn0262882	118.637	-0.376152	0.218004	-1.72543	0.0844493	0.431545	0.364974
FBgn0041585	145.843	0.320249	0.185669	1.72484	0.0845566	0.431862	0.364655
FBgn0260964	211.013	0.312001	0.180914	1.72458	0.0846028	0.431867	0.36465
FBgn0259961	222.692	-0.310506	0.180116	-1.72392	0.0847222	0.432246	0.364269
FBgn0267486	50.9337	0.423529	0.245858	1.72266	0.0849507	0.432822	0.363691
FBgn0031043	105.906	0.354467	0.205757	1.72275	0.0849346	0.432822	0.363691
FBgn0038063	150.513	0.337694	0.196044	1.72254	0.0849708	0.432822	0.363691
FBgn0039099	119.216	0.36092	0.20961	1.72187	0.0850937	0.433216	0.363295
FBgn0034837	38.4661	0.43843	0.254747	1.72104	0.0852429	0.433284	0.363227
FBgn0037737	72.7841	-0.380222	0.220877	-1.72142	0.0851749	0.433284	0.363227
FBgn0011592	75.0026	-0.380542	0.221083	-1.72126	0.0852036	0.433284	0.363227
FBgn0030347	251.512	-0.292084	0.169788	-1.72029	0.08538	0.43375	0.36276
FBgn0259101	686.457	-0.320109	0.186136	-1.71976	0.0854767	0.433781	0.36273
FBgn0036994	31.266	-0.445926	0.259288	-1.71981	0.0854663	0.433781	0.36273
FBgn0031608	38.4618	0.433326	0.252045	1.71924	0.0855713	0.433955	0.362555
FBgn0030309	478.353	0.278732	0.162141	1.71907	0.0856018	0.433955	0.362555
FBgn0038421	49.8968	0.430306	0.250523	1.71763	0.0858639	0.434592	0.361918
FBgn0035743	1743.76	-0.353835	0.205973	-1.71787	0.0858206	0.434592	0.361918
FBgn0039593	87.6126	-0.392265	0.228363	-1.71773	0.0858464	0.434592	0.361918
FBgn0002715	70.2126	0.416851	0.242737	1.71729	0.0859259	0.434676	0.361835
FBgn0041164	36.5841	0.445561	0.260181	1.71251	0.0868031	0.435591	0.360921
FBgn0051013	39.8445	0.438987	0.256412	1.71204	0.0868894	0.435591	0.360921
FBgn0264000	36.6595	0.433632	0.253126	1.71311	0.086693	0.435591	0.360921
FBgn0040508	101.15	0.392753	0.229365	1.71235	0.0868323	0.435591	0.360921
FBgn0267366	462.203	0.320511	0.187125	1.71282	0.0867452	0.435591	0.360921
FBgn0036286	282.999	0.307112	0.179324	1.71261	0.0867846	0.435591	0.360921
FBgn0021760	329.225	0.296877	0.173303	1.71305	0.0867027	0.435591	0.360921
FBgn0033246	552.156	0.287694	0.167711	1.71542	0.0862684	0.435591	0.360921
FBgn0029785	6958.58	0.250742	0.146496	1.71159	0.0869724	0.435591	0.360921
FBgn0035753	11195.2	-0.255656	0.149349	-1.7118	0.0869333	0.435591	0.360921
FBgn0030237	497.139	-0.295216	0.172293	-1.71345	0.0866294	0.435591	0.360921
FBgn0036857	162.264	-0.318895	0.186117	-1.71341	0.0866364	0.435591	0.360921
FBgn0033302	487.234	-0.326778	0.19059	-1.71456	0.0864263	0.435591	0.360921
FBgn0040324	90.0335	-0.357632	0.208717	-1.71348	0.0866242	0.435591	0.360921
FBgn0034846	90.5178	-0.358505	0.209201	-1.71369	0.0865856	0.435591	0.360921
FBgn0030687	87.0869	-0.374886	0.219003	-1.71179	0.0869355	0.435591	0.360921
FBgn0265064	111.741	-0.418533	0.24394	-1.71572	0.0862124	0.435591	0.360921
FBgn0035279	42.0258	-0.422688	0.246446	-1.71513	0.0863211	0.435591	0.360921
FBgn0037697	39.7288	-0.4308	0.251173	-1.71515	0.0863176	0.435591	0.360921
FBgn0038377	121.926	0.381425	0.222947	1.71083	0.0871122	0.435606	0.360906
FBgn0032036	112.378	0.347943	0.203363	1.71095	0.0870906	0.435606	0.360906
FBgn0000078	5839.74	-0.267607	0.156396	-1.71108	0.0870657	0.435606	0.360906
FBgn0050055	94.6569	-0.362118	0.211698	-1.71054	0.0871661	0.435648	0.360864
FBgn0265974	58.1295	0.400556	0.234251	1.70994	0.0872761	0.43597	0.360543
FBgn0000286	297.01	-0.301378	0.176287	-1.70959	0.0873426	0.436074	0.360439
FBgn0039425	75.9642	0.443564	0.259542	1.70902	0.0874467	0.436139	0.360375
FBgn0031002	104.283	-0.356091	0.208348	-1.70911	0.0874299	0.436139	0.360375
FBgn0038057	30.9384	-0.449125	0.262992	-1.70775	0.0876826	0.437087	0.359432
FBgn0085391	52.7419	-0.42313	0.247896	-1.70688	0.0878435	0.437661	0.358862
FBgn0037254	30.1271	0.459655	0.269707	1.70427	0.0883301	0.439398	0.357141
FBgn0052170	80.8941	0.416184	0.244179	1.70442	0.0883026	0.439398	0.357141
FBgn0037698	64.5289	0.386085	0.226494	1.70461	0.0882664	0.439398	0.357141
FBgn0266549	72.9199	-0.376047	0.220706	-1.70384	0.0884108	0.439551	0.35699
FBgn0266598	30.8912	-0.443254	0.260184	-1.70362	0.0884528	0.439551	0.35699
FBgn0023537	684.558	-0.264288	0.155194	-1.70295	0.0885769	0.439711	0.356833
FBgn0034882	245.526	-0.290957	0.170834	-1.70315	0.0885391	0.439711	0.356833
FBgn0034938	92.3055	-0.36741	0.215805	-1.70251	0.0886602	0.439896	0.35665
FBgn0010651	2084.13	-0.298472	0.175376	-1.7019	0.0887747	0.440008	0.35654
FBgn0029718	221.842	-0.319764	0.187881	-1.70195	0.0887646	0.440008	0.35654
FBgn0039796	73.264	0.370364	0.217707	1.70121	0.0889042	0.440193	0.356357
FBgn0032726	316.436	-0.284401	0.167162	-1.70135	0.0888781	0.440193	0.356357
FBgn0026324	269.846	-0.299613	0.176163	-1.70077	0.0889853	0.440367	0.356186
FBgn0035491	406.478	0.320936	0.188847	1.69945	0.089234	0.440913	0.355647
FBgn0058045	881.566	-0.261651	0.153959	-1.69948	0.0892282	0.440913	0.355647
FBgn0035601	428.131	-0.268658	0.158064	-1.69968	0.0891915	0.440913	0.355647
FBgn0032553	50.692	0.458839	0.270122	1.69864	0.0893877	0.441094	0.355469
FBgn0265185	2396.71	-0.341227	0.2009	-1.6985	0.089414	0.441094	0.355469
FBgn0052832	167.621	-0.349035	0.205553	-1.69803	0.0895014	0.441094	0.355469
FBgn0034925	84.3435	-0.360961	0.212561	-1.69816	0.0894784	0.441094	0.355469
FBgn0031345	58.853	-0.451676	0.26586	-1.69893	0.0893333	0.441094	0.355469
FBgn0029705	111.318	0.403761	0.237844	1.69759	0.0895851	0.441166	0.355398
FBgn0030460	102.905	-0.348703	0.205425	-1.69747	0.0896082	0.441166	0.355398
FBgn0050021	32.7288	0.450012	0.26524	1.69662	0.0897684	0.441727	0.354846
FBgn0034361	160.83	-0.351066	0.207011	-1.69588	0.0899091	0.442192	0.354389
FBgn0038143	58.4687	0.40522	0.238993	1.69553	0.0899754	0.442291	0.354292
FBgn0029835	194.533	-0.368058	0.217136	-1.69506	0.0900643	0.4425	0.354087
FBgn0038098	241.432	-0.329731	0.194622	-1.69421	0.0902259	0.443066	0.353531
FBgn0039421	66.2354	0.402995	0.237937	1.6937	0.0903223	0.443099	0.3535
FBgn0003357	13365.8	-0.371146	0.219135	-1.69368	0.0903252	0.443099	0.3535
FBgn0036014	266.923	0.298586	0.176417	1.6925	0.0905504	0.443976	0.352641
FBgn0015828	115.972	-0.348447	0.205932	-1.69205	0.0906368	0.444171	0.352449
FBgn0001297	1219.82	0.261796	0.154763	1.69159	0.0907233	0.444323	0.352302
FBgn0037356	194.711	-0.303039	0.17919	-1.69116	0.0908071	0.444323	0.352302
FBgn0037999	55.366	-0.409106	0.241877	-1.69138	0.0907648	0.444323	0.352302
FBgn0085426	69.4374	0.372186	0.220234	1.68996	0.0910363	0.444762	0.351873
FBgn0035617	80.0756	0.371724	0.219957	1.68998	0.0910315	0.444762	0.351873
FBgn0039612	55.7627	-0.410675	0.242956	-1.69033	0.0909648	0.444762	0.351873
FBgn0031312	240.503	-0.348171	0.206106	-1.68928	0.0911658	0.444939	0.351699
FBgn0030528	33.7207	-0.441995	0.26163	-1.68939	0.0911439	0.444939	0.351699
FBgn0031902	122.811	0.335271	0.198508	1.68895	0.0912285	0.445018	0.351622
FBgn0033208	238.224	-0.335752	0.198823	-1.68869	0.0912781	0.445033	0.351608
FBgn0039543	205.922	0.324543	0.192234	1.68827	0.091359	0.445201	0.351444
FBgn0025682	283.337	0.281	0.166491	1.68778	0.0914533	0.445433	0.351218
FBgn0032110	86.1567	0.384293	0.227832	1.68674	0.0916535	0.445954	0.35071
FBgn0034052	420.24	-0.366656	0.217375	-1.68674	0.0916534	0.445954	0.35071
FBgn0031629	302.104	0.330017	0.195743	1.68597	0.0918019	0.44621	0.350461
FBgn0033364	683.062	-0.307415	0.182362	-1.68574	0.0918461	0.44621	0.350461
FBgn0030661	118.659	-0.334812	0.198587	-1.68597	0.0918006	0.44621	0.350461
FBgn0033844	665.994	-0.280186	0.166315	-1.68467	0.0920521	0.446983	0.349709
FBgn0037325	69.2619	0.386443	0.229534	1.6836	0.0922599	0.447644	0.349067
FBgn0031292	81.1702	0.380153	0.225874	1.68303	0.0923693	0.447644	0.349067
FBgn0039532	99.4164	0.350311	0.208171	1.68281	0.0924125	0.447644	0.349067
FBgn0266369	233.205	0.298221	0.177301	1.68201	0.0925671	0.447644	0.349067
FBgn0038065	290.849	0.295094	0.175464	1.68179	0.0926095	0.447644	0.349067
FBgn0001285	618.077	-0.327008	0.194332	-1.68273	0.0924283	0.447644	0.349067
FBgn0039736	57.4054	-0.398619	0.237007	-1.68189	0.0925903	0.447644	0.349067
FBgn0037918	42.2619	-0.421669	0.250512	-1.68323	0.0923307	0.447644	0.349067
FBgn0085475	42.8068	-0.437039	0.259845	-1.68192	0.0925838	0.447644	0.349067
FBgn0032049	11355.4	-0.3165	0.188289	-1.68092	0.0927777	0.448004	0.348718
FBgn0030367	40.5657	-0.424805	0.252693	-1.68111	0.0927409	0.448004	0.348718
FBgn0036689	33.4769	0.435983	0.259475	1.68025	0.0929086	0.448107	0.348619
FBgn0262539	103.181	0.413317	0.246142	1.67918	0.0931163	0.448107	0.348619
FBgn0051088	51.4963	0.402518	0.239728	1.67906	0.0931397	0.448107	0.348619
FBgn0032375	61.7413	0.402121	0.239373	1.67989	0.0929788	0.448107	0.348619
FBgn0259876	93.6276	0.358973	0.21364	1.68027	0.0929055	0.448107	0.348619
FBgn0262126	141.094	0.329078	0.196017	1.67883	0.0931861	0.448107	0.348619
FBgn0037899	1441.47	-0.239738	0.142774	-1.67914	0.093124	0.448107	0.348619
FBgn0033907	354.826	-0.289362	0.172279	-1.67961	0.0930324	0.448107	0.348619
FBgn0040814	204.386	-0.31485	0.187562	-1.67865	0.0932208	0.448107	0.348619
FBgn0025814	945.578	-0.253048	0.150769	-1.67838	0.0932722	0.448128	0.348598
FBgn0083972	82.4011	-0.383809	0.228724	-1.67804	0.093339	0.448224	0.348505
FBgn0031733	60.8043	0.392324	0.233911	1.67724	0.0934958	0.448752	0.347994
FBgn0039807	27.5031	0.44922	0.268038	1.67596	0.0937462	0.449514	0.347257
FBgn0003598	47.3907	0.40445	0.241326	1.67595	0.0937486	0.449514	0.347257
FBgn0041707	195.348	-0.312783	0.186726	-1.67509	0.093917	0.449609	0.347165
FBgn0039154	544.816	-0.313054	0.186872	-1.67523	0.0938885	0.449609	0.347165
FBgn0030638	164.452	-0.33255	0.19853	-1.67507	0.0939209	0.449609	0.347165
FBgn0036440	72.7267	-0.413173	0.246687	-1.67489	0.0939566	0.449609	0.347165
FBgn0027783	36.5063	0.432247	0.258207	1.67403	0.0941245	0.449997	0.34679
[truncated: 15,422 more rows]

## Sheet:  B. Ecc15 RRS SCR 12hours
Gene ID	baseMean	log2(Fold Change)	lfcSE	stat	pvalue	padj/FDR	-log10(FDR)
FBgn0283461	7463	4.9009	0.256851	19.0808	3.65e-81	3.88e-77	76.4107
FBgn0004240	11305.8	5.56321	0.296044	18.7918	8.81e-79	4.69e-75	74.3289
FBgn0264541	10031.4	6.16385	0.344919	17.8704	2e-71	7.11e-68	67.1481
FBgn0265577	1791.68	4.7478	0.310361	15.2977	7.93e-53	2.11e-49	48.676
FBgn0014865	44278.6	4.97997	0.33998	14.6478	1.39e-48	2.96e-45	44.5286
FBgn0043578	2388.86	3.7412	0.25876	14.4582	2.23e-47	3.95e-44	43.4036
FBgn0000277	5713.72	5.29121	0.369435	14.3224	1.58e-46	2.41e-43	42.6181
FBgn0041581	3965.96	5.26027	0.36859	14.2713	3.3e-46	4.39e-43	42.3572
FBgn0000279	407.474	4.23746	0.336496	12.5929	2.31e-36	2.73e-33	32.5635
FBgn0035806	434.935	3.85617	0.316501	12.1837	3.79e-34	4.04e-31	30.3938
FBgn0033593	3024.54	3.61958	0.297634	12.1612	5e-34	4.84e-31	30.3151
FBgn0034328	812.168	3.66579	0.319423	11.4763	1.74e-30	1.54e-27	26.8126
FBgn0010388	31241.8	4.58634	0.408113	11.2379	2.66e-29	2.17e-26	25.6628
FBgn0262881	2259.34	3.91105	0.378279	10.3391	4.69e-25	3.57e-22	21.4478
FBgn0039298	758.988	-2.61204	0.274252	-9.52425	1.66e-21	1.18e-18	17.9284
FBgn0266405	2423.2	3.37878	0.355673	9.49969	2.11e-21	1.4e-18	17.8538
FBgn0039239	367.07	3.1846	0.341583	9.32308	1.13e-20	7.07e-18	17.1503
FBgn0041579	9259.73	3.90328	0.422208	9.24493	2.35e-20	1.39e-17	16.8565
FBgn0034511	3818.68	2.8702	0.311988	9.19972	3.59e-20	2.01e-17	16.6968
FBgn0027584	175.06	2.43614	0.269884	9.02662	1.77e-19	9.42e-17	16.0259
FBgn0038530	624.006	3.54176	0.396947	8.9225	4.56e-19	2.31e-16	15.6363
FBgn0003162	648.151	2.76269	0.309975	8.91262	4.98e-19	2.41e-16	15.6178
FBgn0000276	3364.66	3.31695	0.373181	8.88832	6.2e-19	2.87e-16	15.542
FBgn0000278	144.035	3.66696	0.415779	8.81949	1.15e-18	5.1e-16	15.2926
FBgn0266569	932.399	3.41452	0.390668	8.74021	2.33e-18	9.9e-16	15.0042
FBgn0010385	6658.09	3.44319	0.43556	7.9052	2.68e-15	1.09e-12	11.9606
FBgn0262838	168.784	2.78723	0.367093	7.59272	3.13e-14	1.23e-11	10.9084
FBgn0024289	618.711	-2.42152	0.329141	-7.3571	1.88e-13	7.14e-11	10.1461
FBgn0002565	240.003	-2.99226	0.407946	-7.33492	2.22e-13	8.14e-11	10.0893
FBgn0051091	63.8557	-2.48943	0.354542	-7.02154	2.19e-12	7.78e-10	9.10877
FBgn0002563	228.672	-2.45826	0.369489	-6.65312	2.87e-11	9.85e-09	8.00654
FBgn0036659	207.158	1.94029	0.300109	6.4653	1.01e-10	3.36e-08	7.4734
FBgn0034094	89.3556	2.01145	0.319344	6.2987	3e-10	9.68e-08	7.01414
FBgn0067905	4296.56	1.83407	0.293189	6.25559	3.96e-10	1.24e-07	6.90673
FBgn0035076	96.8005	-2.0276	0.325471	-6.22973	4.67e-10	1.42e-07	6.8475
FBgn0005614	343.163	-2.00843	0.326291	-6.15533	7.49e-10	2.21e-07	6.65468
FBgn0039759	53.2191	2.68722	0.441971	6.08007	1.2e-09	3.46e-07	6.46153
FBgn0040734	7835.47	1.9657	0.323955	6.06784	1.3e-09	3.63e-07	6.44
FBgn0041182	216.106	1.77869	0.295741	6.01435	1.81e-09	4.93e-07	6.3073
FBgn0264979	213.844	1.67464	0.280787	5.96408	2.46e-09	6.55e-07	6.18409
FBgn0038465	485.822	1.63509	0.276381	5.91605	3.3e-09	8.56e-07	6.06755
FBgn0032281	688.087	2.06299	0.349187	5.90799	3.46e-09	8.77e-07	6.05675
FBgn0035022	30.3879	2.47542	0.424286	5.83431	5.4e-09	1.34e-06	5.87393
FBgn0030925	262.397	2.35367	0.4051	5.81008	6.24e-09	1.51e-06	5.82096
FBgn0043575	1718.85	1.47011	0.256512	5.73117	9.97e-09	2.36e-06	5.62733
FBgn0039611	78.8053	-1.87578	0.335353	-5.59346	2.23e-08	5.15e-06	5.28824
FBgn0030310	335.779	1.77853	0.320724	5.54535	2.93e-08	6.64e-06	5.17767
FBgn0038631	381.96	1.76222	0.318212	5.53788	3.06e-08	6.79e-06	5.16829
FBgn0262004	45.6225	1.96198	0.359426	5.45864	4.8e-08	1.04e-05	4.98213
FBgn0035023	249.102	1.52975	0.284169	5.38324	7.32e-08	1.56e-05	4.80768
FBgn0003495	138.819	1.60026	0.301408	5.30928	1.1e-07	2.3e-05	4.63891
FBgn0039801	1016.51	-1.52007	0.286804	-5.30003	1.16e-07	2.37e-05	4.62534
FBgn0027657	488.779	-1.27933	0.246867	-5.18226	2.19e-07	4.4e-05	4.35638
FBgn0031701	172.314	1.85344	0.358793	5.16576	2.39e-07	4.72e-05	4.32612
FBgn0034329	1984.86	2.02239	0.391799	5.16181	2.45e-07	4.73e-05	4.32493
FBgn0032810	244.074	1.57167	0.305056	5.15207	2.58e-07	4.86e-05	4.31359
FBgn0027929	61.5827	2.00421	0.38915	5.15023	2.6e-07	4.86e-05	4.31359
FBgn0038160	183.884	1.97012	0.384667	5.12163	3.03e-07	5.56e-05	4.25511
FBgn0035977	79.9328	1.6363	0.320476	5.10585	3.29e-07	5.94e-05	4.22622
FBgn0032638	26.0468	2.073	0.407171	5.09124	3.56e-07	6.31e-05	4.2
FBgn0040606	2421.1	-1.26398	0.255436	-4.94831	7.49e-07	0.0001306	3.88406
FBgn0032265	112.125	-1.69312	0.345597	-4.8991	9.63e-07	0.000165252	3.78185
FBgn0062961	192.518	1.81735	0.371801	4.88796	1.02e-06	0.000172103	3.76421
FBgn0036262	640.946	-1.69565	0.35996	-4.71065	2.47e-06	0.000410594	3.38659
FBgn0034741	204.039	1.68895	0.359575	4.69707	2.64e-06	0.000432094	3.36442
FBgn0260746	179.263	1.70545	0.36342	4.69278	2.7e-06	0.000434581	3.36193
FBgn0030356	420.806	1.63545	0.349832	4.67496	2.94e-06	0.000466985	3.3307
FBgn0262003	396.591	1.89666	0.412244	4.60083	4.21e-06	0.000658555	3.18141
FBgn0019828	1062.8	1.30207	0.283876	4.58675	4.5e-06	0.000694367	3.15841
FBgn0031561	7846.76	1.30017	0.286286	4.54152	5.59e-06	0.000849094	3.07104
FBgn0262794	123.887	1.97915	0.436225	4.537	5.71e-06	0.000855264	3.0679
FBgn0028855	69.9668	1.82152	0.404936	4.49831	6.85e-06	0.00101242	2.99464
FBgn0086677	93.9517	1.58502	0.353281	4.48657	7.24e-06	0.00105512	2.9767
FBgn0038291	43.1507	-1.59804	0.358597	-4.45637	8.34e-06	0.00118451	2.92646
FBgn0036877	53.4143	1.71924	0.38582	4.45606	8.35e-06	0.00118451	2.92646
FBgn0263199	230.288	-1.28274	0.288864	-4.44064	8.97e-06	0.0012559	2.90104
FBgn0250841	796.652	-1.34744	0.307646	-4.37984	1.19e-05	0.00164147	2.78477
FBgn0031971	383.076	-1.08092	0.247369	-4.36968	1.24e-05	0.00169224	2.77154
FBgn0034082	102.665	1.41228	0.323353	4.36759	1.26e-05	0.00169224	2.77154
FBgn0053138	299.813	-1.10851	0.254623	-4.35351	1.34e-05	0.00178219	2.74905
FBgn0266758	212.231	1.19096	0.27388	4.34846	1.37e-05	0.0017852	2.74831
FBgn0030981	22.9754	1.84796	0.425039	4.34773	1.38e-05	0.0017852	2.74831
FBgn0040736	2195.27	1.32296	0.304557	4.34387	1.4e-05	0.00179494	2.74595
FBgn0263479	18.4222	1.92595	0.446717	4.31134	1.62e-05	0.00205579	2.68702
FBgn0033250	188.931	1.26635	0.293985	4.30754	1.65e-05	0.00206683	2.68469
FBgn0031305	292.526	-1.36379	0.319854	-4.26379	2.01e-05	0.00248706	2.60431
FBgn0032943	76.1704	1.5142	0.355421	4.26031	2.04e-05	0.00249714	2.60256
FBgn0043783	1366.12	-1.56002	0.367714	-4.24249	2.21e-05	0.00267322	2.57297
FBgn0085426	50.3834	1.39105	0.328334	4.23668	2.27e-05	0.0027125	2.56663
FBgn0035544	147.13	1.34658	0.318548	4.22726	2.37e-05	0.00276829	2.55779
FBgn0030927	12.3717	1.88534	0.446011	4.22711	2.37e-05	0.00276829	2.55779
FBgn0032076	229.947	-1.19484	0.283172	-4.2195	2.45e-05	0.00283219	2.54788
FBgn0265064	63.2492	1.39386	0.331076	4.21009	2.55e-05	0.0029211	2.53445
FBgn0035978	480.342	-1.17903	0.280763	-4.19939	2.68e-05	0.00302998	2.51856
FBgn0264255	131.463	1.31711	0.315487	4.17484	2.98e-05	0.00334049	2.47619
FBgn0034512	5448.26	1.08809	0.261076	4.16771	3.08e-05	0.0034107	2.46716
FBgn0011293	94.4486	-1.36982	0.33022	-4.1482	3.35e-05	0.0036764	2.43458
FBgn0001230	141.859	1.12209	0.27092	4.14177	3.45e-05	0.00374243	2.42685
FBgn0011296	1310.09	1.24928	0.302776	4.1261	3.69e-05	0.00396625	2.40162
FBgn0026314	244.591	-1.23214	0.300909	-4.09473	4.23e-05	0.00449803	2.34698
FBgn0031560	672.926	1.00471	0.246492	4.07604	4.58e-05	0.00482675	2.31635
FBgn0030975	270.404	1.43604	0.353575	4.06148	4.88e-05	0.00508763	2.29348
FBgn0036101	129.983	1.44142	0.355364	4.05618	4.99e-05	0.00515388	2.28787
FBgn0011694	7957.25	-1.48888	0.367827	-4.04776	5.17e-05	0.00529124	2.27644
FBgn0029728	17.8411	1.61752	0.40067	4.03703	5.41e-05	0.00548642	2.26071
FBgn0001208	278.918	-1.19554	0.296534	-4.0317	5.54e-05	0.0055594	2.25497
FBgn0026428	578.49	-1.09608	0.272777	-4.01825	5.86e-05	0.00583153	2.23422
FBgn0030558	58.2566	-1.3609	0.339124	-4.01298	6e-05	0.00590787	2.22857
FBgn0000422	205.164	1.45223	0.36235	4.00781	6.13e-05	0.00598337	2.22305
FBgn0038299	202.985	1.46891	0.367087	4.00154	6.29e-05	0.00604186	2.21883
FBgn0263766	100.822	1.66087	0.415091	4.00121	6.3e-05	0.00604186	2.21883
FBgn0038412	123.043	1.33659	0.33677	3.96885	7.22e-05	0.00684396	2.16469
FBgn0034145	1457.11	0.956943	0.241204	3.96737	7.27e-05	0.00684396	2.16469
FBgn0013700	105.973	1.61046	0.406279	3.96394	7.37e-05	0.0068822	2.16227
FBgn0034407	11964.1	1.72849	0.436769	3.95744	7.58e-05	0.00701061	2.15424
FBgn0034415	40.3771	-1.52453	0.38604	-3.94915	7.84e-05	0.00719533	2.14295
FBgn0036287	39.174	1.50146	0.380964	3.94122	8.11e-05	0.00737372	2.13231
FBgn0025454	427.544	-1.04927	0.269131	-3.89874	9.67e-05	0.00872065	2.05945
FBgn0000108	192.123	1.2469	0.321094	3.88329	0.000103052	0.00921582	2.03547
FBgn0036951	30.8787	1.51704	0.392128	3.86873	0.000109404	0.00970228	2.01313
FBgn0038914	28.6802	-1.55334	0.404277	-3.84227	0.000121901	0.0107213	1.96975
FBgn0030051	115.324	1.53081	0.398946	3.83713	0.000124482	0.0108585	1.96423
FBgn0033271	75.8404	-1.43961	0.37619	-3.82681	0.000129812	0.0112314	1.94957
FBgn0027586	444.493	-0.973819	0.254978	-3.81923	0.000133871	0.0114242	1.94217
FBgn0001125	901.581	-1.03621	0.271356	-3.81864	0.000134187	0.0114242	1.94217
FBgn0033538	50.6834	1.43227	0.375269	3.81666	0.000135272	0.0114251	1.94214
FBgn0031942	58.0583	-1.25725	0.330494	-3.80414	0.000142296	0.0119238	1.92359
FBgn0005626	220.289	1.45973	0.384289	3.79852	0.000145563	0.0121022	1.91714
FBgn0054003	211.446	1.28268	0.33789	3.79614	0.000146969	0.0121244	1.91634
FBgn0041194	135.002	-1.27803	0.337496	-3.78679	0.000152609	0.0124688	1.90418
FBgn0052412	218.836	1.27567	0.337001	3.78536	0.000153487	0.0124688	1.90418
FBgn0038803	322.176	0.987526	0.261498	3.77642	0.0001591	0.0127154	1.89567
FBgn0028987	214.216	-1.51969	0.402541	-3.77524	0.000159853	0.0127154	1.89567
FBgn0035623	18.5894	1.54049	0.408255	3.77335	0.000161071	0.0127154	1.89567
FBgn0020385	271.319	-1.3151	0.348586	-3.77268	0.000161505	0.0127154	1.89567
FBgn0030277	959.582	1.28138	0.339786	3.77115	0.000162497	0.0127154	1.89567
FBgn0050098	8.07125	1.67939	0.445412	3.77041	0.000162982	NA	NA
FBgn0030607	106.105	-1.26619	0.336491	-3.76292	0.000167942	0.0130455	1.88454
FBgn0043791	16.082	-1.62178	0.431592	-3.75767	0.000171504	0.0132257	1.87858
FBgn0250871	232.85	1.43338	0.382375	3.74861	0.000177817	0.0135832	1.867
FBgn0039325	210.352	-0.980321	0.261602	-3.74738	0.000178693	0.0135832	1.867
FBgn0003358	1319.54	-1.35922	0.363422	-3.74006	0.000183979	0.0138859	1.85743
FBgn0040718	82.7086	-1.43163	0.383346	-3.73456	0.000188045	0.0140928	1.851
FBgn0085360	81.5973	-1.33647	0.358041	-3.73272	0.00018942	0.0140965	1.85089
FBgn0038702	171.252	-1.38548	0.371487	-3.72955	0.000191819	0.014176	1.84845
FBgn0029736	85.9969	1.34907	0.365557	3.69047	0.000223842	0.0164285	1.7844
FBgn0086915	512.305	1.1429	0.31	3.68678	0.000227113	0.0164484	1.78388
FBgn0262107	22.8537	1.42389	0.386227	3.68667	0.000227205	0.0164484	1.78388
FBgn0027865	78.632	1.36384	0.372398	3.66233	0.000249934	0.0179716	1.74541
FBgn0034761	452.243	0.91215	0.250331	3.64377	0.000268677	0.0191897	1.71693
FBgn0003430	15.3676	1.5407	0.423975	3.63394	0.000279126	0.019297	1.71451
FBgn0001187	768.17	-1.12601	0.30995	-3.63289	0.000280269	0.019297	1.71451
FBgn0263111	72.9335	1.15579	0.318327	3.63081	0.000282534	0.019297	1.71451
FBgn0029639	12.3091	1.62157	0.446709	3.63003	0.000283383	0.019297	1.71451
FBgn0027560	2298.4	-0.985806	0.271576	-3.62995	0.00028348	0.019297	1.71451
FBgn0038281	115.044	1.09506	0.301707	3.62956	0.000283905	0.019297	1.71451
FBgn0038257	687.205	-1.11017	0.30591	-3.62909	0.000284421	0.019297	1.71451
FBgn0004181	3592.98	-1.17438	0.323623	-3.62885	0.000284686	0.019297	1.71451
FBgn0013694	38.4567	1.49643	0.413201	3.62155	0.000292838	0.019724	1.70501
FBgn0263839	978.048	1.56423	0.432379	3.61773	0.000297197	0.0197938	1.70347
FBgn0033949	180.027	1.51806	0.419658	3.61738	0.000297595	0.0197938	1.70347
FBgn0039324	173.644	-0.947711	0.262767	-3.60666	0.000310168	0.0205019	1.68821
FBgn0015575	394.274	-1.20689	0.334955	-3.60315	0.00031438	0.020652	1.68504
FBgn0263024	1099.51	-1.09809	0.305254	-3.5973	0.000321539	0.0209928	1.67793
FBgn0263106	308.865	0.923279	0.257124	3.5908	0.000329665	0.021392	1.66975
FBgn0035228	634.011	-0.859024	0.240567	-3.57082	0.000355859	0.0229518	1.63918
FBgn0032123	561.608	1.32413	0.371126	3.56787	0.00035989	0.023072	1.63692
FBgn0033170	121.559	-1.35034	0.378721	-3.56552	0.000363138	0.0231408	1.63562
FBgn0013703	45.1737	1.55488	0.43656	3.56167	0.000368509	0.0233433	1.63184
FBgn0263868	27.6227	-1.45488	0.409226	-3.5552	0.000377695	0.0237836	1.62372
FBgn0033999	316.809	-1.01496	0.285698	-3.55258	0.000381473	0.0238802	1.62196
FBgn0264503	30.1532	1.401	0.394706	3.54949	0.000385984	0.0239928	1.61992
FBgn0052161	187.958	1.28479	0.362089	3.54826	0.00038778	0.0239928	1.61992
FBgn0065099	106.117	1.46644	0.413613	3.54545	0.000391948	0.0241105	1.61779
FBgn0020414	935.024	0.884579	0.249676	3.5429	0.000395746	0.0242042	1.61611
FBgn0035089	224.56	1.22286	0.345789	3.53644	0.000405564	0.024531	1.61028
FBgn0037515	367.138	1.27034	0.359223	3.53635	0.0004057	0.024531	1.61028
FBgn0040905	188.709	1.21704	0.344436	3.53342	0.000410226	0.0245663	1.60966
FBgn0015585	1109.01	-0.880983	0.249359	-3.53298	0.0004109	0.0245663	1.60966
FBgn0040832	181.625	-1.07228	0.304081	-3.52631	0.000421395	0.025053	1.60114
FBgn0033820	2675.09	-0.896081	0.255513	-3.50699	0.000453207	0.0267793	1.5722
FBgn0040582	1392.78	1.25175	0.357063	3.50567	0.000455464	0.0267793	1.5722
FBgn0053329	53.2321	1.12099	0.321799	3.48351	0.000494884	0.0289371	1.53854
FBgn0025885	615.336	-1.02229	0.293936	-3.47794	0.000505283	0.0293837	1.53189
FBgn0013685	533.787	1.36867	0.394016	3.47363	0.00051346	0.029697	1.52729
FBgn0054054	35.9958	1.27092	0.3662	3.47055	0.000519389	0.0298775	1.52466
FBgn0263647	441.648	1.15945	0.334485	3.46637	0.000527544	0.0301834	1.52023
FBgn0000489	297.983	0.917868	0.265572	3.45619	0.00054786	0.0311782	1.50615
FBgn0050026	119.2	1.00478	0.290966	3.45328	0.000553819	0.0313497	1.50377
FBgn0268063	189.307	1.28915	0.373939	3.44748	0.000565837	0.0318605	1.49675
FBgn0037906	1145.13	1.21578	0.352877	3.44534	0.000570336	0.031905	1.49614
FBgn0085387	59.4504	1.35399	0.393116	3.44426	0.000572623	0.031905	1.49614
FBgn0041713	415.155	1.14439	0.332434	3.44246	0.000576448	0.0319508	1.49552
FBgn0039022	63.976	1.40064	0.407079	3.44072	0.000580176	0.0319908	1.49497
FBgn0001248	2425.91	-1.04889	0.305393	-3.43455	0.000593533	0.0325587	1.48733
FBgn0041150	186.058	1.2907	0.376095	3.43186	0.000599461	0.0327152	1.48525
FBgn0032864	97.6021	-1.12033	0.327772	-3.41803	0.000630768	0.0342481	1.46536
FBgn0031693	145.676	-1.10372	0.323806	-3.40859	0.000652988	0.0352746	1.45254
FBgn0035176	302.809	0.962056	0.282422	3.40645	0.00065813	0.0353728	1.45133
FBgn0033588	10.0485	1.51917	0.446361	3.40346	0.000665376	NA	NA
FBgn0039598	49.2702	-1.24123	0.364726	-3.40319	0.000666031	0.0355782	1.44882
FBgn0036289	72.6282	-1.17118	0.34425	-3.40213	0.000668638	0.0355782	1.44882
FBgn0266588	89.6548	1.24938	0.367837	3.39656	0.000682391	0.0360316	1.44332
FBgn0004606	74.3963	1.05889	0.311811	3.39594	0.00068393	0.0360316	1.44332
FBgn0035189	326.161	-0.918924	0.270876	-3.39241	0.000692807	0.0363195	1.43986
FBgn0040020	56.3752	1.19042	0.351869	3.38312	0.00071667	0.0373863	1.42729
FBgn0034394	1223.14	-1.23931	0.36664	-3.38017	0.000724408	0.0376056	1.42475
FBgn0085325	4.50609	1.43843	0.426627	3.37164	0.000747224	NA	NA
FBgn0010611	414.434	-0.832165	0.246959	-3.36965	0.000752645	0.0388818	1.41025
FBgn0262170	8.82297	-1.49961	0.44614	-3.36129	0.000775802	NA	NA
FBgn0042201	234.104	-1.17904	0.350775	-3.36125	0.000775896	0.0398893	1.39914
FBgn0262481	153.487	1.43352	0.427662	3.352	0.000802308	0.0410488	1.3867
FBgn0032068	752.081	-1.00475	0.300061	-3.34849	0.000812538	0.0412408	1.38467
FBgn0033388	20.674	1.35744	0.405459	3.34791	0.000814236	0.0412408	1.38467
FBgn0030764	53.705	1.13782	0.339977	3.34674	0.000817685	0.0412408	1.38467
FBgn0039041	282.376	1.24291	0.371532	3.34538	0.000821711	0.0412483	1.38459
FBgn0262102	83.1182	1.0333	0.30976	3.33582	0.000850491	0.0423814	1.37282
FBgn0039612	42.2495	-1.3196	0.395654	-3.33524	0.000852248	0.0423814	1.37282
FBgn0026206	594.582	0.86344	0.259122	3.33218	0.000861696	0.0426519	1.37006
FBgn0013305	451.509	0.99692	0.299745	3.32589	0.00088137	0.0434238	1.36227
FBgn0039453	288.697	1.31111	0.39492	3.31994	0.000900355	0.0440793	1.35577
FBgn0260400	226.273	1.18308	0.35656	3.31804	0.000906521	0.0440793	1.35577
FBgn0012042	2781.22	1.39878	0.42159	3.31786	0.0009071	0.0440793	1.35577
FBgn0052190	542.927	0.905626	0.273687	3.30898	0.000936371	0.0452948	1.34395
FBgn0267914	58.4475	-1.07872	0.326464	-3.30424	0.000952355	0.0458596	1.33857
FBgn0053136	54.1447	1.14821	0.347748	3.30186	0.000960473	0.0460422	1.33684
FBgn0034364	153.396	1.20472	0.365576	3.29541	0.000982794	0.0469009	1.32882
FBgn0033680	109.712	0.985302	0.299907	3.28536	0.00101852	0.0483888	1.31526
FBgn0040813	20184.1	-0.830043	0.252923	-3.2818	0.00103147	0.0487861	1.3117
FBgn0034046	87.6455	1.26304	0.385387	3.27734	0.0010479	0.0493439	1.30677
FBgn0052373	22.351	1.28952	0.393677	3.27558	0.00105446	0.0494343	1.30597
FBgn0065076	49.1019	1.43015	0.436801	3.27415	0.00105979	0.049466	1.30569
FBgn0039684	6.9911	1.46026	0.446118	3.27325	0.00106319	NA	NA
FBgn0031306	74.4956	1.026	0.313724	3.27037	0.00107406	0.0499135	1.30178
FBgn0013704	1106.73	1.37167	0.419613	3.26891	0.00107964	0.0499547	1.30142
FBgn0259952	692.433	-1.1127	0.340733	-3.26561	0.00109227	0.0503202	1.29826
FBgn0027073	293.727	-0.910363	0.279203	-3.26058	0.00111186	0.0510018	1.29241
FBgn0040649	255.731	1.2049	0.369949	3.25693	0.00112623	0.051439	1.28871
FBgn0083972	92.864	1.31748	0.405417	3.24971	0.00115525	0.0524883	1.27994
FBgn0029761	101.629	1.15608	0.355851	3.24877	0.00115906	0.0524883	1.27994
FBgn0046999	108.429	0.896475	0.276776	3.23899	0.00119953	0.0540908	1.26688
FBgn0263847	29.6607	1.41098	0.436463	3.23275	0.00122605	0.0550532	1.25922
FBgn0014028	989.52	-0.750577	0.232559	-3.22747	0.00124892	0.0558446	1.25302
FBgn0035779	614.602	-0.833278	0.258911	-3.2184	0.00128909	0.0573994	1.24109
FBgn0039183	149.849	1.31595	0.409201	3.21591	0.00130033	0.0576587	1.23914
FBgn0016926	75.8705	1.09899	0.34234	3.21023	0.0013263	0.0585664	1.23235
FBgn0028496	153.588	1.18124	0.368324	3.20705	0.00134102	0.0589718	1.22936
FBgn0038704	58.7077	1.16584	0.364335	3.19992	0.00137464	0.0597252	1.22384
FBgn0033633	14.9544	-1.35829	0.424613	-3.19889	0.00137957	0.0597252	1.22384
FBgn0086675	135.29	1.09527	0.342408	3.19872	0.0013804	0.0597252	1.22384
FBgn0013690	126.08	1.28325	0.401225	3.19832	0.00138229	0.0597252	1.22384
FBgn0038463	66.7636	-1.17869	0.368628	-3.19751	0.00138622	0.0597252	1.22384
FBgn0028396	315.884	0.997682	0.312422	3.19337	0.00140621	0.0603423	1.21938
FBgn0019830	639.746	-0.834518	0.261542	-3.19076	0.001419	0.0606466	1.21719
FBgn0036544	54.9334	1.34598	0.421991	3.18958	0.0014248	0.0606508	1.21716
FBgn0051361	210.368	1.01276	0.318468	3.18011	0.00147217	0.0624176	1.20469
FBgn0039647	125.864	1.08075	0.34064	3.17269	0.00151032	0.063781	1.19531
FBgn0010401	64.3066	-1.09078	0.343934	-3.1715	0.00151656	0.0637914	1.19524
FBgn0002917	23.4568	1.26238	0.398975	3.16405	0.00155593	0.0651897	1.18582
FBgn0263415	82.7331	1.15608	0.365713	3.16117	0.00157135	0.0655777	1.18324
FBgn0030737	370.894	-1.01099	0.321116	-3.14836	0.00164188	0.0679824	1.1676
FBgn0035667	2212.24	-0.90049	0.286033	-3.14821	0.00164275	0.0679824	1.1676
FBgn0000120	2365.4	-0.816198	0.259355	-3.14704	0.00164935	0.0679824	1.1676
FBgn0262359	66.4465	-1.30519	0.414859	-3.14612	0.00165452	0.0679824	1.1676
FBgn0051988	3813.93	1.08317	0.344647	3.14283	0.00167323	0.0684867	1.16439
FBgn0037697	19.7048	-1.2853	0.409175	-3.14121	0.0016825	0.0686021	1.16366
FBgn0085313	176.402	-0.894703	0.285117	-3.13802	0.00170093	0.0690891	1.16059
FBgn0040291	116.448	1.11463	0.355444	3.13589	0.00171335	0.0693289	1.15909
FBgn0033875	631.675	0.807476	0.257867	3.13136	0.00173996	0.070139	1.15404
FBgn0010053	490.79	-0.79195	0.253087	-3.12916	0.00175307	0.070251	1.15335
FBgn0083228	62.328	1.07588	0.344017	3.12741	0.00176354	0.070251	1.15335
FBgn0030041	785.012	1.01722	0.325407	3.12599	0.0017721	0.070251	1.15335
FBgn0030968	357.341	-1.01182	0.323683	-3.12596	0.00177224	0.070251	1.15335
FBgn0032382	277.655	0.967752	0.309643	3.12538	0.00177575	0.070251	1.15335
FBgn0022768	126.014	0.988113	0.317296	3.11417	0.00184463	0.0727057	1.13843
FBgn0032726	175.292	-1.00703	0.323502	-3.1129	0.00185261	0.0727507	1.13816
FBgn0037028	18.8811	-1.23154	0.396166	-3.10866	0.0018794	0.0733535	1.13458
FBgn0039737	1236.01	-0.803789	0.258596	-3.10829	0.00188174	0.0733535	1.13458
FBgn0015584	1953.71	-0.723292	0.233077	-3.10324	0.00191417	0.0743452	1.12875
FBgn0013334	501.36	1.02494	0.330541	3.10078	0.0019301	0.0745091	1.12779
FBgn0051126	66.8377	-0.977762	0.315363	-3.10043	0.00193239	0.0745091	1.12779
FBgn0035976	241.185	0.844791	0.272633	3.09864	0.00194413	0.0746911	1.12673
FBgn0003429	149.648	0.920262	0.298635	3.08156	0.0020592	0.0788274	1.10332
FBgn0264819	59.5128	1.08411	0.352151	3.07856	0.00208007	0.0792235	1.10115
FBgn0035964	281.124	0.958587	0.31149	3.07743	0.00208797	0.0792235	1.10115
FBgn0032266	16.748	-1.33814	0.434903	-3.07687	0.00209188	0.0792235	1.10115
FBgn0028986	451.524	-1.21221	0.394401	-3.07355	0.0021153	0.0798262	1.09785
FBgn0038862	130.292	-1.04278	0.340035	-3.06669	0.00216442	0.0813905	1.08943
FBgn0031694	26.6352	-1.17563	0.383486	-3.06564	0.00217205	0.0813905	1.08943
FBgn0265042	80.4897	1.17202	0.383772	3.05394	0.0022586	0.0843369	1.07398
FBgn0259970	635.457	-0.89608	0.293665	-3.05136	0.00227804	0.0847654	1.07178
FBgn0002939	53.0501	-1.08006	0.354195	-3.04933	0.00229355	0.0849638	1.07077
FBgn0030452	28.4094	1.2381	0.406151	3.04837	0.00230088	0.0849638	1.07077
FBgn0039777	4793.18	-1.02575	0.336699	-3.0465	0.00231522	0.0849638	1.07077
FBgn0013697	374.222	1.23779	0.406299	3.04649	0.00231531	0.0849638	1.07077
FBgn0019929	307.669	1.05171	0.345343	3.04542	0.00232359	0.0849747	1.07071
FBgn0052675	68.7414	0.967174	0.319007	3.03182	0.00243081	0.0880933	1.05506
FBgn0025743	156.902	1.22231	0.40319	3.0316	0.00243259	0.0880933	1.05506
FBgn0028990	273.301	0.920528	0.303658	3.03147	0.0024337	0.0880933	1.05506
FBgn0033246	433.367	-0.914531	0.302267	-3.02557	0.00248164	0.0894133	1.0486
FBgn0037396	31.4176	1.25953	0.416402	3.0248	0.00248797	0.0894133	1.0486
FBgn0029003	45.1348	1.25788	0.415978	3.0239	0.00249537	0.0894133	1.0486
FBgn0026059	136.873	1.0979	0.363232	3.02257	0.00250635	0.0895055	1.04815
FBgn0031176	13045.9	-0.910325	0.301554	-3.01878	0.00253797	0.0903314	1.04416
FBgn0034689	347.467	0.92874	0.307947	3.01591	0.00256208	0.0908854	1.04151
FBgn0020440	193.021	1.0701	0.354992	3.01443	0.00257459	0.0909707	1.0411
FBgn0034331	4165.72	1.18617	0.393605	3.01361	0.00258158	0.0909707	1.0411
FBgn0015320	390.968	0.886012	0.294236	3.01123	0.00260194	0.0911709	1.04014
FBgn0261686	167.726	0.94921	0.315308	3.01042	0.00260888	0.0911709	1.04014
FBgn0033128	143.887	0.954904	0.31725	3.00994	0.00261296	0.0911709	1.04014
FBgn0003930	134.612	1.19556	0.397537	3.00741	0.00263483	0.0916335	1.03795
FBgn0027932	397.161	0.963126	0.321363	2.997	0.00272652	0.0943746	1.02514
FBgn0052450	94.1725	1.12236	0.374564	2.99646	0.00273138	0.0943746	1.02514
FBgn0027621	393.414	-0.994416	0.33214	-2.99397	0.00275372	0.0948384	1.02302
FBgn0036837	611.994	-0.789906	0.263946	-2.99268	0.00276542	0.0949342	1.02258
FBgn0037167	75.2443	1.18775	0.397439	2.9885	0.00280349	0.0959315	1.01804
FBgn0041710	54.3612	1.16741	0.39182	2.97945	0.00288766	0.0984952	1.00658
FBgn0004191	20.1416	1.32828	0.44613	2.97734	0.00290762	0.0988592	1.00498
FBgn0034405	693.056	-0.960077	0.322638	-2.97571	0.0029231	0.0990688	1.00406
FBgn0262880	80.3556	0.930935	0.313087	2.97341	0.00294516	0.0994995	1.00218
FBgn0015033	56.6888	-1.03878	0.349817	-2.9695	0.00298287	0.100455	0.99803
FBgn0011204	243.698	0.993414	0.334749	2.96763	0.00300101	0.100747	0.996769
FBgn0086659	8.31277	1.32453	0.446632	2.9656	0.00302092	NA	NA
FBgn0266376	434.306	0.925592	0.312198	2.96476	0.00302918	0.101373	0.994079
FBgn0261811	172.149	0.891573	0.300911	2.96291	0.00304745	0.101535	0.993386
FBgn0266949	6.49277	1.32338	0.446719	2.96244	0.00305215	NA	NA
FBgn0002719	875.267	-0.733125	0.247482	-2.96234	0.0030531	0.101535	0.993386
FBgn0030441	84.5753	1.11744	0.37752	2.95994	0.00307699	0.10201	0.991356
FBgn0004370	80.2985	1.0018	0.338876	2.95625	0.00311403	0.102918	0.98751
FBgn0034143	27.2696	1.20592	0.408441	2.9525	0.0031521	0.103853	0.983579
FBgn0030945	38.7754	1.12077	0.380071	2.94885	0.00318959	0.104764	0.979786
FBgn0267106	9.32406	-1.30732	0.444015	-2.94431	0.00323675	NA	NA
FBgn0030065	41.0191	1.19504	0.405932	2.94394	0.00324059	0.105789	0.97556
FBgn0250755	16.8214	1.30591	0.443592	2.94394	0.00324067	0.105789	0.97556
FBgn0032507	41.8418	-1.15931	0.394	-2.9424	0.00325674	0.105989	0.974741
FBgn0004108	49.286	1.17272	0.398946	2.93956	0.0032868	0.10664	0.972078
FBgn0265538	5202.15	-0.812526	0.277008	-2.93323	0.00335459	0.108509	0.964533
FBgn0263323	19.4107	-1.2457	0.42505	-2.93072	0.00338179	0.10891	0.962932
FBgn0026181	368.689	1.06065	0.361973	2.9302	0.00338745	0.10891	0.962932
FBgn0034885	596.117	-0.710789	0.2431	-2.92385	0.00345731	0.110821	0.955376
FBgn0262123	73.0203	0.919749	0.315026	2.9196	0.00350483	0.112007	0.950754
FBgn0038878	176.588	-0.963683	0.330565	-2.91526	0.00355394	0.113237	0.946013
FBgn0065046	8.37984	1.30101	0.446463	2.91404	0.00356784	NA	NA
FBgn0032900	69.4993	0.948076	0.325694	2.91094	0.00360345	0.114472	0.941303
FBgn0083987	42.802	1.25343	0.431163	2.90708	0.00364819	0.115305	0.938153
FBgn0040505	125.694	0.954098	0.328228	2.90681	0.00365135	0.115305	0.938153
FBgn0030816	47.2713	1.02678	0.353437	2.90513	0.00367103	0.115583	0.937106
FBgn0040211	31.5267	-1.08183	0.372727	-2.90246	0.0037024	0.116227	0.934693
FBgn0261060	1848.16	1.16159	0.400406	2.90103	0.0037194	0.116417	0.933983
FBgn0031885	234.943	1.1229	0.38732	2.89914	0.00374182	0.116539	0.93353
FBgn0034628	129.537	-0.83055	0.286568	-2.89827	0.0037523	0.116539	0.93353
FBgn0025686	25.1145	1.24043	0.428036	2.89795	0.00375613	0.116539	0.93353
FBgn0031182	54.8969	-0.975191	0.337274	-2.89139	0.00383544	0.118653	0.92572
FBgn0039492	496.206	1.03543	0.358297	2.88986	0.00385419	0.118888	0.924862
FBgn0012344	58.7782	1.09049	0.377746	2.88683	0.00389147	0.11938	0.92307
FBgn0037038	138.045	-1.07551	0.372569	-2.88674	0.00389257	0.11938	0.92307
FBgn0031746	1270.43	-1.06833	0.370616	-2.88257	0.00394444	0.120623	0.91857
FBgn0036899	28.1015	1.17233	0.406866	2.88137	0.00395955	0.120738	0.918156
FBgn0000533	46.5032	1.16418	0.404853	2.87555	0.00403319	0.122632	0.911396
FBgn0266889	6.42969	1.28289	0.446226	2.87498	0.00404056	NA	NA
FBgn0047351	1482.52	0.822411	0.286343	2.87212	0.00407724	0.123618	0.907917
FBgn0017566	827.139	-0.732376	0.255623	-2.86507	0.00416921	0.125764	0.900445
FBgn0039769	269.177	-0.72361	0.252588	-2.86478	0.00417294	0.125764	0.900445
FBgn0003074	1265.8	-0.797229	0.278363	-2.86399	0.00418345	0.125764	0.900445
FBgn0000084	680.601	1.19117	0.416415	2.86053	0.00422936	0.126563	0.897693
FBgn0036363	65.6169	1.02358	0.357971	2.8594	0.00424441	0.126563	0.897693
FBgn0035186	426.374	1.00878	0.352807	2.8593	0.00424573	0.126563	0.897693
FBgn0031632	159.891	0.919709	0.321847	2.85759	0.00426868	0.126571	0.897665
FBgn0037884	202.073	1.12855	0.39494	2.85751	0.00426979	0.126571	0.897665
FBgn0050104	227.588	-0.839077	0.293816	-2.85579	0.00429296	0.126905	0.896522
FBgn0029987	33.792	1.02721	0.360655	2.84819	0.0043969	0.129617	0.887337
FBgn0004198	87.8216	0.9736	0.342191	2.8452	0.00443838	0.129968	0.886163
FBgn0032055	1638.43	-0.84162	0.29583	-2.84494	0.00444197	0.129968	0.886163
FBgn0036082	48.8214	1.01215	0.355819	2.84456	0.00444722	0.129968	0.886163
FBgn0016059	112.574	0.821444	0.288862	2.84373	0.00445893	0.129968	0.886163
FBgn0003250	483.459	-0.932793	0.328108	-2.84295	0.00446987	0.129968	0.886163
FBgn0262017	55.3397	1.00674	0.354378	2.84087	0.00449911	0.130462	0.884516
FBgn0264567	339.433	0.948445	0.334451	2.83583	0.00457073	0.132178	0.878839
FBgn0025583	2729.44	1.07236	0.378556	2.83275	0.00461489	0.133094	0.875842
FBgn0259192	5.27329	1.24523	0.439588	2.83271	0.00461546	NA	NA
FBgn0263489	34.3496	1.22972	0.434704	2.82886	0.00467138	0.134359	0.871733
FBgn0032798	49.4689	1.20549	0.427562	2.81944	0.00481077	0.137995	0.860136
FBgn0264002	8.76992	-1.24998	0.443643	-2.81753	0.00483941	NA	NA
FBgn0086254	995.486	-0.723251	0.256915	-2.81514	0.00487567	0.139481	0.855485
FBgn0039494	151.652	0.914544	0.325749	2.80751	0.00499256	0.14225	0.846948
FBgn0086708	571.897	0.725896	0.258594	2.80709	0.0049992	0.14225	0.846948
FBgn0000024	143.737	0.813252	0.289894	2.80534	0.00502639	0.142642	0.845752
FBgn0035424	320.846	0.892642	0.318487	2.80276	0.00506672	0.143404	0.843438
FBgn0034997	148.489	-0.85823	0.306348	-2.80148	0.00508682	0.143591	0.842872
FBgn0013708	36.7429	1.15649	0.413714	2.79537	0.00518397	0.145947	0.835806
FBgn0004242	202.977	0.890445	0.3187	2.79399	0.00520627	0.146188	0.835089
FBgn0086906	1546.74	0.91067	0.326308	2.79083	0.00525736	0.147189	0.832124
FBgn0039273	16.8543	1.22539	0.439297	2.78943	0.00528007	0.147189	0.832124
FBgn0085209	21.8223	-1.12878	0.404695	-2.78923	0.00528343	0.147189	0.832124
FBgn0036975	249.945	-0.846109	0.304138	-2.78199	0.0054027	0.150119	0.823564
FBgn0052191	17.2661	-1.11145	0.400026	-2.77846	0.0054618	0.151366	0.819972
FBgn0053509	16.8028	-1.19368	0.429834	-2.77708	0.00548501	0.151614	0.81926
FBgn0029167	118.184	1.04599	0.376896	2.77528	0.00551539	0.151697	0.819022
FBgn0086408	26.3023	-1.06623	0.384352	-2.7741	0.00553552	0.151697	0.819022
FBgn0032122	81.0333	-1.20535	0.434502	-2.77409	0.00553563	0.151697	0.819022
FBgn0259680	48.2705	1.01513	0.366135	2.77256	0.00556176	0.151697	0.819022
FBgn0039927	113.074	0.847075	0.30558	2.77202	0.00557092	0.151697	0.819022
FBgn0004369	264.287	1.02701	0.370511	2.77187	0.00557355	0.151697	0.819022
FBgn0022774	73.825	-0.817965	0.295413	-2.76888	0.00562489	0.152694	0.816178
FBgn0038957	200.452	0.890656	0.32176	2.76807	0.00563886	0.152694	0.816178
FBgn0266000	990.368	0.722836	0.261249	2.76685	0.00566012	0.152881	0.815647
FBgn0035414	26.8439	1.13532	0.410641	2.76476	0.00569645	0.153473	0.813969
FBgn0250833	7.43467	-1.23142	0.446319	-2.75907	0.0057967	NA	NA
FBgn0010225	923.46	-0.719268	0.260732	-2.75865	0.00580408	0.155977	0.806938
FBgn0033366	57.9359	-0.944585	0.343046	-2.75352	0.00589578	0.158043	0.801226
FBgn0037164	100.56	0.893808	0.325277	2.74784	0.00599893	0.160207	0.795318
FBgn0283625	399.661	0.883804	0.321685	2.74742	0.00600664	0.160207	0.795318
FBgn0033936	41.4193	1.00332	0.366222	2.73966	0.00615031	0.163629	0.78614
FBgn0030773	192.157	0.821482	0.300178	2.73665	0.00620678	0.163787	0.78572
FBgn0039844	22.6805	1.16637	0.42623	2.73647	0.00621024	0.163787	0.78572
FBgn0020304	311.966	0.964043	0.352364	2.73593	0.00622046	0.163787	0.78572
FBgn0000592	1650.18	-0.708366	0.258974	-2.73528	0.00623266	0.163787	0.78572
FBgn0031534	156.133	0.864029	0.315886	2.73525	0.00623321	0.163787	0.78572
FBgn0037027	279.057	1.10135	0.402972	2.73308	0.00627448	0.164199	0.78463
FBgn0267912	463.907	0.855657	0.313106	2.73281	0.00627974	0.164199	0.78463
FBgn0259246	67.4833	0.994855	0.364263	2.73114	0.00631153	0.164626	0.783502
FBgn0026401	494.149	0.797409	0.292287	2.72818	0.00636855	0.165707	0.78066
FBgn0035608	179.59	0.761902	0.279537	2.72559	0.00641871	0.166098	0.779636
FBgn0266719	116.376	0.986973	0.362172	2.72515	0.00642717	0.166098	0.779636
FBgn0039685	957.557	-1.16585	0.427835	-2.72499	0.0064304	0.166098	0.779636
FBgn0011586	250.719	0.963676	0.35416	2.72102	0.00650811	0.167698	0.775472
FBgn0040398	2114.74	-0.751943	0.276504	-2.71947	0.00653875	0.168081	0.774483
FBgn0265541	273.632	-0.882966	0.324932	-2.71739	0.00657992	0.168731	0.772804
FBgn0263120	834.82	-0.684005	0.251826	-2.71618	0.0066039	0.168939	0.772269
FBgn0004449	132.322	0.923958	0.340315	2.71501	0.00662742	0.169134	0.771769
FBgn0036738	2217.36	-0.812297	0.299546	-2.71176	0.0066927	0.170392	0.768552
FBgn0034804	32.3979	1.04233	0.384697	2.70949	0.0067387	0.170799	0.767515
FBgn0266701	14.9244	1.12719	0.416032	2.70939	0.00674079	0.170799	0.767515
FBgn0031617	44.2245	-1.20096	0.443652	-2.70699	0.00678958	0.171464	0.765826
FBgn0035103	42.8386	-1.01778	0.37605	-2.70652	0.00679929	0.171464	0.765826
FBgn0027494	94.085	1.0539	0.38992	2.70286	0.0068745	0.172322	0.763658
FBgn0083123	82.1614	0.964891	0.357046	2.70242	0.0068836	0.172322	0.763658
FBgn0264843	167.949	0.823223	0.304733	2.70145	0.00690368	0.172322	0.763658
FBgn0036992	109.258	-1.06854	0.395609	-2.70099	0.00691334	0.172322	0.763658
FBgn0031417	299.737	-0.947521	0.350811	-2.70095	0.00691427	0.172322	0.763658
FBgn0020764	665.741	-0.735191	0.272577	-2.69719	0.0069927	0.173542	0.760594
FBgn0039883	21.2579	1.05487	0.39122	2.69635	0.00701029	0.173542	0.760594
FBgn0011584	1005.26	0.998223	0.370281	2.69585	0.00702095	0.173542	0.760594
FBgn0261628	22.9373	1.04874	0.389072	2.69549	0.00702845	0.173542	0.760594
FBgn0036587	16.1	-1.11676	0.414638	-2.69333	0.00707422	0.174268	0.758782
FBgn0085256	2880.04	1.10039	0.408691	2.69249	0.00709214	0.174306	0.758687
FBgn0031800	40.7903	-1.05147	0.390768	-2.69077	0.00712864	0.1748	0.75746
FBgn0260985	25.2079	-1.06235	0.395013	-2.6894	0.00715801	0.175116	0.756674
FBgn0086670	4.40755	1.11965	0.416453	2.68855	0.00717638	NA	NA
FBgn0264083	36.8483	-1.04807	0.390068	-2.6869	0.00721184	0.176028	0.754417
FBgn0259714	6.48054	1.18782	0.442384	2.68504	0.00725203	NA	NA
FBgn0034432	453.549	-0.716984	0.267059	-2.68475	0.00725851	0.176351	0.753622
FBgn0265873	14.9089	-1.11182	0.414144	-2.68461	0.00726147	0.176351	0.753622
FBgn0032364	15.8345	1.14124	0.42532	2.68325	0.00729096	0.176351	0.753622
FBgn0023023	22.9966	1.09866	0.409455	2.68324	0.00729133	0.176351	0.753622
FBgn0261549	236.733	0.737786	0.275227	2.68065	0.007348	0.177318	0.751246
FBgn0032029	218.919	-0.742766	0.277503	-2.6766	0.00743732	0.179068	0.746982
FBgn0039630	8.93173	1.19516	0.446595	2.67617	0.00744699	NA	NA
FBgn0038871	121.587	-0.739084	0.276219	-2.67572	0.00745688	0.179133	0.746823
FBgn0261989	596.535	1.04675	0.391488	2.67378	0.00750024	0.179769	0.745285
FBgn0053110	109.186	0.859077	0.321443	2.67256	0.0075274	0.180015	0.744692
FBgn0031108	728	0.920968	0.345189	2.66801	0.00763013	0.182062	0.73978
FBgn0031702	79.12	-0.832563	0.312173	-2.66699	0.0076534	0.182209	0.73943
FBgn0024293	1377.02	-0.821754	0.308382	-2.66473	0.00770507	0.18303	0.737478
FBgn0031294	1137.47	0.652379	0.245222	2.66036	0.00780561	0.185005	0.732816
FBgn0030331	23.1954	-1.03699	0.390039	-2.65868	0.00784479	0.185496	0.731665
FBgn0265270	422.595	-0.800234	0.301151	-2.65725	0.00787803	0.185496	0.731665
FBgn0260499	93.5927	0.989532	0.372393	2.65723	0.00787862	0.185496	0.731665
FBgn0033304	108.899	-0.802005	0.301976	-2.65585	0.0079108	0.185843	0.730854
FBgn0053494	289.143	1.05238	0.396507	2.65414	0.0079512	0.18638	0.7296
FBgn0083027	34.1174	1.14231	0.430811	2.65155	0.00801237	0.187363	0.727316
FBgn0013949	779.941	1.14351	0.431369	2.65088	0.00802833	0.187363	0.727316
FBgn0032906	51.4072	-1.01574	0.383864	-2.64609	0.0081429	0.189344	0.722748
FBgn0264489	2505.58	0.749527	0.283285	2.64584	0.00814881	0.189344	0.722748
FBgn0040102	29.5978	-0.955301	0.361213	-2.6447	0.00817633	0.18957	0.722231
FBgn0003255	4.6291	1.14643	0.433748	2.64307	0.00821571	NA	NA
FBgn0031022	51.4075	0.935222	0.35396	2.64217	0.00823772	0.190578	0.719928
FBgn0053493	160.172	-0.698286	0.264436	-2.64066	0.00827441	0.191011	0.718941
FBgn0030429	64.4713	1.02624	0.388934	2.6386	0.00832485	0.19176	0.717242
FBgn0036362	68.4372	1.02912	0.390206	2.63737	0.00835514	0.192042	0.716604
FBgn0032230	13.6617	1.11722	0.424109	2.63427	0.00843182	0.193387	0.713574
FBgn0033052	136.278	0.927253	0.352168	2.63298	0.00846387	0.193427	0.713483
FBgn0040097	200.41	-0.976722	0.371097	-2.63198	0.00848878	0.193427	0.713483
FBgn0001092	1716.23	-0.82326	0.312843	-2.63154	0.00849984	0.193427	0.713483
FBgn0029840	279.44	1.08861	0.413821	2.63063	0.00852264	0.193427	0.713483
FBgn0262100	199.576	0.940063	0.357373	2.63048	0.00852637	0.193427	0.713483
FBgn0033893	237.69	0.947905	0.360443	2.62984	0.00854262	0.193427	0.713483
FBgn0033862	177.751	0.883841	0.336988	2.62277	0.0087219	0.196781	0.706016
FBgn0026376	29.7774	0.971966	0.37062	2.62254	0.00872776	0.196781	0.706016
FBgn0035036	32.6312	-1.00574	0.383815	-2.62037	0.00878341	0.197617	0.704175
FBgn0037705	339.15	0.753576	0.28773	2.61904	0.00881787	0.197974	0.703391
FBgn0002873	81.2139	0.937307	0.358555	2.61413	0.00894555	0.200418	0.698064
FBgn0002863	5212.1	-0.79807	0.305438	-2.61287	0.00897847	0.200733	0.697382
FBgn0001308	256.716	0.81768	0.31392	2.60474	0.00919446	0.204781	0.688709
FBgn0011559	459.436	-0.924007	0.354938	-2.60329	0.00923341	0.204781	0.688709
FBgn0013695	23.0544	1.13229	0.434974	2.60312	0.00923786	0.204781	0.688709
FBgn0003371	487.232	0.906905	0.348465	2.60257	0.00925282	0.204781	0.688709
FBgn0024754	161.61	0.909849	0.349611	2.60246	0.00925577	0.204781	0.688709
FBgn0039419	250.453	0.670042	0.257622	2.60087	0.00929875	0.204937	0.688379
FBgn0262057	223.804	0.945083	0.36343	2.60045	0.00931009	0.204937	0.688379
FBgn0041180	751.945	0.695589	0.267528	2.60007	0.00932059	0.204937	0.688379
FBgn0037525	70.5852	0.812575	0.312736	2.59828	0.00936926	0.205583	0.687013
FBgn0050488	70.7361	-1.07689	0.414821	-2.59604	0.00943041	0.206272	0.68556
FBgn0260965	37.3654	1.03688	0.399471	2.59564	0.00944159	0.206272	0.68556
FBgn0029831	185.978	1.07747	0.415315	2.59436	0.00947683	0.206272	0.68556
FBgn0030421	52.0715	1.0299	0.396985	2.59431	0.0094782	0.206272	0.68556
FBgn0035348	711.946	-0.712908	0.275062	-2.59181	0.0095472	0.207078	0.683865
FBgn0035343	539.91	0.805536	0.310831	2.59156	0.00955417	0.207078	0.683865
FBgn0030593	233.278	-1.06986	0.412943	-2.59082	0.00957483	0.207104	0.683811
FBgn0035383	104.446	-0.80361	0.310399	-2.58896	0.00962667	0.207803	0.682347
FBgn0263352	788.346	0.691538	0.267363	2.58651	0.0096953	0.208861	0.680143
FBgn0037612	179.144	-0.712494	0.275674	-2.58455	0.00975057	0.209047	0.679757
FBgn0266363	37.5962	-0.989782	0.383018	-2.58417	0.00976145	0.209047	0.679757
FBgn0262738	624.086	0.774187	0.299732	2.58293	0.00979652	0.209047	0.679757
FBgn0036518	216.123	0.75078	0.290748	2.58224	0.00981611	0.209047	0.679757
FBgn0013680	415.135	0.992688	0.384512	2.58168	0.00983195	0.209047	0.679757
FBgn0046258	17.258	1.06617	0.413023	2.58139	0.00984021	0.209047	0.679757
FBgn0052667	906.238	-0.840881	0.325832	-2.58072	0.00985954	0.209047	0.679757
FBgn0024807	225.307	0.872777	0.338259	2.5802	0.00987428	0.209047	0.679757
FBgn0032949	1973.89	0.775946	0.300757	2.57998	0.0098807	0.209047	0.679757
FBgn0259224	36.3272	0.949798	0.368451	2.57781	0.00994277	0.209656	0.678493
FBgn0283480	316.762	-0.683263	0.265077	-2.5776	0.0099489	0.209656	0.678493
FBgn0265883	38.5689	-1.00916	0.391712	-2.57627	0.00998727	0.210048	0.67768
FBgn0040371	255.612	0.891122	0.345997	2.57552	0.010009	0.210089	0.677596
FBgn0020416	299.407	0.880868	0.342563	2.5714	0.0101288	0.212186	0.673283
FBgn0027552	391.388	-0.973928	0.379035	-2.56949	0.0101847	0.212673	0.672287
FBgn0051496	36.5905	-1.0962	0.426663	-2.56925	0.010192	0.212673	0.672287
FBgn0041605	228.953	0.749192	0.291819	2.56732	0.0102489	0.213441	0.670722
FBgn0032066	184.691	-0.826681	0.322088	-2.56663	0.0102691	0.213446	0.670712
FBgn0005659	193.544	0.722721	0.281817	2.56451	0.0103323	0.21434	0.668898
FBgn0265264	247.149	-1.04594	0.408029	-2.56341	0.0103651	0.214602	0.668367
FBgn0010114	53.4704	0.946412	0.369795	2.55929	0.0104887	0.21674	0.664061
FBgn0000173	720.44	0.670379	0.262226	2.5565	0.0105732	0.21796	0.661624
FBgn0025702	316.605	0.766925	0.300051	2.55599	0.0105887	0.21796	0.661624
FBgn0263968	80.4191	0.776754	0.304367	2.55203	0.0107096	0.220023	0.657532
FBgn0015586	24.1333	-1.11415	0.437112	-2.54889	0.0108065	0.22147	0.654685
FBgn0033701	62.9667	0.987004	0.38731	2.54836	0.0108231	0.22147	0.654685
FBgn0051294	142.223	0.809901	0.318014	2.54675	0.0108732	0.22147	0.654685
FBgn0261800	112.791	0.868998	0.341291	2.54621	0.01089	0.22147	0.654685
FBgn0030699	26.5547	0.93409	0.366975	2.54538	0.010916	0.22147	0.654685
FBgn0259183	54.8452	0.935289	0.367549	2.54467	0.0109382	0.22147	0.654685
FBgn0039519	93.6859	-0.831799	0.326887	-2.54461	0.01094	0.22147	0.654685
FBgn0062978	92.4363	0.868813	0.341469	2.54434	0.0109485	0.22147	0.654685
FBgn0051418	24.4317	-1.07489	0.422619	-2.5434	0.0109781	0.22147	0.654685
FBgn0051419	48.8203	-0.970773	0.381732	-2.54307	0.0109882	0.22147	0.654685
FBgn0036023	179.963	-1.01967	0.401161	-2.54179	0.0110286	0.221864	0.653913
FBgn0043825	110.273	-0.985079	0.387873	-2.53969	0.011095	0.222779	0.652126
FBgn0266268	671.473	0.89643	0.353209	2.53796	0.0111501	0.223463	0.650793
FBgn0051510	22.3936	0.975376	0.384698	2.53544	0.0112308	0.224657	0.648479
FBgn0024921	572.783	0.890028	0.351508	2.53203	0.0113405	0.226427	0.645072
FBgn0029990	1135.5	-0.908755	0.359011	-2.53127	0.0113649	0.226489	0.644953
FBgn0002526	70.0809	0.923669	0.365519	2.52701	0.0115039	0.228831	0.640486
FBgn0030407	8.28688	-1.1282	0.446685	-2.52572	0.0115462	NA	NA
FBgn0266284	67.6818	-0.778185	0.308335	-2.52383	0.0116085	0.230162	0.637966
FBgn0001089	231.624	-0.718171	0.284576	-2.52366	0.0116141	0.230162	0.637966
FBgn0026616	55.5198	1.06188	0.420969	2.52246	0.0116536	0.230517	0.637298
FBgn0051814	21.3285	1.10934	0.440024	2.52109	0.011699	0.230985	0.636416
FBgn0033130	176.443	0.761667	0.302464	2.51821	0.0117954	0.232457	0.633657
FBgn0043806	151.39	0.90697	0.360511	2.51579	0.0118766	0.233625	0.63148
FBgn0036549	72.4089	-0.97471	0.387878	-2.51293	0.0119732	0.234603	0.629667
FBgn0037135	813.159	-0.66788	0.265825	-2.51248	0.0119886	0.234603	0.629667
FBgn0260429	49.4307	-0.874146	0.347937	-2.51237	0.0119925	0.234603	0.629667
FBgn0086691	639.963	-0.598506	0.238349	-2.51105	0.0120372	0.235046	0.628847
FBgn0264346	10.9437	1.08764	0.433316	2.51005	0.0120715	0.235284	0.628408
FBgn0037288	215.519	-0.7814	0.311499	-2.50852	0.0121238	0.235872	0.627324
FBgn0262717	30.944	0.989951	0.394853	2.50714	0.0121713	0.236024	0.627044
FBgn0032588	288.117	0.68626	0.273819	2.50626	0.0122017	0.236024	0.627044
FBgn0030280	711.998	0.754894	0.301227	2.50606	0.0122084	0.236024	0.627044
FBgn0038738	476.929	-0.884918	0.35316	-2.50572	0.0122204	0.236024	0.627044
FBgn0037625	3.0486	0.981826	0.392072	2.5042	0.012273	NA	NA
FBgn0051017	18.8806	-1.01864	0.406806	-2.50399	0.01228	0.236746	0.625718
FBgn0017448	139.561	-0.708557	0.283206	-2.50192	0.0123523	0.237709	0.623954
FBgn0029726	13.101	-1.0843	0.433853	-2.49923	0.0124463	0.239086	0.621446
FBgn0051075	155.533	-0.84528	0.338311	-2.49853	0.0124708	0.239125	0.621375
FBgn0259794	639.137	0.738851	0.295901	2.49695	0.0125265	0.23973	0.620277
FBgn0039872	365.984	-0.678673	0.271873	-2.49629	0.01255	0.23973	0.620277
FBgn0036446	72.8728	0.832359	0.333514	2.49573	0.0125699	0.23973	0.620277
FBgn0027503	34.6237	0.975249	0.391158	2.49323	0.0126586	0.240881	0.618198
FBgn0024556	351.356	-0.622642	0.249791	-2.49265	0.0126795	0.240881	0.618198
FBgn0031937	60.5709	0.754056	0.302591	2.492	0.0127026	0.240881	0.618198
FBgn0002733	55.643	0.887235	0.356287	2.49022	0.0127663	0.240881	0.618198
FBgn0003134	942.413	0.639028	0.256638	2.48999	0.0127745	0.240881	0.618198
FBgn0031089	131.994	-0.696341	0.279656	-2.48999	0.0127747	0.240881	0.618198
FBgn0035909	442.985	0.68239	0.274139	2.48921	0.0128027	0.240881	0.618198
FBgn0031418	1097.46	-0.751862	0.302077	-2.48897	0.0128114	0.240881	0.618198
FBgn0004183	6.71336	1.1105	0.446606	2.48654	0.0128991	NA	NA
FBgn0263049	89.1053	1.04264	0.419541	2.4852	0.012948	0.242621	0.615071
FBgn0000546	80.7483	0.830515	0.33419	2.48515	0.0129495	0.242621	0.615071
FBgn0000559	4517.32	-0.835063	0.336116	-2.48445	0.0129752	0.242676	0.614973
FBgn0004507	439.605	-0.923499	0.37221	-2.48112	0.0130969	0.244521	0.611685
FBgn0040532	2873.1	0.942353	0.380066	2.47944	0.0131587	0.245245	0.610399
FBgn0015774	56.5922	0.855987	0.345667	2.47633	0.0132739	0.246455	0.608262
FBgn0266064	189.57	-0.762927	0.308153	-2.4758	0.0132937	0.246455	0.608262
FBgn0039873	295.274	-0.660369	0.266745	-2.47566	0.0132991	0.246455	0.608262
FBgn0020509	383.107	-0.925293	0.373826	-2.4752	0.0133163	0.246455	0.608262
FBgn0032615	58.7064	-0.920102	0.371862	-2.47431	0.0133494	0.246639	0.607938
FBgn0025741	204.524	0.786581	0.31816	2.47229	0.0134252	0.247125	0.607084
FBgn0030905	51.539	0.9878	0.399687	2.47143	0.0134572	0.247125	0.607084
FBgn0026721	351.098	-0.881029	0.356492	-2.47138	0.0134592	0.247125	0.607084
FBgn0261553	531.688	0.679953	0.275158	2.47113	0.0134686	0.247125	0.607084
FBgn0029711	205.031	0.769112	0.311602	2.46825	0.0135775	0.248529	0.604622
FBgn0038718	260.803	-0.71954	0.291563	-2.46787	0.0135918	0.248529	0.604622
FBgn0266766	8.47176	-1.10002	0.446159	-2.46554	0.0136807	NA	NA
FBgn0016675	72.6987	-0.912029	0.370253	-2.46326	0.013768	0.251319	0.599775
FBgn0000117	452.851	-0.684837	0.278417	-2.45975	0.0139033	0.253242	0.596465
FBgn0004797	67.4238	-0.751953	0.305761	-2.45929	0.0139213	0.253242	0.596465
FBgn0032067	15.9191	-1.00719	0.409646	-2.45868	0.0139447	0.253242	0.596465
FBgn0004921	865.576	0.704431	0.286769	2.45644	0.014032	0.254393	0.594495
FBgn0029762	259.524	0.812147	0.330721	2.45568	0.0140617	0.254498	0.594315
FBgn0052072	61.899	-1.0037	0.409074	-2.45358	0.0141441	0.254512	0.594291
FBgn0004880	100.86	0.828335	0.33761	2.45352	0.0141465	0.254512	0.594291
FBgn0038921	502.528	0.776449	0.316556	2.4528	0.0141748	0.254512	0.594291
FBgn0013691	14.8158	1.09532	0.446718	2.45193	0.014209	0.254512	0.594291
FBgn0013683	137.056	0.906832	0.369847	2.45191	0.0142099	0.254512	0.594291
FBgn0264490	1417.9	0.648603	0.264576	2.45148	0.0142272	0.254512	0.594291
FBgn0050083	95.2622	1.02151	0.416705	2.45141	0.0142299	0.254512	0.594291
FBgn0037213	126.747	0.793691	0.324481	2.44603	0.0144437	0.257903	0.588544
FBgn0035679	101.582	-0.943581	0.386002	-2.4445	0.0145054	0.258571	0.587421
FBgn0011211	3461.48	-0.576976	0.236212	-2.44262	0.0145811	0.259485	0.585888
FBgn0030592	6.31912	-1.08906	0.446581	-2.43867	0.0147415	NA	NA
FBgn0266169	10.8763	1.08134	0.443632	2.43747	0.0147903	0.262745	0.580466
FBgn0266791	26.461	1.04252	0.427807	2.4369	0.0148136	0.262745	0.580466
FBgn0038095	6.58075	1.08693	0.446231	2.43581	0.0148585	NA	NA
FBgn0067311	26.4062	-1.02205	0.419706	-2.43516	0.0148853	0.263577	0.579092
FBgn0036158	15.7454	-1.08377	0.445181	-2.43446	0.0149142	0.263649	0.578974
FBgn0031201	7.85141	-1.08145	0.444995	-2.43024	0.0150888	NA	NA
FBgn0265159	6.74189	1.07939	0.444475	2.42846	0.0151631	NA	NA
FBgn0034398	491.39	0.829714	0.341668	2.42842	0.0151647	0.26758	0.572546
FBgn0033405	19.4082	1.04733	0.431581	2.42672	0.015236	0.26758	0.572546
FBgn0030545	131.073	-0.694546	0.286219	-2.42662	0.0152401	0.26758	0.572546
FBgn0263763	118.379	-0.790617	0.325855	-2.42628	0.0152543	0.26758	0.572546
FBgn0262622	29.878	0.86128	0.355006	2.4261	0.0152623	0.26758	0.572546
FBgn0001114	175.593	-0.832763	0.343453	-2.42468	0.0153221	0.268186	0.571563
FBgn0083938	64.452	-1.04563	0.432092	-2.41993	0.0155234	0.271264	0.566608
FBgn0028583	7287.11	-0.733477	0.303248	-2.41874	0.0155745	0.271428	0.566345
FBgn0264494	417.611	-0.621147	0.256829	-2.41852	0.0155838	0.271428	0.566345
FBgn0052544	9.55597	1.04521	0.432208	2.41831	0.0155928	NA	NA
FBgn0036607	7.06633	-1.08	0.446666	-2.41792	0.0156093	NA	NA
FBgn0051221	251.372	0.829227	0.342993	2.41762	0.0156224	0.271657	0.56598
FBgn0031654	1155.07	-0.882602	0.365292	-2.41615	0.0156854	0.272306	0.564942
FBgn0011760	2391.27	0.796337	0.329721	2.41518	0.0157272	0.272588	0.564493
FBgn0031914	863.234	-0.741065	0.307391	-2.41082	0.0159167	0.275336	0.560137
FBgn0033159	54.9803	0.819749	0.340167	2.40984	0.0159594	0.275336	0.560137
FBgn0036154	60.2936	-1.0046	0.416917	-2.4096	0.0159702	0.275336	0.560137
FBgn0263846	45.6388	0.91845	0.381232	2.40916	0.0159892	0.275336	0.560137
FBgn0053229	247.902	0.744353	0.309263	2.40686	0.0160902	0.275925	0.559209
FBgn0038397	9.57329	1.05758	0.439463	2.40653	0.0161047	NA	NA
FBgn0284238	8.23212	1.06678	0.443371	2.40607	0.0161252	NA	NA
FBgn0259211	166.651	0.723013	0.300498	2.40605	0.0161261	0.275925	0.559209
FBgn0030148	302.46	-0.718436	0.298627	-2.4058	0.016137	0.275925	0.559209
FBgn0265266	14.2326	-1.02527	0.426258	-2.40528	0.0161599	0.275925	0.559209
FBgn0259968	4703.12	-0.902944	0.375497	-2.40466	0.0161875	0.275925	0.559209
FBgn0003934	3.07497	0.985558	0.409933	2.40419	0.0162083	NA	NA
FBgn0032296	49.5925	-0.808669	0.336394	-2.40393	0.0162198	0.275925	0.559209
FBgn0270928	41.5718	0.956278	0.397826	2.40376	0.0162276	0.275925	0.559209
FBgn0082947	3.15649	1.0282	0.427768	2.40365	0.0162325	NA	NA
FBgn0015924	450.208	0.879802	0.366146	2.40287	0.016267	0.275925	0.559209
FBgn0024250	168.462	0.976888	0.406574	2.40273	0.0162733	0.275925	0.559209
FBgn0063649	116.741	0.827569	0.34446	2.40252	0.0162827	0.275925	0.559209
FBgn0028853	256.776	-0.907223	0.37833	-2.39797	0.0164863	0.27893	0.554504
FBgn0035823	306.381	0.833069	0.347491	2.39738	0.0165127	0.278933	0.5545
FBgn0065100	112.064	1.04182	0.434947	2.39529	0.0166071	0.279884	0.553022
FBgn0036728	2759.86	-0.660791	0.275927	-2.3948	0.0166293	0.279884	0.553022
FBgn0262104	40.6772	0.883678	0.369061	2.39439	0.0166479	0.279884	0.553022
FBgn0032587	422.088	0.706698	0.295361	2.39266	0.0167269	0.280533	0.552017
FBgn0082939	4.97728	1.02729	0.429423	2.39227	0.0167446	NA	NA
FBgn0262896	229.325	-0.747088	0.312318	-2.39207	0.0167535	0.280533	0.552017
FBgn0037250	59.8472	0.945491	0.395376	2.39137	0.0167856	0.280533	0.552017
FBgn0063083	13.0218	-1.043	0.436177	-2.39123	0.0167919	0.280533	0.552017
FBgn0261061	6685.82	-0.817613	0.343026	-2.38353	0.0171476	0.28554	0.544333
FBgn0033603	26.6309	0.892533	0.374487	2.38335	0.017156	0.28554	0.544333
FBgn0032731	303.412	0.765524	0.321243	2.383	0.0171721	0.28554	0.544333
FBgn0264324	24.3208	0.906663	0.380584	2.3823	0.0172051	0.285642	0.544178
FBgn0051902	10.231	-1.05581	0.444085	-2.3775	0.0174303	NA	NA
FBgn0003279	5180.22	-0.694917	0.292363	-2.3769	0.0174589	0.289331	0.538605
FBgn0063491	1079.13	-0.75336	0.317219	-2.37489	0.0175544	0.289331	0.538605
FBgn0011361	1243.39	-0.561392	0.236415	-2.3746	0.0175678	0.289331	0.538605
FBgn0043884	535.237	0.754467	0.317746	2.37444	0.0175758	0.289331	0.538605
FBgn0036222	71.0556	-0.889813	0.375038	-2.3726	0.0176635	0.289331	0.538605
FBgn0036556	254.152	0.680196	0.286791	2.37175	0.0177042	0.289331	0.538605
FBgn0261615	15.7311	-0.956267	0.40321	-2.37163	0.0177097	0.289331	0.538605
FBgn0050178	59.7896	0.904426	0.381394	2.37137	0.0177224	0.289331	0.538605
FBgn0262871	176.726	0.9015	0.380303	2.37048	0.0177652	0.289331	0.538605
FBgn0052791	13.7698	0.987019	0.416427	2.37021	0.017778	0.289331	0.538605
FBgn0011288	63.464	0.795995	0.33584	2.37016	0.0177805	0.289331	0.538605
FBgn0001324	124.21	0.831519	0.350852	2.37	0.0177882	0.289331	0.538605
FBgn0036091	28305.9	-0.832178	0.351133	-2.36998	0.0177891	0.289331	0.538605
FBgn0035601	387.911	0.730728	0.308391	2.36949	0.0178128	0.289331	0.538605
FBgn0038108	254.865	0.754477	0.318476	2.36902	0.0178351	0.289331	0.538605
FBgn0261583	28.8038	0.901598	0.380834	2.36743	0.0179122	0.289863	0.537806
FBgn0026619	123.134	-0.7935	0.335204	-2.36722	0.0179224	0.289863	0.537806
FBgn0262081	192.07	0.661995	0.27984	2.36562	0.0179998	0.290305	0.537146
FBgn0039798	141.172	0.843568	0.356608	2.36553	0.0180042	0.290305	0.537146
FBgn0032318	64.9233	-0.953295	0.403486	-2.36265	0.0181449	0.291788	0.534933
FBgn0259140	19.1443	0.970388	0.410743	2.36252	0.018151	0.291788	0.534933
FBgn0020906	3090.09	-0.759473	0.321616	-2.36143	0.0182046	0.292208	0.534309
FBgn0001128	894.453	-0.721318	0.305637	-2.36005	0.0182727	0.292449	0.53395
FBgn0036773	49.6711	0.769543	0.326077	2.36001	0.0182746	0.292449	0.53395
FBgn0038258	48.9941	0.855856	0.363155	2.35672	0.018437	0.294364	0.531116
FBgn0030676	58.2265	0.946106	0.401504	2.35641	0.0184526	0.294364	0.531116
FBgn0038486	26.4295	0.865745	0.367477	2.35591	0.0184773	0.294364	0.531116
FBgn0001989	679.146	-0.644028	0.273435	-2.35532	0.0185067	0.294392	0.531073
FBgn0013710	13.7118	1.03319	0.438962	2.3537	0.0185874	0.295234	0.529834
FBgn0034713	60.5878	0.900617	0.382922	2.35196	0.0186747	0.29555	0.529369
FBgn0053554	198.973	0.82235	0.349674	2.35176	0.0186847	0.29555	0.529369
FBgn0027611	746.523	-0.616858	0.26236	-2.35119	0.0187137	0.29555	0.529369
FBgn0013673	338.369	0.926561	0.394098	2.35109	0.0187184	0.29555	0.529369
FBgn0034694	30.1666	-0.858138	0.365604	-2.34718	0.0189162	0.297605	0.52636
FBgn0033912	12081.7	-0.627711	0.26747	-2.34685	0.0189331	0.297605	0.52636
FBgn0036780	13.6273	-1.0119	0.431244	-2.34648	0.0189519	0.297605	0.52636
FBgn0004133	53.2318	-0.786035	0.335009	-2.34631	0.0189604	0.297605	0.52636
FBgn0265416	26.9253	0.945441	0.403134	2.34523	0.0190156	0.297629	0.526324
FBgn0038105	98.6086	-0.758115	0.323265	-2.34518	0.0190179	0.297629	0.526324
FBgn0034459	88.3595	0.816523	0.348258	2.34459	0.019048	0.297663	0.526275
FBgn0030316	80.8794	0.982469	0.419451	2.34228	0.0191665	0.299076	0.524218
FBgn0039406	763.593	-0.672273	0.287178	-2.34096	0.0192343	0.299694	0.523322
FBgn0031835	51.1161	0.874011	0.373467	2.34026	0.0192701	0.299813	0.52315
FBgn0265497	9.01416	1.02954	0.440599	2.33667	0.0194562	NA	NA
FBgn0054043	82.6302	0.797849	0.341525	2.33613	0.0194842	0.302446	0.519352
FBgn0037498	20.3539	-1.04128	0.445771	-2.33591	0.0194961	0.302446	0.519352
FBgn0266450	212.112	0.892146	0.382145	2.33457	0.0195658	0.302869	0.518745
FBgn0043841	2538.75	0.578972	0.248056	2.33404	0.0195937	0.302869	0.518745
FBgn0037860	90.7885	0.761562	0.326325	2.33375	0.0196088	0.302869	0.518745
FBgn0034943	24.1101	-0.868675	0.372485	-2.3321	0.0196952	0.303567	0.517746
FBgn0039381	159.346	0.793991	0.340505	2.3318	0.019711	0.303567	0.517746
FBgn0037386	208.273	-0.912651	0.391496	-2.33119	0.0197435	0.303628	0.517658
FBgn0051548	229.16	-0.600471	0.257794	-2.32927	0.0198447	0.304743	0.516066
FBgn0034399	414.409	0.782443	0.336174	2.32749	0.019939	0.305704	0.514699
FBgn0083936	11887.2	-0.636966	0.273744	-2.32687	0.0199723	0.305704	0.514699
FBgn0029114	76.2015	0.869424	0.373709	2.32647	0.0199934	0.305704	0.514699
FBgn0259707	13.7684	-1.00542	0.432367	-2.32538	0.0200515	0.306152	0.514063
FBgn0004868	993.843	0.752057	0.323823	2.32243	0.0202098	0.308107	0.511299
FBgn0038170	35.5567	0.901447	0.388234	2.32192	0.0202374	0.308107	0.511299
FBgn0028746	114.967	0.86338	0.372147	2.32	0.0203409	0.308958	0.5101
FBgn0032422	295.888	-0.703558	0.303283	-2.31981	0.0203514	0.308958	0.5101
FBgn0001087	189.876	0.832527	0.359268	2.31729	0.0204879	0.310337	0.508166
FBgn0041188	352.379	0.77578	0.334812	2.31706	0.0205006	0.310337	0.508166
FBgn0035666	1499.35	-0.581369	0.251014	-2.31608	0.0205538	0.310644	0.507736
FBgn0265418	14.5205	0.957184	0.413436	2.31519	0.0206026	0.310644	0.507736
FBgn0032629	38.2734	0.781482	0.337653	2.31445	0.0206431	0.310644	0.507736
FBgn0046878	2.9927	-0.970715	0.419461	-2.3142	0.0206569	NA	NA
FBgn0037724	3251.89	0.667019	0.288255	2.31399	0.0206683	0.310644	0.507736
FBgn0038067	44.9401	-0.963371	0.416386	-2.31365	0.0206872	0.310644	0.507736
FBgn0051105	47.2967	-0.799263	0.34548	-2.31348	0.020696	0.310644	0.507736
FBgn0261707	2.51395	0.946422	0.409471	2.31133	0.0208148	NA	NA
FBgn0031627	13.05	1.02043	0.44175	2.30997	0.02089	0.312081	0.505732
FBgn0030449	144.514	0.805414	0.348688	2.30984	0.0208969	0.312081	0.505732
FBgn0265104	39.5443	0.993744	0.430274	2.30956	0.0209124	0.312081	0.505732
FBgn0036876	122.702	0.755601	0.327216	2.30918	0.0209335	0.312081	0.505732
FBgn0262894	64.928	-1.00941	0.437145	-2.30909	0.0209384	0.312081	0.505732
FBgn0262737	172.932	0.644091	0.279067	2.30801	0.0209985	0.31254	0.505094
FBgn0265356	145.215	0.651346	0.282778	2.30338	0.0212573	0.31595	0.500381
FBgn0051287	307.374	0.811768	0.352635	2.30201	0.0213347	0.316305	0.499894
FBgn0037607	1573.27	-0.920073	0.399701	-2.3019	0.0213406	0.316305	0.499894
FBgn0035710	46.1024	0.872645	0.379273	2.30084	0.0214008	0.316338	0.499849
FBgn0014031	247.402	-0.694038	0.301651	-2.3008	0.021403	0.316338	0.499849
FBgn0025936	102.446	0.759836	0.330322	2.30029	0.021432	0.316338	0.499849
FBgn0051485	60.0567	0.915614	0.39818	2.29949	0.0214769	0.316414	0.499744
FBgn0259972	323.969	-0.586978	0.255303	-2.29915	0.0214966	0.316414	0.499744
FBgn0033958	35.4153	0.870851	0.379006	2.29773	0.0215773	0.31697	0.498982
FBgn0265096	16.5369	0.932608	0.406011	2.297	0.0216188	0.31697	0.498982
FBgn0017418	428.747	0.672201	0.292672	2.29678	0.0216316	0.31697	0.498982
FBgn0040735	1045.26	0.914301	0.398147	2.29639	0.0216536	0.31697	0.498982
FBgn0085443	77.818	0.743532	0.324007	2.2948	0.0217444	0.317863	0.49776
FBgn0038478	38.9638	0.778	0.339158	2.29392	0.0217952	0.318168	0.497343
FBgn0016122	324.686	-0.678727	0.295963	-2.29328	0.0218319	0.318268	0.497207
FBgn0051089	6.45598	-1.02329	0.446517	-2.29171	0.0219227	NA	NA
FBgn0052758	55.1628	0.728352	0.318145	2.28937	0.0220579	0.321074	0.493395
FBgn0259701	117.212	0.819432	0.358001	2.28891	0.0220848	0.321074	0.493395
FBgn0030505	200.122	0.699259	0.305814	2.28655	0.0222219	0.321957	0.492202
FBgn0036910	135.944	-0.724897	0.317198	-2.28532	0.0222942	0.321957	0.492202
FBgn0040236	139.287	0.690166	0.302001	2.28531	0.0222948	0.321957	0.492202
FBgn0003218	307.817	0.755595	0.330633	2.2853	0.0222953	0.321957	0.492202
FBgn0034733	217.616	-0.676339	0.295981	-2.28508	0.0223084	0.321957	0.492202
FBgn0259143	325.017	0.675628	0.295711	2.28476	0.022327	0.321957	0.492202
FBgn0013770	1384.47	0.68242	0.298758	2.28419	0.0223602	0.321999	0.492146
FBgn0262562	47.8908	0.738334	0.323392	2.28309	0.0224248	0.322493	0.49148
FBgn0261636	9.21905	1.01517	0.444865	2.28198	0.0224904	NA	NA
FBgn0020506	7.88717	-1.01844	0.446384	-2.28153	0.0225172	NA	NA
FBgn0053504	9.60784	1.0093	0.44294	2.27863	0.0226892	NA	NA
FBgn0040972	116.783	0.976178	0.428445	2.27842	0.0227015	0.325321	0.487688
FBgn0040074	215.222	-0.918918	0.403343	-2.27826	0.0227113	0.325321	0.487688
FBgn0033902	525.379	-0.609233	0.267454	-2.2779	0.0227326	0.325321	0.487688
FBgn0086704	30.3337	-0.901309	0.395709	-2.2777	0.0227442	0.325321	0.487688
FBgn0051156	11.7722	1.00821	0.443006	2.27584	0.0228554	0.325321	0.487688
FBgn0086027	11.0765	1.01585	0.446369	2.27582	0.0228571	0.325321	0.487688
FBgn0004635	160.729	0.658418	0.289328	2.27568	0.022865	0.325321	0.487688
FBgn0033872	98.6949	0.667641	0.293421	2.27537	0.022884	0.325321	0.487688
FBgn0261119	55.6759	-0.764812	0.336219	-2.27475	0.0229212	0.325321	0.487688
FBgn0033864	24.2591	0.849912	0.373697	2.27434	0.0229457	0.325321	0.487688
FBgn0031698	217.371	0.707845	0.311258	2.27414	0.0229577	0.325321	0.487688
FBgn0016756	788.928	0.731127	0.321613	2.27332	0.0230071	0.325587	0.487332
FBgn0260945	226.464	0.615122	0.270693	2.2724	0.0230624	0.325894	0.486923
FBgn0013772	15.9472	-0.941952	0.414661	-2.27162	0.0231095	0.325894	0.486923
FBgn0031745	41.2596	0.822642	0.362183	2.27135	0.023126	0.325894	0.486923
FBgn0032242	160.525	-0.687235	0.302623	-2.27093	0.0231513	0.325894	0.486923
FBgn0017545	8109.19	-0.748143	0.329518	-2.27042	0.0231824	0.325901	0.486915
FBgn0030897	52.2074	0.795716	0.350586	2.26967	0.0232275	0.326105	0.486643
FBgn0052173	6.05635	0.983397	0.433443	2.2688	0.0232804	NA	NA
FBgn0261287	238.3	0.820848	0.361801	2.26878	0.0232815	0.326432	0.486208
FBgn0263607	72.0902	0.760068	0.335189	2.26758	0.0233549	0.327027	0.485416
FBgn0250819	159.068	0.743243	0.327842	2.26708	0.0233854	0.327027	0.485416
FBgn0028369	78.0116	0.820023	0.362042	2.26499	0.0235131	0.328274	0.483764
FBgn0024897	13.8307	0.960483	0.424177	2.26434	0.0235529	0.328274	0.483764
FBgn0039959	455.849	0.770306	0.340224	2.26411	0.0235671	0.328274	0.483764
FBgn0052425	571.674	-0.617872	0.273186	-2.26173	0.0237141	0.328767	0.483112
FBgn0261671	56.9721	0.79303	0.350646	2.26162	0.0237208	0.328767	0.483112
FBgn0003463	272.296	0.57566	0.254545	2.26152	0.023727	0.328767	0.483112
FBgn0033879	853.208	-0.569086	0.251669	-2.26125	0.023744	0.328767	0.483112
FBgn0032689	210.922	0.617123	0.272938	2.26104	0.023757	0.328767	0.483112
FBgn0266199	2.50292	0.906186	0.400858	2.26061	0.0237832	NA	NA
FBgn0083985	6.99912	-1.00862	0.446705	-2.25791	0.0239513	NA	NA
FBgn0032785	48.9039	-0.951169	0.421277	-2.25783	0.0239566	0.330778	0.480463
FBgn0050201	3.05649	0.955572	0.423256	2.25767	0.0239663	NA	NA
FBgn0263321	56.1939	0.853863	0.37822	2.25759	0.0239714	0.330778	0.480463
FBgn0030913	3.51902	0.974571	0.431722	2.2574	0.0239828	NA	NA
FBgn0036211	393.403	-0.678101	0.300417	-2.2572	0.0239956	0.330778	0.480463
FBgn0020236	812.532	-0.555402	0.246224	-2.25568	0.0240908	0.331068	0.480082
FBgn0035798	12.409	0.955271	0.423532	2.25548	0.024103	0.331068	0.480082
FBgn0020392	105.633	-0.647319	0.287012	-2.25537	0.0241099	0.331068	0.480082
FBgn0032683	25.0019	0.869389	0.385752	2.25375	0.0242119	0.331511	0.479502
FBgn0038787	136.342	0.900034	0.399355	2.25372	0.0242139	0.331511	0.479502
FBgn0034893	128.483	-0.840736	0.373101	-2.25337	0.0242357	0.331511	0.479502
FBgn0267557	14.9585	0.956104	0.424607	2.25174	0.0243387	0.33208	0.478758
FBgn0013684	2213.6	0.759503	0.337298	2.25173	0.0243396	0.33208	0.478758
FBgn0032709	80.9523	0.801008	0.356129	2.24921	0.0244994	0.333832	0.476472
FBgn0035233	76.0582	-0.855811	0.380611	-2.24852	0.0245429	0.333838	0.476464
FBgn0037239	262.424	-0.554498	0.246683	-2.24782	0.0245879	0.333838	0.476464
FBgn0034497	369.852	-0.852119	0.379103	-2.24772	0.024594	0.333838	0.476464
FBgn0032069	938.37	-0.847196	0.377245	-2.24574	0.0247205	0.33484	0.475163
FBgn0260474	98.3443	0.880814	0.392243	2.24558	0.0247307	0.33484	0.475163
FBgn0265753	3.04473	0.899899	0.400794	2.24529	0.0247497	NA	NA
FBgn0035355	488.04	-0.653665	0.291383	-2.24331	0.0248765	0.336386	0.473161
FBgn0026262	445.926	0.623513	0.278141	2.24171	0.02498	0.337231	0.472072
FBgn0003132	106.126	0.861387	0.384391	2.24091	0.0250316	0.337231	0.472072
FBgn0030999	2151.52	-0.748297	0.333931	-2.24088	0.0250341	0.337231	0.472072
FBgn0038294	1850.68	0.698356	0.311789	2.23984	0.0251016	0.337323	0.471954
FBgn0035198	58.266	0.810202	0.361788	2.23944	0.0251272	0.337323	0.471954
FBgn0262854	13.3543	-0.947618	0.423175	-2.23931	0.025136	0.337323	0.471954
FBgn0051301	92.0876	-0.772489	0.345342	-2.23688	0.0252941	0.339018	0.469778
FBgn0030674	167.742	0.740712	0.331339	2.23551	0.025384	0.339795	0.468783
FBgn0264439	29.4618	0.924189	0.414075	2.23194	0.0256193	0.342513	0.465323
FBgn0003938	18.3935	0.995302	0.446131	2.23096	0.0256835	0.342941	0.46478
FBgn0037022	49.9078	-0.725085	0.325263	-2.22922	0.025799	0.343809	0.463683
FBgn0262734	650.146	0.570432	0.255912	2.22901	0.0258131	0.343809	0.463683
FBgn0262527	322.713	0.558171	0.250497	2.22826	0.0258635	0.343978	0.46347
FBgn0265084	24.4236	0.995193	0.446705	2.22785	0.0258904	0.343978	0.46347
FBgn0261054	66.7957	-0.754174	0.33867	-2.22687	0.025956	0.344418	0.462914
FBgn0037801	8.98909	-0.984776	0.442345	-2.22626	0.0259966	NA	NA
FBgn0010501	169.8	-0.64281	0.288939	-2.22472	0.0260998	0.345895	0.461055
FBgn0036996	1048.08	-0.680096	0.305804	-2.22396	0.026151	0.346143	0.460744
FBgn0027057	69.7418	-0.830272	0.37342	-2.22343	0.026187	0.346189	0.460687
FBgn0039770	17.4446	0.933875	0.420248	2.2222	0.0262697	0.346851	0.459857
FBgn0039543	277.132	0.700067	0.315217	2.22091	0.0263574	0.347578	0.458948
FBgn0031874	5.00907	-0.983403	0.442795	-2.2209	0.0263578	NA	NA
FBgn0262882	83.2936	0.796362	0.358749	2.21983	0.0264302	0.347638	0.458873
FBgn0031751	910.47	0.712119	0.320858	2.21942	0.0264582	0.347638	0.458873
FBgn0039466	47.0846	0.827083	0.37268	2.21928	0.0264675	0.347638	0.458873
FBgn0261682	21.9327	0.960392	0.432821	2.21891	0.0264926	0.347638	0.458873
FBgn0267435	113.295	-0.860335	0.388046	-2.21709	0.0266167	0.348836	0.457379
FBgn0023507	910.043	-0.592086	0.267139	-2.2164	0.026664	0.349027	0.457141
FBgn0013692	7.80584	0.985577	0.44473	2.21612	0.0266831	NA	NA
FBgn0042701	28.9064	-0.797257	0.359801	-2.21583	0.0267033	0.349111	0.457037
FBgn0261429	3.07631	0.91889	0.415358	2.21228	0.026947	NA	NA
FBgn0031245	639.904	-0.522941	0.236465	-2.21149	0.0270017	0.352579	0.452744
FBgn0023129	756.362	0.531212	0.240453	2.20921	0.0271599	0.3539	0.451119
FBgn0035280	16.8832	-0.883378	0.399886	-2.20908	0.0271694	0.3539	0.451119
FBgn0004187	6.50315	0.962155	0.43572	2.20819	0.0272307	NA	NA
FBgn0028490	705.009	0.62547	0.283288	2.2079	0.0272514	0.354535	0.450341
FBgn0037217	17.9869	0.920595	0.417266	2.20625	0.0273662	0.355593	0.449047
FBgn0011668	5976.06	-0.636441	0.288675	-2.2047	0.0274753	0.356576	0.447848
FBgn0016013	58.4886	-0.814107	0.369487	-2.20335	0.0275704	0.356773	0.447607
FBgn0051104	282.205	-0.721906	0.327652	-2.20327	0.0275758	0.356773	0.447607
FBgn0037857	24.0551	0.959774	0.435709	2.20279	0.0276098	0.356773	0.447607
FBgn0040996	315.027	0.711943	0.323233	2.20257	0.0276253	0.356773	0.447607
FBgn0000083	1116.31	0.516245	0.234464	2.20181	0.0276788	0.356773	0.447607
FBgn0004237	234.412	0.75464	0.342962	2.20036	0.0277814	0.356773	0.447607
FBgn0015904	89.3412	0.955588	0.434331	2.20014	0.0277971	0.356773	0.447607
FBgn0267542	33.9369	-0.76525	0.347823	-2.20011	0.0277988	0.356773	0.447607
FBgn0038360	212.253	0.698849	0.317683	2.19983	0.027819	0.356773	0.447607
FBgn0026199	159.513	0.708703	0.322198	2.19959	0.0278363	0.356773	0.447607
FBgn0051040	58.3304	-0.73907	0.336054	-2.19926	0.0278593	0.356773	0.447607
FBgn0262568	85.0352	0.771841	0.351113	2.19827	0.02793	0.357248	0.44703
FBgn0038286	364.437	0.623885	0.283887	2.19765	0.0279737	0.357379	0.446871
FBgn0265074	2.46074	0.882371	0.401709	2.19654	0.028053	NA	NA
FBgn0050325	9.67662	0.962613	0.438507	2.1952	0.0281491	NA	NA
FBgn0031327	251.487	0.899977	0.410131	2.19436	0.0282093	0.359956	0.443751
FBgn0032721	216.918	-0.604517	0.275765	-2.19215	0.0283687	0.361557	0.441824
FBgn0027070	12.6055	-0.928176	0.423582	-2.19125	0.0284335	0.361949	0.441353
FBgn0085195	758.323	-0.738929	0.3373	-2.19072	0.0284722	0.362008	0.441282
FBgn0000928	6.15148	0.967527	0.441831	2.18981	0.0285378	NA	NA
FBgn0259735	560.363	0.556111	0.253981	2.18958	0.0285548	0.362626	0.440541
FBgn0004629	3004.37	0.745335	0.341246	2.18416	0.0289508	0.367216	0.435078
FBgn0024189	14.2547	0.900427	0.412374	2.18352	0.0289974	0.367369	0.434898
FBgn0023549	173.792	0.877984	0.402188	2.18302	0.0290345	0.367402	0.434859
FBgn0085319	4.42765	-0.938822	0.430147	-2.18256	0.0290682	NA	NA
FBgn0016970	46.3388	0.779355	0.357202	2.18183	0.029122	0.367756	0.43444
FBgn0036783	104.953	-0.759949	0.348375	-2.18141	0.0291531	0.367756	0.43444
FBgn0033749	42.607	0.809853	0.371282	2.18123	0.0291661	0.367756	0.43444
FBgn0032363	51.4163	0.728341	0.33438	2.17818	0.0293923	0.370169	0.4316
FBgn0032768	149.03	0.704291	0.323465	2.17734	0.0294555	0.370526	0.431181
FBgn0004003	40.4958	-0.832499	0.382678	-2.17545	0.0295961	0.371856	0.429625
FBgn0035372	226.787	0.837063	0.384922	2.17463	0.0296577	0.372034	0.429418
FBgn0033665	379.242	0.766023	0.352302	2.17433	0.0296802	0.372034	0.429418
FBgn0000119	24.9077	0.851059	0.391618	2.17318	0.0297664	0.372619	0.428735
FBgn0037636	2985.47	0.592266	0.272597	2.17268	0.0298046	0.372619	0.428735
FBgn0039628	331.425	-0.65516	0.301648	-2.17194	0.0298602	0.372619	0.428735
FBgn0037544	46.8431	-0.712544	0.328082	-2.17185	0.029867	0.372619	0.428735
FBgn0039681	24.628	-0.840392	0.387118	-2.17089	0.0299393	0.372899	0.428409
FBgn0030293	73.5811	0.823938	0.379585	2.17063	0.0299594	0.372899	0.428409
FBgn0021800	184.274	0.66845	0.308328	2.16798	0.0301602	0.374959	0.426016
FBgn0039073	36.6811	-0.812842	0.375211	-2.16636	0.0302835	0.376053	0.424751
FBgn0065071	1.9059	0.804124	0.371277	2.16583	0.030324	NA	NA
FBgn0030809	530.881	0.840373	0.388157	2.16503	0.0303852	0.376875	0.423803
FBgn0037623	134.345	0.731836	0.338164	2.16415	0.0304532	0.377279	0.423338
FBgn0035726	479.897	-0.710454	0.328435	-2.16315	0.0305294	0.377784	0.422756
FBgn0036534	632.459	0.582229	0.269304	2.16198	0.0306197	0.378461	0.421979
FBgn0036317	36.1695	0.803454	0.371947	2.16013	0.0307625	0.379784	0.420463
FBgn0028688	337.097	-0.803487	0.372527	-2.15686	0.0310168	0.382271	0.417629
FBgn0266625	5.10782	0.961953	0.446001	2.15684	0.031018	NA	NA
FBgn0028901	22.1446	0.874058	0.405292	2.15661	0.0310357	0.382271	0.417629
FBgn0004395	103.436	0.679571	0.315296	2.15534	0.0311352	0.383052	0.416742
FBgn0265344	16.4252	0.960626	0.446235	2.15274	0.0313393	0.384825	0.414737
FBgn0031726	25.0398	0.931249	0.43262	2.15258	0.0313515	0.384825	0.414737
FBgn0033132	105.063	-0.778247	0.361689	-2.1517	0.0314209	0.385231	0.414279
FBgn0052699	61.1596	0.742291	0.345193	2.15037	0.0315262	0.386078	0.413325
FBgn0052702	75.8099	0.669161	0.311553	2.14782	0.0317278	0.388101	0.411056
FBgn0032868	204.878	-0.687573	0.320243	-2.14704	0.0317903	0.388418	0.4107
FBgn0031558	2323.26	0.809456	0.377143	2.14628	0.0318503	0.388706	0.410379
FBgn0040653	6614.47	0.830884	0.387545	2.14397	0.0320354	0.390517	0.408361
FBgn0267576	5.15616	0.955452	0.445777	2.14334	0.032086	NA	NA
FBgn0038717	90.0133	-0.779777	0.364377	-2.14003	0.0323524	0.393588	0.404958
FBgn0033187	49.8314	-0.745651	0.348448	-2.13992	0.0323613	0.393588	0.404958
FBgn0027619	386.7	0.620584	0.290373	2.13719	0.0325823	0.395461	0.402896
FBgn0085425	47.924	0.754005	0.352816	2.1371	0.0325897	0.395461	0.402896
FBgn0264830	2.93122	-0.813231	0.380648	-2.13644	0.0326435	NA	NA
FBgn0262033	68.4479	0.771921	0.361828	2.13339	0.0328925	0.39826	0.399834
FBgn0052625	5.92094	-0.952271	0.446422	-2.13312	0.032915	NA	NA
FBgn0033813	65.7588	0.816168	0.382735	2.13246	0.0329687	0.39826	0.399834
FBgn0263997	12.999	0.908671	0.426223	2.13192	0.0330137	0.39826	0.399834
FBgn0036929	303.36	0.695993	0.326487	2.13177	0.0330261	0.39826	0.399834
FBgn0039478	20.162	0.828488	0.388732	2.13126	0.033068	0.39826	0.399834
FBgn0003249	105.431	-0.785556	0.368631	-2.13101	0.0330884	0.39826	0.399834
FBgn0029939	14.9142	0.873295	0.409819	2.13093	0.0330951	0.39826	0.399834
FBgn0030643	180.769	0.932393	0.437614	2.13063	0.0331197	0.39826	0.399834
FBgn0019660	186.575	0.754389	0.354403	2.12862	0.0332859	0.399668	0.3983
FBgn0262482	132.35	0.781341	0.367144	2.12816	0.0333237	0.399668	0.3983
FBgn0264081	48.5644	0.749944	0.352472	2.12767	0.0333647	0.399668	0.3983
FBgn0024352	319.18	0.613204	0.288285	2.12708	0.0334137	0.399668	0.3983
FBgn0263994	48.6074	0.760614	0.357678	2.12653	0.0334588	0.399668	0.3983
FBgn0051638	19.0494	0.836394	0.39332	2.12649	0.0334622	0.399668	0.3983
FBgn0030344	87.6637	0.719052	0.338338	2.12525	0.0335658	0.40005	0.397886
FBgn0050334	365.038	0.682012	0.320916	2.12521	0.0335693	0.40005	0.397886
FBgn0038840	19.1699	-0.846265	0.398648	-2.12284	0.0337673	0.401589	0.396218
FBgn0027101	90.9773	0.678044	0.319462	2.12246	0.0337995	0.401589	0.396218
FBgn0265267	136.277	-0.87319	0.411434	-2.12231	0.0338117	0.401589	0.396218
FBgn0003209	216.539	0.741141	0.349377	2.12132	0.0338949	0.402129	0.395635
FBgn0038233	50.9449	0.701422	0.330773	2.12055	0.0339596	0.402448	0.395291
FBgn0037920	8.35456	-0.936039	0.441461	-2.12032	0.033979	NA	NA
FBgn0020272	36.3829	-0.799438	0.377123	-2.11983	0.03402	0.402715	0.395002
FBgn0261452	7.68943	0.922729	0.435315	2.11968	0.0340329	NA	NA
FBgn0013342	156.72	0.799953	0.377875	2.11698	0.0342617	0.405126	0.39241
FBgn0013997	67.9548	0.795667	0.375976	2.11627	0.034322	0.405388	0.392129
FBgn0024941	37.4429	0.708035	0.334692	2.11548	0.034389	0.405729	0.391764
FBgn0039635	995.204	-0.514567	0.243403	-2.11405	0.0345106	0.406387	0.39106
FBgn0039599	38.748	-0.874138	0.413541	-2.11379	0.0345332	0.406387	0.39106
FBgn0013689	273.737	0.773491	0.36608	2.1129	0.0346092	0.406387	0.39106
FBgn0031189	27.0918	-0.813423	0.385013	-2.11271	0.0346253	0.406387	0.39106
FBgn0013981	2429.34	-0.585901	0.277411	-2.11204	0.0346833	0.406387	0.39106
FBgn0040608	37.4142	-0.800285	0.37896	-2.11179	0.0347046	0.406387	0.39106
FBgn0259219	136.754	0.669993	0.317367	2.1111	0.0347635	0.406387	0.39106
FBgn0030026	330.453	0.802388	0.3801	2.11099	0.0347729	0.406387	0.39106
FBgn0020388	88.6182	0.791096	0.374797	2.11073	0.0347953	0.406387	0.39106
FBgn0039688	63.5569	0.7266	0.344368	2.10995	0.0348624	0.406387	0.39106
FBgn0261111	59.4968	0.82277	0.389952	2.10992	0.0348649	0.406387	0.39106
FBgn0052767	280.885	0.626946	0.297317	2.10868	0.0349721	0.407191	0.390201
FBgn0035346	352.152	0.568739	0.269827	2.10779	0.0350488	0.407408	0.38997
FBgn0051729	69.2873	0.658186	0.312394	2.10691	0.0351255	0.407408	0.38997
FBgn0035986	60.8706	0.726006	0.344621	2.10668	0.0351453	0.407408	0.38997
FBgn0034742	45.5359	0.717119	0.340496	2.1061	0.0351956	0.407408	0.38997
FBgn0001330	30.1536	0.877839	0.416928	2.10549	0.0352485	0.407408	0.38997
FBgn0026372	6857.75	-0.52549	0.249581	-2.10549	0.035249	0.407408	0.38997
FBgn0263395	124.666	0.719052	0.341575	2.10511	0.0352818	0.407408	0.38997
FBgn0015010	1712.13	0.631764	0.300135	2.10493	0.035297	0.407408	0.38997
FBgn0013693	31.0236	0.922566	0.438471	2.10405	0.0353738	0.407853	0.389496
FBgn0263866	2.7368	-0.861568	0.409495	-2.10397	0.0353806	NA	NA
FBgn0025592	312.126	-0.568997	0.270522	-2.10333	0.0354369	0.408138	0.389193
FBgn0040823	11.8491	0.921606	0.438502	2.10171	0.0355784	0.409325	0.387932
FBgn0016684	129.807	-0.651235	0.310352	-2.09837	0.0358721	0.412258	0.384831
FBgn0264270	273.935	0.625166	0.298145	2.09685	0.0360069	0.41258	0.384492
FBgn0036373	16.877	0.845103	0.403049	2.09677	0.0360137	0.41258	0.384492
FBgn0003068	65.2916	-0.686895	0.327635	-2.09653	0.0360353	0.41258	0.384492
FBgn0027562	197.084	0.816248	0.389375	2.0963	0.0360552	0.41258	0.384492
FBgn0029810	34.2324	-0.830853	0.396482	-2.09556	0.0361209	0.412888	0.384168
FBgn0032243	17.6211	0.869693	0.415283	2.09422	0.0362407	0.413567	0.383454
FBgn0033165	11.9987	-0.906615	0.43297	-2.09394	0.0362651	0.413567	0.383454
FBgn0029681	21.3711	-0.886023	0.423274	-2.09326	0.0363259	0.413567	0.383454
FBgn0267823	43.9946	-0.720814	0.344368	-2.09315	0.0363358	0.413567	0.383454
FBgn0262631	24.5127	0.786063	0.375737	2.09205	0.0364337	0.413832	0.383176
FBgn0260008	1259.73	-0.544228	0.260145	-2.09202	0.0364368	0.413832	0.383176
FBgn0051659	99.5985	-0.704871	0.337165	-2.09058	0.0365657	0.414576	0.382395
FBgn0086698	42.3028	-0.68552	0.327934	-2.09042	0.0365803	0.414576	0.382395
FBgn0003920	8.23873	0.909328	0.435059	2.09012	0.0366066	NA	NA
FBgn0036359	23.7097	-0.830437	0.397487	-2.08922	0.0366883	0.414942	0.382012
FBgn0039187	73.9092	0.755365	0.361559	2.08919	0.0366905	0.414942	0.382012
FBgn0027579	185.99	-0.573136	0.274481	-2.08807	0.0367916	0.415644	0.381279
FBgn0013718	120.944	0.626704	0.300297	2.08694	0.0368932	0.416349	0.380543
FBgn0053533	562.238	-0.63618	0.305111	-2.08508	0.0370624	0.417816	0.379015
FBgn0263762	219.449	-0.611697	0.293444	-2.08454	0.0371108	0.417918	0.378909
FBgn0038733	34.8649	-0.780403	0.374661	-2.08296	0.0372549	0.419098	0.377685
FBgn0037665	2.08542	-0.795452	0.38205	-2.08206	0.0373367	NA	NA
FBgn0036795	33.954	-0.902893	0.433814	-2.08129	0.0374074	0.420369	0.37637
FBgn0265539	792.454	-0.846579	0.40704	-2.07984	0.0375402	0.421417	0.375288
FBgn0050015	469.878	0.613551	0.29516	2.0787	0.0376446	0.422143	0.37454
FBgn0038539	378.737	0.737211	0.354744	2.07815	0.0376957	0.422271	0.374409
FBgn0053704	222.026	0.741653	0.356984	2.07755	0.0377505	0.42244	0.374235
FBgn0030887	17.5163	-0.834372	0.401877	-2.07619	0.0378767	0.423174	0.373481
FBgn0026083	340.795	0.720664	0.347143	2.07598	0.0378956	0.423174	0.373481
FBgn0031373	159.846	-0.704669	0.339715	-2.07429	0.0380522	0.424477	0.372145
FBgn0052512	409.999	0.684201	0.330248	2.07178	0.0382858	0.426637	0.369942
FBgn0039186	44.6868	0.695227	0.335735	2.07076	0.0383811	0.426829	0.369746
FBgn0036314	86.0001	-0.70616	0.341018	-2.07074	0.0383833	0.426829	0.369746
FBgn0034638	438.553	0.673431	0.325295	2.07022	0.0384321	0.426925	0.369648
FBgn0265202	4.80045	-0.909425	0.439549	-2.069	0.0385465	NA	NA
FBgn0051158	85.3077	0.658502	0.318282	2.06893	0.0385529	0.427821	0.368738
FBgn0028342	1547.17	-0.552516	0.267185	-2.06792	0.038648	0.428429	0.368121
FBgn0052264	479.075	0.551444	0.266809	2.06681	0.0387518	0.429001	0.367542
FBgn0051451	951.135	-0.674639	0.326526	-2.06611	0.038818	0.429001	0.367542
FBgn0039528	636.766	0.766323	0.37091	2.06606	0.0388224	0.429001	0.367542
FBgn0038485	3.30105	-0.880436	0.426171	-2.06592	0.0388357	NA	NA
FBgn0062412	256.398	-0.62648	0.303283	-2.06566	0.0388608	0.429001	0.367542
FBgn0035982	326.278	-0.591549	0.286566	-2.06427	0.0389924	0.429442	0.367095
FBgn0004192	2.67368	0.85519	0.414364	2.06386	0.0390309	NA	NA
FBgn0053978	74.6895	0.841754	0.407922	2.06352	0.0390634	0.429442	0.367095
FBgn0265045	590.433	0.727232	0.352567	2.06268	0.039143	0.429442	0.367095
FBgn0033608	446.909	-0.597641	0.289741	-2.06268	0.0391434	0.429442	0.367095
FBgn0259216	25.8332	0.793564	0.384758	2.0625	0.03916	0.429442	0.367095
FBgn0033021	66.8729	0.637233	0.309001	2.06223	0.0391854	0.429442	0.367095
FBgn0033717	389.581	-0.539897	0.261863	-2.06175	0.0392315	0.429442	0.367095
FBgn0261534	277.64	-0.763937	0.370572	-2.06151	0.0392549	0.429442	0.367095
FBgn0052772	103.935	0.696102	0.337683	2.06141	0.039264	0.429442	0.367095
FBgn0050355	131.892	0.73563	0.357016	2.0605	0.0393512	0.429954	0.366578
FBgn0000052	100.151	-0.812769	0.394749	-2.05895	0.0394986	0.430742	0.365783
FBgn0036661	258.293	0.621093	0.301663	2.0589	0.0395043	0.430742	0.365783
FBgn0033234	235.099	0.629382	0.305783	2.05827	0.0395646	0.430958	0.365565
FBgn0038734	112.782	-0.572281	0.278207	-2.05703	0.0396829	0.431307	0.365214
FBgn0026872	690.293	0.838492	0.407678	2.05675	0.03971	0.431307	0.365214
FBgn0015035	124.143	-0.715429	0.347858	-2.05667	0.0397181	0.431307	0.365214
FBgn0031860	89.5532	-0.82864	0.403427	-2.054	0.0399756	0.43366	0.362851
FBgn0035985	179.617	-0.568426	0.27691	-2.05275	0.0400969	0.434533	0.361977
FBgn0010314	12.9434	-0.900078	0.438793	-2.05126	0.0402418	0.435659	0.360853
FBgn0037617	69.0415	0.627726	0.30618	2.05019	0.0403462	0.436346	0.360169
FBgn0003060	8.8236	0.914822	0.446276	2.0499	0.0403739	NA	NA
FBgn0030733	1942.89	-0.488643	0.238458	-2.04918	0.0404449	0.436969	0.359549
FBgn0267001	131.927	0.536799	0.262109	2.04799	0.0405606	0.43749	0.359032
FBgn0261617	407.118	0.619596	0.302678	2.04705	0.0406533	0.43749	0.359032
FBgn0016034	17.2875	-0.857818	0.419066	-2.04698	0.0406604	0.43749	0.359032
FBgn0051106	127.145	-0.571584	0.27925	-2.04686	0.0406722	0.43749	0.359032
FBgn0035877	130.308	0.612248	0.299211	2.0462	0.0407363	0.43749	0.359032
FBgn0039682	9131.31	0.863767	0.422138	2.04617	0.0407398	0.43749	0.359032
FBgn0030334	30.2714	0.737942	0.360861	2.04495	0.0408601	0.43834	0.358189
FBgn0003386	47.6098	0.780398	0.381936	2.04327	0.0410258	0.439674	0.356869
FBgn0001235	622.981	0.606276	0.296809	2.04265	0.0410875	0.439893	0.356653
FBgn0042137	9.85809	-0.908254	0.444733	-2.04225	0.0411269	NA	NA
FBgn0266521	202.279	0.657975	0.322207	2.04209	0.041143	0.440044	0.356504
FBgn0031673	321.186	0.714029	0.349926	2.04052	0.041299	0.441109	0.355454
FBgn0032428	7.73304	-0.909367	0.445679	-2.04041	0.0413095	NA	NA
FBgn0034618	205.771	-0.635194	0.311332	-2.04025	0.0413255	0.441109	0.355454
FBgn0032790	57.2032	-0.677742	0.332367	-2.03913	0.0414366	0.441852	0.354723
FBgn0042198	214.372	0.625784	0.307054	2.03802	0.0415476	0.442422	0.354164
FBgn0035917	1017.93	0.595013	0.292031	2.0375	0.0416002	0.442422	0.354164
FBgn0036180	220.711	0.601476	0.295224	2.03735	0.0416147	0.442422	0.354164
FBgn0034542	99.121	0.634156	0.311383	2.03658	0.0416924	0.442805	0.353788
FBgn0019661	1964.85	0.591394	0.290508	2.03572	0.0417781	0.44306	0.353537
FBgn0015543	13.453	0.905171	0.444777	2.03511	0.0418399	0.44306	0.353537
FBgn0032782	112.394	0.629998	0.309567	2.03509	0.0418413	0.44306	0.353537
FBgn0262124	502.79	0.739055	0.363342	2.03405	0.0419468	0.443735	0.352876
FBgn0013705	834.677	0.767434	0.377499	2.03294	0.0420586	0.444476	0.352152
FBgn0029798	22.8933	-0.83773	0.412584	-2.03045	0.0423113	0.446703	0.349981
FBgn0031314	27.536	-0.816389	0.402268	-2.02946	0.0424111	0.447055	0.349639
FBgn0037464	157.48	0.682225	0.336189	2.02929	0.0424286	0.447055	0.349639
FBgn0030367	33.1752	-0.76082	0.375259	-2.02745	0.0426161	0.448586	0.348154
FBgn0262866	150.232	0.713328	0.351943	2.02683	0.0426799	0.448813	0.347934
FBgn0011747	106.864	0.62039	0.306176	2.02625	0.0427387	0.448989	0.347765
FBgn0028982	138.189	0.65408	0.323303	2.02312	0.043061	0.451829	0.345026
FBgn0051076	19.0182	-0.794072	0.392561	-2.0228	0.043094	0.451829	0.345026
FBgn0032140	160.412	0.558781	0.276307	2.02232	0.0431435	0.451903	0.344955
FBgn0263748	281.122	-0.679979	0.336592	-2.02019	0.0433636	0.452357	0.344519
FBgn0283741	250.786	0.537975	0.266371	2.01965	0.0434198	0.452357	0.344519
FBgn0262742	126.32	0.638017	0.315962	2.01929	0.0434574	0.452357	0.344519
FBgn0027610	334.658	-0.547659	0.271231	-2.01916	0.0434705	0.452357	0.344519
FBgn0028543	904.994	0.759512	0.376175	2.01904	0.043483	0.452357	0.344519
FBgn0263355	23.9168	0.832829	0.412495	2.019	0.0434871	0.452357	0.344519
FBgn0037188	17.1581	0.822101	0.407217	2.01883	0.0435052	0.452357	0.344519
FBgn0025781	10.6706	-0.877116	0.434513	-2.01862	0.0435269	0.452357	0.344519
FBgn0030304	88.0106	-0.670534	0.332294	-2.01789	0.0436026	0.452468	0.344412
FBgn0032167	541.766	-0.565717	0.280377	-2.0177	0.0436226	0.452468	0.344412
FBgn0262361	171.076	0.768292	0.380887	2.01711	0.0436835	0.452659	0.344229
FBgn0265374	8.6184	0.898346	0.445576	2.01615	0.0437846	NA	NA
FBgn0267033	518.903	0.499179	0.247639	2.01575	0.0438263	0.453696	0.343235
FBgn0039088	39.1697	0.719163	0.356896	2.01505	0.0438998	0.454016	0.342929
FBgn0036605	3.23267	0.819523	0.406903	2.01405	0.0440042	NA	NA
FBgn0265851	2.43494	-0.821259	0.407823	-2.01376	0.0440344	NA	NA
FBgn0030707	6.9488	0.898173	0.446377	2.01214	0.0442053	NA	NA
FBgn0040322	77.8137	0.646453	0.321329	2.01181	0.0442399	0.456862	0.340215
FBgn0037270	2388.01	0.794776	0.395118	2.01149	0.0442739	0.456862	0.340215
FBgn0052203	55.6085	-0.82817	0.411778	-2.0112	0.0443039	0.456862	0.340215
FBgn0052685	221.45	0.58162	0.289523	2.00889	0.0445485	0.457415	0.339689
FBgn0000394	71.0435	0.78625	0.391449	2.00856	0.0445834	0.457415	0.339689
FBgn0005666	962.299	0.572422	0.285016	2.00839	0.0446023	0.457415	0.339689
FBgn0039761	2145.98	-0.523338	0.260591	-2.00827	0.0446142	0.457415	0.339689
FBgn0259203	47.7169	0.806697	0.401752	2.00795	0.0446487	0.457415	0.339689
FBgn0039904	74.337	0.699003	0.34812	2.00794	0.0446499	0.457415	0.339689
FBgn0037090	232.882	-0.515428	0.256743	-2.00756	0.0446899	0.457415	0.339689
FBgn0017578	145.714	0.649098	0.323344	2.00745	0.0447014	0.457415	0.339689
FBgn0002521	100.834	0.638763	0.318458	2.0058	0.0448779	0.458781	0.338395
FBgn0013432	95.3985	-0.639444	0.31888	-2.00528	0.0449329	0.458902	0.33828
FBgn0051200	400.03	0.760373	0.379297	2.00469	0.044996	0.459106	0.338087
FBgn0050035	558.831	-0.581784	0.290503	-2.00268	0.0452115	0.460863	0.336428
FBgn0022710	295.833	0.543819	0.271612	2.00219	0.0452638	0.460954	0.336342
FBgn0264330	44.0756	-0.736646	0.36819	-2.00072	0.0454226	0.462129	0.335236
FBgn0036126	250.004	0.69466	0.347307	2.00013	0.0454857	0.462329	0.335049
FBgn0050016	281.972	-0.61757	0.308972	-1.99879	0.0456309	0.463363	0.334079
FBgn0034290	460.767	0.557685	0.279326	1.99654	0.0458751	0.465399	0.332175
FBgn0032639	6.47005	0.891589	0.446724	1.99584	0.0459515	NA	NA
FBgn0050373	385.991	0.693613	0.347884	1.99381	0.046173	0.467974	0.329778
FBgn0052199	15.0999	-0.851727	0.427733	-1.99126	0.0464524	0.470002	0.3279
FBgn0038690	45.2374	-0.867021	0.435547	-1.99065	0.0465197	0.470002	0.3279
FBgn0022740	4.49321	-0.86453	0.434314	-1.99057	0.0465287	NA	NA
FBgn0033809	78.875	-0.656789	0.330002	-1.99025	0.046563	0.470002	0.3279
FBgn0016919	11.7342	-0.856644	0.430618	-1.98934	0.0466639	0.470002	0.3279
FBgn0032350	580.185	-0.631372	0.317385	-1.9893	0.0466685	0.470002	0.3279
FBgn0028836	86.4518	-0.638722	0.321109	-1.98911	0.0466885	0.470002	0.3279
FBgn0038519	334.572	-0.480803	0.241721	-1.98908	0.0466921	0.470002	0.3279
FBgn0052985	19.864	-0.827422	0.416047	-1.98877	0.0467264	0.470002	0.3279
FBgn0028482	88.11	-0.664486	0.334217	-1.98819	0.0467911	0.470204	0.327714
FBgn0029975	2859.15	0.718426	0.361474	1.98749	0.0468682	0.470204	0.327714
FBgn0039299	18.5158	-0.855153	0.430289	-1.98739	0.046879	0.470204	0.327714
FBgn0267676	2.48349	-0.804498	0.404842	-1.98719	0.0469017	NA	NA
FBgn0265785	26.0768	-0.782773	0.39399	-1.98679	0.0469462	0.470281	0.327643
FBgn0052053	52.3355	-0.693304	0.349018	-1.98644	0.0469844	0.470281	0.327643
FBgn0037936	206.942	-0.655876	0.330401	-1.98509	0.0471339	0.470281	0.327643
FBgn0033285	301.654	0.646679	0.325772	1.98507	0.0471372	0.470281	0.327643
FBgn0032783	467.274	-0.509046	0.256439	-1.98506	0.0471383	0.470281	0.327643
FBgn0032889	1201.91	-0.529593	0.266806	-1.98493	0.0471518	0.470281	0.327643
FBgn0037140	75.4512	-0.634148	0.319555	-1.98447	0.0472032	0.470353	0.327576
FBgn0262601	132.772	0.781846	0.394096	1.9839	0.0472671	0.470549	0.327395
FBgn0033317	759.931	0.773746	0.390167	1.98311	0.0473546	0.470979	0.326998
FBgn0031782	43.292	0.760797	0.383794	1.9823	0.0474453	0.471274	0.326726
FBgn0051098	513.521	0.781883	0.394487	1.98202	0.0474765	0.471274	0.326726
FBgn0262559	2741.52	-0.479961	0.242201	-1.98166	0.0475171	0.471274	0.326726
FBgn0262141	11.9904	0.831889	0.420084	1.98029	0.0476709	0.472359	0.325728
FBgn0033558	8.29103	0.869293	0.439227	1.97914	0.0477998	NA	NA
FBgn0036621	61.3107	0.724114	0.365935	1.97881	0.0478378	0.473465	0.324713
FBgn0033484	39.6583	0.677137	0.342246	1.97851	0.0478714	0.473465	0.324713
FBgn0027515	179.515	-0.588158	0.297428	-1.97748	0.0479872	0.473951	0.324267
FBgn0030183	166.532	0.554826	0.280631	1.97707	0.0480342	0.473951	0.324267
FBgn0034114	18.3749	0.829557	0.419639	1.97683	0.0480604	0.473951	0.324267
FBgn0000448	12.0041	0.847468	0.428795	1.97639	0.0481101	0.473951	0.324267
FBgn0038163	205.544	0.665602	0.336826	1.9761	0.0481433	0.473951	0.324267
FBgn0030624	58.6922	0.715013	0.362191	1.97414	0.0483664	0.475707	0.32266
FBgn0267164	22.0049	0.752504	0.381358	1.97322	0.0484701	0.475892	0.322491
FBgn0035145	65.4788	0.614965	0.311661	1.97318	0.0484746	0.475892	0.322491
FBgn0024987	134.94	0.609214	0.308858	1.97247	0.0485558	0.476249	0.322165
FBgn0040056	26.657	0.805555	0.40859	1.97155	0.0486615	0.476847	0.321621
FBgn0039563	43.9005	0.689961	0.350073	1.97091	0.0487346	0.477124	0.321369
FBgn0015522	152.344	0.569243	0.288967	1.96992	0.0488471	0.477786	0.320767
FBgn0029898	338.278	0.74121	0.376482	1.96878	0.0489783	0.478629	0.320001
FBgn0036839	5.41233	-0.879442	0.446714	-1.96869	0.0489889	NA	NA
FBgn0032467	222.065	0.499743	0.253963	1.96778	0.0490934	0.478957	0.319703
FBgn0044328	45.808	0.770294	0.391468	1.96771	0.0491019	0.478957	0.319703
FBgn0028740	2.45766	-0.792803	0.403	-1.96725	0.0491543	NA	NA
FBgn0003278	31.0055	0.67991	0.346101	1.96448	0.049474	0.482145	0.316823
FBgn0032601	57.5396	0.698917	0.356274	1.96174	0.0497928	0.484736	0.314495
FBgn0263980	146.334	0.662628	0.337832	1.96141	0.0498309	0.484736	0.314495
FBgn0030278	217.225	0.742216	0.378712	1.95984	0.0500142	0.486074	0.313298
FBgn0027492	657.889	0.586513	0.299602	1.95764	0.0502725	0.488139	0.311457
FBgn0260745	620.385	-0.741234	0.378848	-1.95655	0.0504006	0.488287	0.311325
FBgn0016917	739.546	0.563117	0.287848	1.9563	0.05043	0.488287	0.311325
FBgn0031443	117.224	0.738104	0.377317	1.95619	0.0504427	0.488287	0.311325
FBgn0031987	221.673	-0.657099	0.335949	-1.95595	0.0504713	0.488287	0.311325
FBgn0019952	88.1754	-0.606916	0.310412	-1.95519	0.0505602	0.488702	0.310956
FBgn0010043	29.5828	-0.775259	0.396841	-1.95357	0.0507515	0.490107	0.309709
FBgn0085383	17.1862	0.787013	0.403083	1.95248	0.0508809	0.490652	0.309226
FBgn0051151	276.273	0.518462	0.265713	1.95121	0.051032	0.490652	0.309226
FBgn0031064	36.705	0.766726	0.393044	1.95074	0.0510885	0.490652	0.309226
FBgn0025643	52.2626	0.658465	0.337557	1.95068	0.0510949	0.490652	0.309226
FBgn0034504	190.411	0.757561	0.388374	1.9506	0.0511051	0.490652	0.309226
FBgn0053287	27.6962	0.794127	0.407137	1.95051	0.0511148	0.490652	0.309226
FBgn0261999	60.339	0.70166	0.359784	1.95023	0.051149	0.490652	0.309226
FBgn0259975	9016.31	-0.615787	0.315789	-1.94999	0.0511769	0.490652	0.309226
FBgn0050371	129.734	-0.650575	0.333724	-1.94944	0.0512428	0.490843	0.309058
FBgn0011672	114.641	0.700006	0.359161	1.949	0.051295	0.4909	0.309007
FBgn0037684	24.6104	-0.740662	0.38015	-1.94834	0.0513741	0.491216	0.308727
FBgn0052518	6.84381	0.85835	0.440869	1.94695	0.0515406	NA	NA
FBgn0023516	283.227	-0.710128	0.365139	-1.94481	0.0517973	0.494818	0.305555
FBgn0010415	903.329	0.523013	0.269222	1.94268	0.0520547	0.496831	0.303792
FBgn0030847	456.523	0.704907	0.362929	1.94227	0.0521039	0.496855	0.30377
FBgn0036324	2.54805	0.80026	0.412024	1.94226	0.0521052	NA	NA
FBgn0263746	6.2017	0.866219	0.446283	1.94096	0.0522627	NA	NA
FBgn0000500	37.9256	-0.791076	0.407594	-1.94084	0.0522775	0.497846	0.302905
FBgn0025574	43.6384	0.714917	0.368392	1.94064	0.0523014	0.497846	0.302905
FBgn0265297	8459.17	0.548967	0.283082	1.93925	0.0524706	0.49893	0.30196
FBgn0250847	54.555	-0.754426	0.389126	-1.93877	0.052529	0.49893	0.30196
FBgn0259110	29.764	0.781037	0.402897	1.93855	0.052556	0.49893	0.30196
FBgn0026378	18.0795	0.835224	0.431066	1.93758	0.0526745	0.499472	0.301489
FBgn0000286	186.447	0.598902	0.30914	1.93731	0.0527069	0.499472	0.301489
FBgn0283472	807.714	0.655204	0.338274	1.9369	0.052757	0.499475	0.301486
FBgn0264840	12.4526	0.807881	0.417179	1.93653	0.0528026	0.499475	0.301486
FBgn0036889	30.6727	-0.702445	0.362803	-1.93616	0.0528481	0.499475	0.301486
FBgn0030418	41.9563	0.707046	0.36537	1.93515	0.0529718	0.500201	0.300856
FBgn0085329	17.5647	-0.79452	0.410719	-1.93446	0.0530561	0.500552	0.300551
FBgn0050398	23.3923	0.799689	0.413529	1.93382	0.0531358	0.500792	0.300343
FBgn0263874	32.0716	0.751897	0.38888	1.93349	0.0531756	0.500792	0.300343
FBgn0011670	830.03	-0.560029	0.289763	-1.93271	0.0532713	0.500834	0.300306
FBgn0035900	35.2357	-0.710264	0.3675	-1.93269	0.0532742	0.500834	0.300306
FBgn0030749	159.312	0.577679	0.299113	1.9313	0.0534455	0.502001	0.299296
FBgn0085442	130.236	0.578708	0.29973	1.93076	0.0535124	0.502186	0.299136
FBgn0020235	1937.4	-0.523616	0.271309	-1.92996	0.0536117	0.502675	0.298713
FBgn0263257	57.7046	0.666531	0.345444	1.92949	0.0536695	0.502774	0.298627
FBgn0052647	389.967	0.54334	0.281674	1.92897	0.0537349	0.502943	0.298481
FBgn0261699	9.40308	0.861433	0.446652	1.92864	0.053775	NA	NA
FBgn0262030	80.5511	0.681563	0.353552	1.92776	0.0538846	0.503867	0.297684
FBgn0037465	38.2041	0.715019	0.371154	1.92648	0.0540449	0.503867	0.297684
FBgn0036832	12.2487	-0.860484	0.446724	-1.92621	0.0540781	0.503867	0.297684
FBgn0263929	248.405	0.595315	0.309109	1.92591	0.0541156	0.503867	0.297684
FBgn0015288	728.24	0.537276	0.27905	1.92538	0.0541823	0.503867	0.297684
FBgn0000406	1122.35	-0.671542	0.348898	-1.92475	0.0542602	0.503867	0.297684
FBgn0029093	1258.25	-0.703933	0.365732	-1.92472	0.0542638	0.503867	0.297684
FBgn0038653	75.9345	0.694602	0.360893	1.92467	0.05427	0.503867	0.297684
FBgn0085771	18.1732	0.824355	0.428328	1.92459	0.0542809	0.503867	0.297684
FBgn0259977	152.809	0.665496	0.345824	1.92438	0.054307	0.503867	0.297684
FBgn0263384	5.33485	0.855132	0.444577	1.92347	0.0544205	NA	NA
FBgn0259961	131.52	-0.570141	0.296455	-1.9232	0.0544554	0.504248	0.297356
FBgn0001233	1155.98	0.479292	0.249232	1.92307	0.0544707	0.504248	0.297356
FBgn0000719	123.433	0.678428	0.352812	1.92292	0.0544902	0.504248	0.297356
FBgn0040812	77.2799	0.668229	0.347632	1.92223	0.0545767	0.504322	0.297292
FBgn0033683	308.754	-0.569993	0.296547	-1.9221	0.0545931	0.504322	0.297292
FBgn0024320	131.071	-0.664553	0.345952	-1.92094	0.0547395	0.505072	0.296646
FBgn0262971	8.50416	0.841489	0.438198	1.92034	0.0548152	NA	NA
FBgn0262583	49.2641	-0.748751	0.389923	-1.92025	0.0548262	0.505072	0.296646
FBgn0003169	63.3212	0.605853	0.315552	1.91997	0.0548611	0.505072	0.296646
FBgn0004648	284.236	0.640313	0.333505	1.91995	0.0548641	0.505072	0.296646
FBgn0031021	349.823	-0.474287	0.247147	-1.91904	0.0549788	0.505398	0.296367
FBgn0283499	417.071	0.580633	0.302583	1.91892	0.0549944	0.505398	0.296367
FBgn0261675	60.8349	0.693193	0.361406	1.91805	0.0551052	0.505772	0.296045
FBgn0263487	4.63874	0.820417	0.427782	1.91784	0.0551316	NA	NA
FBgn0029887	323.542	0.652893	0.340485	1.91754	0.0551693	0.505772	0.296045
FBgn0039030	400.484	-0.619214	0.322933	-1.91747	0.0551784	0.505772	0.296045
FBgn0266084	169.572	0.578504	0.30176	1.9171	0.0552253	0.505772	0.296045
FBgn0038214	4.34945	0.798439	0.41679	1.91569	0.0554049	NA	NA
FBgn0036830	40.2658	0.696969	0.363866	1.91545	0.0554346	0.507253	0.294775
FBgn0039667	35.1999	-0.717254	0.374602	-1.91471	0.0555297	0.507687	0.294404
FBgn0003861	572.069	-0.548987	0.286923	-1.91336	0.0557015	0.508424	0.293774
FBgn0261059	41.9674	-0.677491	0.35415	-1.913	0.0557475	0.508424	0.293774
FBgn0037796	49.769	0.699176	0.365495	1.91296	0.0557537	0.508424	0.293774
FBgn0033215	54.246	-0.67488	0.352924	-1.91226	0.0558433	0.508805	0.293449
FBgn0260003	195.268	0.669246	0.350126	1.91144	0.0559478	0.509321	0.293008
FBgn0029944	40.4277	0.744203	0.389481	1.91076	0.056036	0.509688	0.292695
FBgn0264816	38.7869	-0.668309	0.350011	-1.9094	0.0562111	0.510609	0.291911
FBgn0036851	4.70935	0.852077	0.446287	1.90926	0.0562289	NA	NA
FBgn0085211	153.63	0.54649	0.286237	1.90922	0.0562333	0.510609	0.291911
FBgn0001281	397.674	0.659351	0.345758	1.90697	0.0565243	0.512814	0.29004
FBgn0004607	36.4568	0.75365	0.395314	1.90646	0.0565908	0.512981	0.289899
FBgn0034817	30.9969	-0.683875	0.358869	-1.90564	0.0566971	0.513137	0.289767
FBgn0032075	2491.25	-0.605891	0.317956	-1.90558	0.0567045	0.513137	0.289767
FBgn0031390	68.1227	0.691177	0.363106	1.90351	0.0569736	0.513741	0.289256
FBgn0015019	1128.47	0.661798	0.347697	1.90338	0.0569915	0.513741	0.289256
FBgn0034389	18.751	0.77097	0.405064	1.90333	0.056998	0.513741	0.289256
FBgn0014020	1341.86	0.562901	0.295756	1.90326	0.0570063	0.513741	0.289256
FBgn0053547	49.9665	0.739598	0.388605	1.90321	0.0570126	0.513741	0.289256
FBgn0051202	7.78891	-0.849536	0.446386	-1.90314	0.0570222	NA	NA
FBgn0035965	41.6009	0.624273	0.328082	1.90279	0.0570673	0.513799	0.289207
FBgn0053774	363.813	0.696293	0.366175	1.90153	0.0572326	0.514596	0.288534
FBgn0021856	127.771	-0.547262	0.287912	-1.9008	0.0573287	0.514596	0.288534
FBgn0031436	944.75	-0.477996	0.251569	-1.90006	0.0574255	0.514596	0.288534
FBgn0039778	4513.35	-0.503277	0.264923	-1.89971	0.0574714	0.514596	0.288534
FBgn0085358	1707	-0.563205	0.296535	-1.89929	0.0575268	0.514596	0.288534
FBgn0038218	2.3915	0.761554	0.401057	1.89886	0.0575822	NA	NA
FBgn0083965	35.163	-0.777286	0.409392	-1.89863	0.0576126	0.514596	0.288534
FBgn0264988	31.8643	-0.718241	0.378319	-1.8985	0.0576296	0.514596	0.288534
FBgn0003716	61.8809	0.628652	0.331187	1.89818	0.0576726	0.514596	0.288534
FBgn0030099	85.2466	0.745205	0.392656	1.89786	0.057715	0.514596	0.288534
FBgn0262535	42.3421	0.728232	0.38373	1.89777	0.0577261	0.514596	0.288534
FBgn0028523	11.1235	0.821801	0.433102	1.89748	0.0577649	0.514596	0.288534
FBgn0052206	12.1591	0.809292	0.426561	1.89725	0.0577954	0.514596	0.288534
FBgn0085437	134.873	-0.506923	0.267221	-1.89702	0.0578258	0.514596	0.288534
FBgn0266848	111.901	0.535342	0.282213	1.89694	0.0578361	0.514596	0.288534
FBgn0250831	1010.19	0.723994	0.381807	1.89623	0.0579295	0.514596	0.288534
FBgn0034382	501.471	-0.544927	0.287373	-1.89623	0.0579295	0.514596	0.288534
FBgn0267454	4.54942	0.840951	0.44352	1.89608	0.0579493	NA	NA
FBgn0039270	28.4087	-0.697225	0.367967	-1.8948	0.0581185	0.515317	0.287925
FBgn0040348	38.0398	0.74193	0.39169	1.89418	0.0582012	0.515317	0.287925
FBgn0264339	57.2713	0.819826	0.432934	1.89365	0.0582711	0.515317	0.287925
FBgn0037819	267.678	0.665817	0.351639	1.89347	0.0582957	0.515317	0.287925
FBgn0085430	121.49	0.547573	0.289228	1.89323	0.0583279	0.515317	0.287925
FBgn0262982	92.4183	0.655755	0.346385	1.89314	0.0583394	0.515317	0.287925
FBgn0037463	262.214	0.548425	0.289703	1.89306	0.0583497	0.515317	0.287925
FBgn0032853	5.42938	-0.812239	0.429152	-1.89266	0.0584029	NA	NA
FBgn0266709	42.9407	-0.693791	0.36675	-1.89173	0.0585271	0.516456	0.286967
FBgn0033652	16.617	0.776425	0.410769	1.89017	0.058735	0.51786	0.285787
FBgn0029804	419.795	0.749715	0.396836	1.88923	0.0588611	0.518294	0.285423
FBgn0033054	88.0444	0.707761	0.374713	1.88881	0.0589172	0.518294	0.285423
FBgn0000455	301.265	-0.554571	0.293637	-1.88863	0.0589411	0.518294	0.285423
FBgn0263093	21.7221	0.822277	0.435529	1.88799	0.0590269	0.518294	0.285423
FBgn0013679	5726.54	0.707699	0.374843	1.88799	0.0590277	0.518294	0.285423
FBgn0035901	3.63182	0.738387	0.391345	1.88679	0.0591881	NA	NA
FBgn0036835	51.4879	-0.753189	0.399249	-1.88652	0.0592256	0.519603	0.284328
FBgn0260972	436.573	-0.636667	0.33763	-1.8857	0.059336	0.520143	0.283877
FBgn0033926	5297.79	-0.524655	0.278397	-1.88455	0.0594901	0.520486	0.283591
FBgn0261439	1040.68	-0.485583	0.257694	-1.88434	0.059519	0.520486	0.283591
FBgn0043533	165.096	-0.69607	0.369401	-1.88432	0.0595218	0.520486	0.283591
FBgn0265421	6.33357	0.834473	0.442854	1.88431	0.059523	NA	NA
FBgn0034716	544.606	0.713843	0.379031	1.88334	0.0596547	0.521101	0.283078
FBgn0040817	34.134	0.733498	0.389581	1.88278	0.0597295	0.521101	0.283078
FBgn0000658	4.39008	-0.834275	0.443161	-1.88255	0.059761	NA	NA
FBgn0002645	313.172	0.6213	0.330051	1.88244	0.0597765	0.521101	0.283078
FBgn0266581	116.713	-0.541387	0.287612	-1.88235	0.059788	0.521101	0.283078
FBgn0267137	2.28415	-0.762478	0.405166	-1.88189	0.0598507	NA	NA
FBgn0263402	18.3288	0.8057	0.428232	1.88146	0.0599099	0.52139	0.282837
FBgn0264078	130.602	0.553879	0.294399	1.88139	0.0599192	0.52139	0.282837
FBgn0264574	74.7772	-0.654598	0.348033	-1.88085	0.0599927	0.521603	0.28266
FBgn0063387	1.43699	0.652836	0.347216	1.8802	0.0600805	NA	NA
FBgn0029700	68.1043	0.737092	0.392091	1.8799	0.0601218	0.522299	0.282081
FBgn0013548	18.7348	-0.749744	0.39893	-1.87939	0.0601918	0.52248	0.28193
FBgn0262624	5.40636	-0.835238	0.444673	-1.87832	0.0603372	NA	NA
FBgn0034737	70.0128	0.605181	0.322378	1.87724	0.0604852	0.524553	0.280211
FBgn0058002	107.195	0.668875	0.356422	1.87664	0.0605676	0.524553	0.280211
FBgn0030465	44.3359	0.692062	0.368793	1.87656	0.0605784	0.524553	0.280211
FBgn0032189	35.9354	0.661965	0.352877	1.87591	0.0606683	0.524904	0.27992
FBgn0038168	138.095	0.69753	0.371971	1.87523	0.0607617	0.524907	0.279918
FBgn0267450	48.3687	0.725233	0.386954	1.87421	0.0609014	0.524907	0.279918
FBgn0261453	1.55996	0.649485	0.346558	1.8741	0.0609162	NA	NA
FBgn0052214	5.56962	0.832516	0.444253	1.87397	0.0609351	NA	NA
FBgn0037875	107.398	0.551786	0.294471	1.87382	0.0609546	0.524907	0.279918
FBgn0261550	407.52	0.691304	0.368946	1.87373	0.0609681	0.524907	0.279918
FBgn0250848	783.895	-0.567236	0.302745	-1.87365	0.0609793	0.524907	0.279918
FBgn0035083	257.646	-0.586433	0.313088	-1.87306	0.0610603	0.524907	0.279918
FBgn0034059	397.129	0.707696	0.377831	1.87305	0.0610613	0.524907	0.279918
FBgn0027790	42.3358	-0.658125	0.351368	-1.87304	0.0610632	0.524907	0.279918
FBgn0262623	9329.49	-0.547495	0.292396	-1.87244	0.0611455	0.52519	0.279684
FBgn0029818	92.4159	-0.535136	0.285894	-1.8718	0.0612341	0.525505	0.279423
FBgn0032366	21.3972	-0.818965	0.437607	-1.87146	0.0612809	0.525505	0.279423
FBgn0032839	141.738	-0.685598	0.366477	-1.87078	0.0613754	0.525891	0.279104
FBgn0034140	346.149	0.745222	0.398518	1.86999	0.0614857	0.526413	0.278673
FBgn0036441	128.117	0.591081	0.316234	1.86912	0.0616055	0.526802	0.278352
FBgn0265686	47.9965	0.603822	0.323082	1.86895	0.0616302	0.526802	0.278352
FBgn0053333	7.09644	-0.831194	0.445291	-1.86663	0.0619532	NA	NA
FBgn0004828	2398.26	0.633243	0.339265	1.86652	0.0619692	0.529275	0.276319
FBgn0028530	60.9649	-0.597134	0.320326	-1.86415	0.0623012	0.531684	0.274347
FBgn0043530	4109.85	0.614472	0.329912	1.86253	0.0625279	0.532873	0.273376
FBgn0037702	209.471	0.529488	0.284362	1.86202	0.0626	0.532873	0.273376
FBgn0031146	10.35	-0.817562	0.439185	-1.86154	0.0626677	0.532873	0.273376
FBgn0086710	4811.16	-0.424646	0.22821	-1.86077	0.0627772	0.532873	0.273376
FBgn0261616	8.24416	-0.813861	0.437443	-1.8605	0.0628153	NA	NA
FBgn0037643	1180.67	-0.448708	0.241198	-1.86033	0.0628386	0.532873	0.273376
FBgn0035473	550.499	-0.549889	0.295594	-1.86028	0.0628454	0.532873	0.273376
FBgn0031057	806.377	0.496554	0.267063	1.85931	0.0629828	0.532873	0.273376
FBgn0051021	18.4544	-0.792146	0.426092	-1.8591	0.0630132	0.532873	0.273376
FBgn0039830	7251.5	-0.429304	0.230929	-1.85903	0.0630228	0.532873	0.273376
FBgn0052654	74.9457	0.664047	0.357209	1.85899	0.0630285	0.532873	0.273376
FBgn0002577	2.83974	-0.784196	0.421906	-1.8587	0.0630702	NA	NA
FBgn0033397	140.953	0.629706	0.338869	1.85826	0.0631325	0.532873	0.273376
FBgn0033086	159.895	-0.541091	0.291191	-1.8582	0.0631407	0.532873	0.273376
FBgn0069938	25.7824	0.815864	0.439202	1.85761	0.063225	0.532873	0.273376
FBgn0029925	121.321	-0.561884	0.302478	-1.8576	0.0632251	0.532873	0.273376
FBgn0039911	30.6835	0.688992	0.370911	1.85757	0.0632302	0.532873	0.273376
FBgn0260658	124.501	0.56823	0.305942	1.85731	0.0632668	0.532873	0.273376
FBgn0026751	54.6708	0.61268	0.329955	1.85686	0.0633308	0.532873	0.273376
FBgn0036663	542.725	-0.476122	0.256423	-1.85678	0.0633419	0.532873	0.273376
FBgn0259984	113.304	0.577006	0.310886	1.85601	0.0634527	0.532891	0.273362
FBgn0037328	2994.84	-0.622341	0.335343	-1.85583	0.0634771	0.532891	0.273362
FBgn0051961	63.0923	0.639049	0.344368	1.85572	0.0634942	0.532891	0.273362
FBgn0053056	117.968	-0.607468	0.327488	-1.85493	0.0636059	0.533058	0.273226
FBgn0031117	149.386	-0.552093	0.297645	-1.85487	0.0636143	0.533058	0.273226
FBgn0086348	104.298	0.752668	0.40587	1.85446	0.0636736	0.533076	0.273211
FBgn0032476	42.6198	0.664156	0.358203	1.85413	0.0637206	0.533076	0.273211
FBgn0036725	10.9933	0.79889	0.430946	1.85381	0.0637668	0.533076	0.273211
FBgn0044030	381.339	0.74933	0.404308	1.85337	0.0638299	0.533185	0.273122
FBgn0031959	15.1565	0.759341	0.409888	1.85255	0.0639462	0.533445	0.27291
FBgn0266702	56.9921	-0.722438	0.390238	-1.85127	0.0641301	0.533445	0.27291
FBgn0039900	41.6377	0.671972	0.362991	1.85121	0.0641393	0.533445	0.27291
FBgn0039783	5.50992	-0.826318	0.446371	-1.85119	0.0641419	NA	NA
FBgn0034033	96.9957	0.645603	0.348769	1.85109	0.0641564	0.533445	0.27291
FBgn0038167	89.9513	0.640631	0.346113	1.85093	0.0641795	0.533445	0.27291
FBgn0069242	1004.01	0.703389	0.38004	1.85083	0.0641946	0.533445	0.27291
FBgn0036987	37.3779	-0.778627	0.420719	-1.85071	0.0642119	0.533445	0.27291
FBgn0037646	32.8062	-0.716438	0.387591	-1.84844	0.0645392	0.535518	0.271226
FBgn0263132	6.31998	0.825526	0.446717	1.84798	0.0646048	NA	NA
FBgn0036893	30.8256	-0.692909	0.375085	-1.84734	0.0646978	0.535518	0.271226
FBgn0036462	124.478	-0.658448	0.356471	-1.84713	0.0647282	0.535518	0.271226
FBgn0029963	43.9289	0.755958	0.4093	1.84695	0.0647541	0.535518	0.271226
FBgn0031479	38.2215	-0.654322	0.354344	-1.84657	0.0648092	0.535518	0.271226
FBgn0030661	89.1088	0.66284	0.358961	1.84655	0.0648123	0.535518	0.271226
FBgn0261444	158.665	0.533216	0.288765	1.84654	0.0648136	0.535518	0.271226
FBgn0087011	59.9629	0.590239	0.319893	1.84511	0.0650211	0.536116	0.270742
FBgn0034182	22.6434	0.784725	0.425457	1.84443	0.0651209	0.536116	0.270742
FBgn0036742	59.2567	-0.603668	0.327337	-1.84418	0.0651571	0.536116	0.270742
FBgn0052588	54.8431	0.738778	0.400763	1.84343	0.0652663	0.536116	0.270742
FBgn0005672	195.818	0.544512	0.295381	1.84342	0.0652672	0.536116	0.270742
FBgn0033913	152.904	-0.552205	0.299568	-1.84334	0.06528	0.536116	0.270742
FBgn0050163	21.5034	-0.803463	0.436002	-1.8428	0.0653587	0.536116	0.270742
FBgn0031413	18.8063	-0.726504	0.394367	-1.8422	0.0654457	0.536116	0.270742
FBgn0029687	974.553	0.465289	0.252615	1.84189	0.0654916	0.536116	0.270742
FBgn0061200	108.05	0.634405	0.344479	1.84163	0.0655286	0.536116	0.270742
FBgn0051806	271.921	0.620682	0.337073	1.84139	0.065565	0.536116	0.270742
FBgn0267624	9.37485	0.811533	0.440825	1.84094	0.0656303	NA	NA
FBgn0265711	11.1241	0.810425	0.440243	1.84086	0.0656426	0.536116	0.270742
FBgn0034887	49.0511	-0.621908	0.337865	-1.8407	0.0656655	0.536116	0.270742
FBgn0034052	307.836	-0.533628	0.289933	-1.84052	0.065692	0.536116	0.270742
FBgn0051637	253.844	0.685429	0.372434	1.8404	0.0657093	0.536116	0.270742
FBgn0033203	15.6122	-0.788241	0.428345	-1.8402	0.0657388	0.536116	0.270742
FBgn0000153	131.14	-0.523563	0.284518	-1.84018	0.0657424	0.536116	0.270742
FBgn0013717	80.2383	0.603826	0.328347	1.83899	0.0659166	0.537125	0.269925
FBgn0085423	263.542	0.508561	0.276758	1.83757	0.0661258	0.538191	0.269063
FBgn0011283	32.1493	-0.680868	0.370569	-1.83736	0.066157	0.538191	0.269063
FBgn0038877	305.672	0.542913	0.295532	1.83707	0.0661993	0.538191	0.269063
FBgn0261647	112.678	0.657554	0.358106	1.8362	0.0663281	0.538321	0.268959
FBgn0035815	96.074	0.610019	0.332248	1.83604	0.066352	0.538321	0.268959
FBgn0034460	23.8187	0.763967	0.416195	1.8356	0.0664169	0.538321	0.268959
FBgn0003447	115.921	0.584379	0.318364	1.83557	0.0664211	0.538321	0.268959
FBgn0031908	485.387	-0.460497	0.250918	-1.83525	0.0664681	0.538321	0.268959
FBgn0030528	19.3287	-0.718565	0.39185	-1.83378	0.0666874	0.53901	0.268403
FBgn0051815	24.6958	0.723014	0.394321	1.83357	0.066718	0.53901	0.268403
FBgn0260635	1116.3	0.525942	0.286858	1.83346	0.0667348	0.53901	0.268403
FBgn0014141	138.502	0.513572	0.280133	1.83331	0.0667558	0.53901	0.268403
FBgn0030951	95.2008	0.72936	0.398134	1.83195	0.0669596	0.540246	0.267409
FBgn0266681	3.96751	-0.802438	0.438146	-1.83144	0.0670345	NA	NA
FBgn0032222	255.652	-0.494043	0.269892	-1.83052	0.0671717	0.541297	0.266565
FBgn0034085	102.974	-0.523274	0.285881	-1.83039	0.0671916	0.541297	0.266565
FBgn0054046	1.47651	0.626557	0.342333	1.83026	0.0672116	NA	NA
FBgn0013279	11.4317	0.79074	0.43216	1.82974	0.0672889	0.54167	0.266265
FBgn0263410	8.07883	-0.815889	0.446191	-1.82856	0.067465	NA	NA
FBgn0030159	157.36	0.539783	0.295256	1.82818	0.0675221	0.543052	0.265158
FBgn0031925	82.0289	-0.53013	0.290047	-1.82774	0.0675891	0.543052	0.265158
FBgn0051229	331.153	0.746993	0.408735	1.82757	0.0676136	0.543052	0.265158
FBgn0263341	3.06691	-0.757388	0.414445	-1.82747	0.0676287	NA	NA
FBgn0035906	282.943	-0.564358	0.309072	-1.82598	0.0678539	0.544571	0.263945
FBgn0051414	28.8127	-0.666814	0.365336	-1.82521	0.0679699	0.545091	0.263531
FBgn0037848	47.0285	0.669226	0.366928	1.82386	0.0681733	0.545932	0.262861
FBgn0261570	74.6892	0.656333	0.359865	1.82383	0.0681774	0.545932	0.262861
FBgn0039476	34.4148	-0.682212	0.374162	-1.82331	0.0682572	0.54616	0.26268
FBgn0026400	272.498	0.640798	0.351888	1.82103	0.0686022	0.548508	0.260817
FBgn0041721	46.5926	0.810388	0.445227	1.82017	0.0687332	0.549144	0.260314
FBgn0265959	18.7265	0.704934	0.387628	1.81858	0.0689749	0.550661	0.259116
FBgn0003935	4.7565	0.762874	0.419621	1.81801	0.0690628	NA	NA
FBgn0261602	24663.9	0.714322	0.393	1.81761	0.0691236	0.551434	0.258506
FBgn0264468	18.6642	0.734524	0.404328	1.81665	0.0692703	0.551778	0.258235
FBgn0038619	40.7255	-0.712034	0.391948	-1.81665	0.0692704	0.551778	0.258235
FBgn0261552	3229.04	0.494072	0.272352	1.81409	0.0696631	0.554491	0.256105
FBgn0265205	3.06804	0.752516	0.414876	1.81383	0.0697032	NA	NA
FBgn0266011	3.92706	0.758771	0.418561	1.81281	0.0698616	NA	NA
FBgn0045980	3.07582	0.771175	0.42545	1.81261	0.0698922	NA	NA
FBgn0039928	211.361	0.482888	0.266495	1.81199	0.0699873	0.554643	0.255986
FBgn0032720	112.333	-0.570849	0.315119	-1.81153	0.0700586	0.554643	0.255986
FBgn0013696	32.5141	0.738197	0.407591	1.81112	0.0701219	0.554643	0.255986
FBgn0011286	93.9449	0.685066	0.37826	1.8111	0.0701259	0.554643	0.255986
FBgn0085327	26.1219	-0.787347	0.434739	-1.81108	0.0701288	0.554643	0.255986
FBgn0037186	138.58	-0.517701	0.285872	-1.81095	0.070148	0.554643	0.255986
FBgn0039568	15.6397	-0.760042	0.419742	-1.81073	0.070182	0.554643	0.255986
FBgn0029702	33.1395	0.697944	0.385483	1.81057	0.0702072	0.554643	0.255986
FBgn0029945	57.7327	0.641419	0.354303	1.81037	0.0702382	0.554643	0.255986
FBgn0266231	1.88255	0.687676	0.379861	1.81033	0.0702439	NA	NA
FBgn0052473	494.971	-0.530251	0.292911	-1.81028	0.0702518	0.554643	0.255986
FBgn0250786	212.305	0.618068	0.341425	1.81026	0.0702555	0.554643	0.255986
FBgn0033067	14.2695	-0.804366	0.444472	-1.80971	0.070341	0.554906	0.25578
FBgn0036862	66.3623	0.712117	0.393888	1.80792	0.0706193	0.556294	0.254696
FBgn0031948	39.6179	-0.628764	0.347786	-1.8079	0.0706214	0.556294	0.254696
FBgn0001227	17.7761	0.741285	0.410441	1.80607	0.0709077	0.55802	0.25335
FBgn0259233	4.08327	0.791261	0.43814	1.80596	0.0709253	NA	NA
FBgn0036024	13691.5	-0.545905	0.302302	-1.80583	0.0709454	0.55802	0.25335
FBgn0038923	114.255	-0.589107	0.32638	-1.80497	0.0710794	0.558661	0.252852
FBgn0038752	52.8535	-0.620107	0.343698	-1.80422	0.0711972	0.558941	0.252634
FBgn0038376	299.81	-0.611516	0.338965	-1.80407	0.0712201	0.558941	0.252634
FBgn0263484	14.2923	0.804886	0.446678	1.80194	0.0715554	0.561029	0.251015
FBgn0027339	352.803	0.464504	0.257869	1.80132	0.0716524	0.561029	0.251015
FBgn0034729	44.9213	-0.673614	0.374023	-1.801	0.0717034	0.561029	0.251015
FBgn0037061	67.2522	-0.536608	0.297983	-1.8008	0.0717345	0.561029	0.251015
FBgn0035359	475.312	0.668493	0.37124	1.8007	0.0717497	0.561029	0.251015
FBgn0013973	13.4759	0.762858	0.424077	1.79887	0.0720397	0.561329	0.250782
FBgn0040064	996.669	-0.73436	0.408245	-1.79882	0.0720467	0.561329	0.250782
FBgn0267546	2.8605	-0.761091	0.423123	-1.79874	0.0720591	NA	NA
FBgn0028554	67.0071	-0.545135	0.303068	-1.79872	0.0720623	0.561329	0.250782
FBgn0039307	37.3946	-0.646478	0.359502	-1.79826	0.0721361	0.561329	0.250782
FBgn0037688	73.3428	-0.538654	0.299611	-1.79784	0.0722017	0.561329	0.250782
FBgn0015756	5411.41	-0.599235	0.333363	-1.79754	0.0722493	0.561329	0.250782
FBgn0039800	2614.43	-0.474782	0.264158	-1.79734	0.072282	0.561329	0.250782
FBgn0262869	24.9622	0.716476	0.398695	1.79705	0.072327	0.561329	0.250782
FBgn0020307	32.1175	0.636846	0.354388	1.79703	0.0723311	0.561329	0.250782
FBgn0261276	288.752	0.606055	0.337254	1.79703	0.0723313	0.561329	0.250782
FBgn0027580	560.69	-0.43844	0.244012	-1.79679	0.0723683	0.561329	0.250782
FBgn0037633	12.6421	-0.749211	0.417108	-1.7962	0.0724623	0.561649	0.250535
FBgn0038708	221.6	0.608717	0.338972	1.79577	0.0725304	0.561768	0.250443
FBgn0004034	8.30846	-0.799874	0.445604	-1.79503	0.0726488	NA	NA
FBgn0020279	172.522	-0.489239	0.272797	-1.79342	0.0729061	0.564071	0.248666
FBgn0027053	132.217	-0.648309	0.361583	-1.79297	0.072977	0.564071	0.248666
FBgn0038266	38.914	-0.708354	0.395134	-1.79269	0.0730223	0.564071	0.248666
FBgn0036433	118.813	-0.591852	0.330167	-1.79258	0.0730398	0.564071	0.248666
FBgn0041210	197.094	0.580804	0.324118	1.79195	0.0731405	0.564439	0.248383
FBgn0025866	52.6815	0.650423	0.363091	1.79135	0.0732376	0.564778	0.248122
FBgn0037547	696.35	-0.47124	0.26318	-1.79056	0.0733642	0.565345	0.247686
FBgn0264606	8.83901	0.782257	0.437322	1.78874	0.0736562	NA	NA
FBgn0031431	20.4313	0.739975	0.413707	1.78865	0.0736719	0.566452	0.246837
FBgn0260943	195.293	0.515551	0.288254	1.78853	0.0736902	0.566452	0.246837
FBgn0041717	11.3553	0.79794	0.446187	1.78835	0.0737192	0.566452	0.246837
FBgn0263086	131.068	-0.681884	0.381309	-1.78827	0.0737322	0.566452	0.246837
FBgn0085421	46.2351	0.592323	0.331302	1.78787	0.0737974	0.566452	0.246837
FBgn0053977	206.538	0.557142	0.311656	1.78768	0.0738272	0.566452	0.246837
FBgn0025837	69.1213	-0.661209	0.369959	-1.78725	0.0738974	0.566582	0.246737
FBgn0264552	8.04369	-0.789315	0.441687	-1.78705	0.0739299	NA	NA
FBgn0262512	1593.58	-0.434458	0.243174	-1.78661	0.0740001	0.566961	0.246447
FBgn0000303	67.5328	0.651506	0.36473	1.78627	0.0740553	0.566976	0.246435
FBgn0015949	318.105	0.683066	0.382607	1.78529	0.0742137	0.56778	0.24582
FBgn0032166	45.5955	-0.611683	0.342743	-1.78467	0.0743149	0.568146	0.24554
FBgn0260766	76.6154	-0.629822	0.35317	-1.78334	0.074531	0.569389	0.244591
FBgn0033110	1.80389	0.601586	0.337503	1.78246	0.0746743	NA	NA
FBgn0065055	3.19208	0.711372	0.399109	1.7824	0.0746842	NA	NA
FBgn0261846	28.3153	0.720001	0.403955	1.78238	0.0746876	0.570176	0.243991
FBgn0039475	363.712	-0.604084	0.339026	-1.78182	0.0747784	0.570458	0.243776
FBgn0030090	73.793	0.624944	0.350805	1.78146	0.0748379	0.570458	0.243776
FBgn0029890	131.823	0.626186	0.351682	1.78055	0.0749865	0.570458	0.243776
FBgn0020497	378.386	0.615457	0.345667	1.78049	0.0749957	0.570458	0.243776
FBgn0015268	1162.4	-0.646028	0.362973	-1.77983	0.0751046	0.570458	0.243776
FBgn0029950	10.8387	-0.76812	0.431746	-1.7791	0.0752228	0.570458	0.243776
FBgn0263988	19.6256	-0.757046	0.425595	-1.7788	0.0752733	0.570458	0.243776
FBgn0029885	256.044	0.451897	0.254067	1.77865	0.0752967	0.570458	0.243776
FBgn0260799	215.956	0.659837	0.370998	1.77855	0.0753139	0.570458	0.243776
FBgn0003931	19.594	0.794224	0.446621	1.7783	0.075355	0.570458	0.243776
FBgn0265940	2.06297	0.668576	0.376026	1.778	0.0754032	NA	NA
FBgn0038302	183.543	-0.506093	0.284651	-1.77794	0.0754131	0.570458	0.243776
FBgn0051872	113.798	-0.713855	0.401754	-1.77685	0.0755934	0.570458	0.243776
FBgn0038732	10.8627	-0.785138	0.441903	-1.77672	0.0756142	0.570458	0.243776
FBgn0051373	276.817	-0.543662	0.306053	-1.77637	0.0756726	0.570458	0.243776
FBgn0037676	17.5868	0.724049	0.407623	1.77627	0.0756881	0.570458	0.243776
FBgn0051907	48.4935	0.715883	0.403087	1.776	0.0757325	0.570458	0.243776
FBgn0047334	764.214	-0.622278	0.350385	-1.77599	0.0757353	0.570458	0.243776
FBgn0266756	184.04	0.596866	0.336183	1.77542	0.0758281	0.570458	0.243776
FBgn0261373	39.3626	-0.591301	0.333065	-1.77533	0.0758428	0.570458	0.243776
FBgn0029067	151.226	0.643609	0.362551	1.77522	0.0758609	0.570458	0.243776
FBgn0030228	208.005	0.563685	0.317563	1.77503	0.0758922	0.570458	0.243776
FBgn0031276	205.131	0.599661	0.337844	1.77496	0.0759038	0.570458	0.243776
FBgn0264953	30.269	0.660874	0.372848	1.7725	0.0763112	0.573115	0.241758
FBgn0031360	563.308	-0.680349	0.384014	-1.77168	0.0764482	0.573331	0.241595
FBgn0085405	85.1434	-0.525064	0.29649	-1.77093	0.0765719	0.573331	0.241595
FBgn0040906	107.825	0.667072	0.376691	1.77087	0.0765823	0.573331	0.241595
FBgn0026090	165.372	-0.470776	0.265879	-1.77064	0.076621	0.573331	0.241595
FBgn0035772	458.214	0.527928	0.298163	1.7706	0.0766272	0.573331	0.241595
FBgn0002622	8456.91	-0.434924	0.245721	-1.76999	0.0767289	0.573331	0.241595
FBgn0265988	24.4824	0.643857	0.363789	1.76987	0.0767496	0.573331	0.241595
FBgn0050196	14.9501	-0.737029	0.41652	-1.76949	0.0768121	0.573331	0.241595
FBgn0267792	57.6262	0.619037	0.349854	1.76941	0.0768248	0.573331	0.241595
FBgn0037888	369.179	0.619394	0.350152	1.76893	0.0769056	0.573532	0.241443
FBgn0039049	15.575	0.747701	0.422814	1.76839	0.0769957	0.573781	0.241254
FBgn0034645	3962.62	0.745902	0.42187	1.76808	0.0770469	0.573781	0.241254
FBgn0015247	370.58	0.471506	0.266772	1.76745	0.0771535	0.574015	0.241077
FBgn0085488	28.8971	-0.710404	0.40214	-1.76656	0.0773021	0.574015	0.241077
FBgn0028487	162.294	0.595642	0.337278	1.76603	0.077391	0.574015	0.241077
FBgn0035444	90.7316	0.551981	0.312594	1.76581	0.0774284	0.574015	0.241077
FBgn0052677	33.9444	0.674342	0.381912	1.7657	0.077446	0.574015	0.241077
FBgn0042696	37.1879	0.68687	0.389081	1.76536	0.0775026	0.574015	0.241077
FBgn0013812	4.94761	0.760114	0.430591	1.76528	0.0775168	NA	NA
FBgn0023171	55.0299	0.553401	0.313497	1.76525	0.0775218	0.574015	0.241077
FBgn0002531	3.91768	0.751876	0.425971	1.76509	0.0775494	NA	NA
FBgn0263661	1.38819	0.592677	0.335779	1.76508	0.0775504	NA	NA
FBgn0031771	2100.76	-0.446658	0.253055	-1.76506	0.077553	0.574015	0.241077
FBgn0264077	18.7081	-0.742376	0.420609	-1.765	0.0775637	0.574015	0.241077
FBgn0034206	34.3734	-0.723452	0.410011	-1.76447	0.0776525	0.574273	0.240882
FBgn0267729	3.74806	-0.755794	0.428466	-1.76395	0.0777398	NA	NA
FBgn0010825	388.64	0.670537	0.380394	1.76274	0.0779439	0.575352	0.240066
FBgn0026056	68.3039	0.574651	0.326049	1.76247	0.0779899	0.575352	0.240066
FBgn0034503	99.4155	-0.499655	0.28352	-1.76232	0.0780145	0.575352	0.240066
FBgn0053054	83.7906	-0.623974	0.354105	-1.76212	0.0780493	0.575352	0.240066
FBgn0001565	194.976	-0.545682	0.309701	-1.76196	0.0780757	0.575352	0.240066
FBgn0265593	58.3423	0.713151	0.404812	1.76168	0.0781229	0.575352	0.240066
FBgn0053296	6.11035	0.786758	0.446714	1.76121	0.0782028	NA	NA
FBgn0052391	8.66938	-0.781157	0.443562	-1.7611	0.0782215	NA	NA
FBgn0029853	51.5086	0.628342	0.356809	1.76101	0.0782373	0.575796	0.239731
FBgn0037460	229.569	0.617697	0.351101	1.75932	0.0785237	0.577505	0.238444
FBgn0032805	62.3856	0.616087	0.350421	1.75813	0.0787251	0.578586	0.237632
FBgn0082931	2.77313	0.729646	0.415057	1.75794	0.0787579	NA	NA
FBgn0003942	6239.45	-0.409978	0.23324	-1.75775	0.0787896	0.57866	0.237576
FBgn0003401	9.5144	0.761351	0.433261	1.75726	0.078874	NA	NA
FBgn0030796	66.4347	-0.590452	0.336095	-1.7568	0.0789516	0.579091	0.237254
FBgn0263502	6.15593	-0.784514	0.446691	-1.75628	0.0790407	NA	NA
FBgn0036824	220.766	-0.730322	0.415951	-1.75579	0.0791248	0.579091	0.237254
FBgn0032509	312.806	-0.486544	0.277131	-1.75564	0.0791492	0.579091	0.237254
FBgn0039310	2132.82	0.538366	0.306701	1.75534	0.0792007	0.579091	0.237254
FBgn0023416	14.5261	0.715469	0.407665	1.75504	0.0792524	0.579091	0.237254
FBgn0082981	14.0503	0.780098	0.444552	1.75479	0.0792944	0.579091	0.237254
FBgn0010488	536.301	0.467435	0.266398	1.75465	0.07932	0.579091	0.237254
FBgn0265629	15.8632	0.783494	0.446574	1.75446	0.0793524	0.579091	0.237254
FBgn0028533	2419.15	0.719362	0.410098	1.75412	0.0794099	0.579091	0.237254
FBgn0264715	1.77883	-0.616425	0.351571	-1.75334	0.0795432	NA	NA
FBgn0030904	66.426	0.657039	0.374747	1.75328	0.0795533	0.579091	0.237254
FBgn0031947	165.48	0.625351	0.356679	1.75326	0.0795574	0.579091	0.237254
FBgn0045866	830.556	0.590426	0.336764	1.75323	0.0795618	0.579091	0.237254
FBgn0033019	58.5742	0.561297	0.320235	1.75277	0.0796422	0.579091	0.237254
FBgn0031081	28.1461	0.693739	0.395829	1.75262	0.0796668	0.579091	0.237254
FBgn0260798	137.863	0.481747	0.274905	1.75241	0.0797031	0.579091	0.237254
FBgn0030991	35.6213	0.636084	0.363002	1.75229	0.0797244	0.579091	0.237254
FBgn0010391	524.53	0.633985	0.361863	1.752	0.0797732	0.579091	0.237254
FBgn0265871	2.04832	-0.688253	0.393034	-1.75113	0.0799241	NA	NA
FBgn0025571	154.723	-0.519208	0.296661	-1.75017	0.0800883	0.580488	0.236207
FBgn0052064	464.649	0.620115	0.354328	1.75012	0.0800982	0.580488	0.236207
FBgn0025740	36.0698	0.660967	0.37778	1.74961	0.0801857	0.580488	0.236207
FBgn0266019	905.704	0.491505	0.28095	1.74944	0.0802158	0.580488	0.236207
FBgn0033272	209.219	-0.522076	0.298509	-1.74894	0.080301	0.580488	0.236207
FBgn0263233	3.25626	-0.740911	0.423704	-1.74865	0.0803513	NA	NA
FBgn0035110	68.3818	0.545278	0.311843	1.74857	0.0803659	0.580488	0.236207
FBgn0036058	83.7673	0.599061	0.342614	1.7485	0.0803771	0.580488	0.236207
FBgn0052423	1441.67	0.494691	0.282946	1.74836	0.0804021	0.580488	0.236207
FBgn0038756	797.105	-0.44696	0.255759	-1.74758	0.0805366	0.581065	0.235775
FBgn0035663	26.814	0.679919	0.389179	1.74706	0.0806274	0.581176	0.235692
FBgn0039760	300.443	-0.440412	0.252116	-1.74686	0.0806612	0.581176	0.235692
FBgn0085241	1798.26	-0.718	0.411157	-1.74629	0.08076	0.581415	0.235513
FBgn0262160	514.829	0.497182	0.284748	1.74604	0.0808037	0.581415	0.235513
FBgn0267336	769.535	0.539724	0.309333	1.7448	0.0810193	0.582573	0.23465
FBgn0034783	57.9877	-0.685195	0.392794	-1.74441	0.0810868	0.582664	0.234582
FBgn0000547	60.8614	0.657193	0.376982	1.7433	0.0812806	0.58359	0.233892
FBgn0284081	2.78702	0.722528	0.414518	1.74306	0.0813234	NA	NA
FBgn0011987	2.78082	0.71313	0.40916	1.74291	0.0813492	NA	NA
FBgn0025628	658.669	0.508869	0.292008	1.74265	0.0813943	0.58359	0.233892
FBgn0039828	104.712	-0.587317	0.337036	-1.7426	0.0814043	0.58359	0.233892
FBgn0038282	37.8328	0.731546	0.420008	1.74174	0.0815533	0.58359	0.233892
FBgn0085434	71.5507	0.651908	0.374289	1.74172	0.0815572	0.58359	0.233892
FBgn0265189	33.1966	-0.668327	0.383717	-1.74172	0.0815577	0.58359	0.233892
FBgn0050359	103.618	-0.548212	0.314797	-1.74148	0.0815995	0.58359	0.233892
FBgn0265757	3.00351	0.71731	0.411946	1.74127	0.081636	NA	NA
FBgn0033289	28.4037	-0.678423	0.389707	-1.74085	0.0817092	0.583721	0.233794
FBgn0038723	299.133	0.671681	0.385862	1.74073	0.0817314	0.583721	0.233794
FBgn0010612	3072.49	-0.432519	0.248512	-1.74044	0.0817824	0.583721	0.233794
FBgn0038865	59.2288	-0.750776	0.431488	-1.73997	0.0818645	0.583807	0.233731
FBgn0011674	66.8921	0.626582	0.360158	1.73974	0.0819042	0.583807	0.233731
FBgn0031434	21.044	0.683026	0.393063	1.7377	0.0822637	0.58546	0.232503
FBgn0052382	15.9649	-0.772556	0.444638	-1.73749	0.0823	0.58546	0.232503
FBgn0266429	12.9885	0.771627	0.444167	1.73724	0.0823441	0.58546	0.232503
FBgn0035325	33.8373	0.635398	0.365765	1.73718	0.0823561	0.58546	0.232503
FBgn0030807	1.39305	0.578098	0.33285	1.73681	0.0824201	NA	NA
FBgn0030049	208.376	0.468481	0.269815	1.7363	0.0825106	0.586166	0.231979
FBgn0036532	2.34666	0.692931	0.399089	1.73628	0.0825141	NA	NA
FBgn0053222	2.59585	-0.725978	0.418129	-1.73625	0.0825193	NA	NA
FBgn0267781	2.09287	-0.689136	0.397045	-1.73566	0.0826235	NA	NA
FBgn0003295	3.95702	0.760805	0.438341	1.73565	0.0826263	NA	NA
FBgn0033240	42.6856	0.636389	0.366753	1.7352	0.0827062	0.586552	0.231694
FBgn0036288	183.772	-0.611078	0.352183	-1.73512	0.0827202	0.586552	0.231694
FBgn0039303	124.253	0.540964	0.31179	1.73502	0.0827366	0.586552	0.231694
FBgn0032116	114.863	0.520006	0.299759	1.73475	0.0827853	0.586552	0.231694
FBgn0032946	376.9	0.492853	0.284161	1.73442	0.0828444	0.58658	0.231672
FBgn0011555	1342.36	-0.611504	0.352665	-1.73395	0.0829273	0.586777	0.231527
FBgn0026563	120.7	0.573927	0.331118	1.7333	0.0830425	0.587141	0.231257
FBgn0052636	14.8484	-0.722796	0.417069	-1.73304	0.0830892	0.587141	0.231257
FBgn0033010	147.954	0.565481	0.326415	1.7324	0.0832024	0.587551	0.230954
FBgn0041243	4.50404	-0.761765	0.439918	-1.73161	0.0833434	NA	NA
FBgn0034271	45.9337	0.637947	0.368473	1.73133	0.0833936	0.588492	0.230259
FBgn0085450	158.411	0.548143	0.316705	1.73077	0.0834927	0.588492	0.230259
FBgn0038725	108.084	-0.54018	0.312113	-1.73072	0.0835015	0.588492	0.230259
FBgn0038784	1.6183	0.642103	0.371084	1.73034	0.0835688	NA	NA
FBgn0266570	39.837	-0.642935	0.371693	-1.72975	0.0836757	0.589329	0.229642
FBgn0033628	4.7718	-0.768277	0.444389	-1.72884	0.0838379	NA	NA
FBgn0259236	98.2204	-0.505553	0.292521	-1.72826	0.0839409	0.59016	0.22903
FBgn0020767	159.969	0.473604	0.274035	1.72826	0.0839412	0.59016	0.22903
FBgn0034485	58.4188	0.734795	0.425212	1.72807	0.0839764	0.59016	0.22903
FBgn0016119	1513.76	-0.441504	0.255537	-1.72775	0.0840337	0.59016	0.22903
FBgn0038546	47.4721	-0.556764	0.32237	-1.7271	0.0841503	0.59016	0.22903
FBgn0039486	114.437	-0.514044	0.29765	-1.72701	0.0841659	0.59016	0.22903
FBgn0013348	98.991	-0.670268	0.388129	-1.72692	0.0841819	0.59016	0.22903
FBgn0031449	170.608	-0.478001	0.276895	-1.72629	0.0842946	0.590561	0.228735
FBgn0036809	16.3717	0.72134	0.418262	1.72461	0.0845972	0.591985	0.227689
FBgn0033528	66.9029	-0.571695	0.331539	-1.72437	0.0846415	0.591985	0.227689
FBgn0038881	353.685	0.580252	0.336528	1.72423	0.0846668	0.591985	0.227689
FBgn0001142	376.317	0.495756	0.287573	1.72393	0.0847203	0.591985	0.227689
FBgn0264916	8.1637	-0.7684	0.446255	-1.72189	0.0850903	NA	NA
FBgn0000079	5279.31	0.627146	0.364334	1.72135	0.0851876	0.59486	0.225585
FBgn0040723	1498.22	-0.441378	0.256643	-1.71981	0.0854671	0.59642	0.224448
FBgn0265938	8.57457	-0.765008	0.444988	-1.71917	0.0855841	NA	NA
FBgn0033934	201.413	-0.450756	0.262197	-1.71915	0.0855872	0.596867	0.224122
FBgn0265158	26.03	0.650896	0.378761	1.71849	0.0857076	0.596995	0.22403
FBgn0259168	255.577	0.559134	0.325419	1.71819	0.0857611	0.596995	0.22403
FBgn0030391	30.5396	0.65764	0.382802	1.71796	0.0858035	0.596995	0.22403
FBgn0262789	9.33258	-0.76191	0.443513	-1.7179	0.0858155	NA	NA
FBgn0086778	29.05	0.667628	0.388649	1.71782	0.0858299	0.596995	0.22403
FBgn0265176	1.55476	-0.601219	0.350012	-1.71771	0.0858498	NA	NA
FBgn0001624	380.493	0.537144	0.313059	1.71579	0.0862003	0.598878	0.222662
FBgn0004864	54.2872	0.627964	0.366006	1.71572	0.0862132	0.598878	0.222662
FBgn0053310	7.80981	0.758061	0.441851	1.71565	0.086226	NA	NA
FBgn0037126	41.8396	0.747488	0.436412	1.7128	0.0867489	0.602206	0.220255
FBgn0052720	15.2092	0.710626	0.415144	1.71176	0.086941	0.603023	0.219666
FBgn0051157	60.4326	-0.655137	0.382775	-1.71155	0.0869799	0.603023	0.219666
FBgn0000281	2.1499	0.6253	0.365452	1.71103	0.0870754	NA	NA
FBgn0266384	56.8163	0.607882	0.355306	1.71087	0.0871055	0.6035	0.219323
FBgn0267455	5.94027	0.762913	0.445924	1.71086	0.0871069	NA	NA
FBgn0050147	19.2704	0.697498	0.407803	1.71038	0.0871961	0.603735	0.219154
FBgn0011569	3.70721	0.725189	0.424142	1.70978	0.0873064	NA	NA
FBgn0043539	99.9496	-0.548372	0.320741	-1.7097	0.0873205	0.604203	0.218817
FBgn0000094	3718.69	0.407317	0.2383	1.70926	0.0874025	0.604378	0.218692
FBgn0043535	54.8457	-0.568645	0.332797	-1.70868	0.0875097	0.604513	0.218594
FBgn0003380	129.613	0.573702	0.335784	1.70854	0.0875357	0.604513	0.218594
FBgn0031106	195.005	0.568231	0.332762	1.70762	0.087707	0.605303	0.218027
FBgn0067312	2.1666	-0.669903	0.392411	-1.70715	0.0877945	NA	NA
FBgn0001122	271.879	0.495658	0.290371	1.70698	0.0878254	0.605728	0.217722
FBgn0052103	1294.73	0.405297	0.237548	1.70617	0.0879772	0.606364	0.217267
FBgn0030035	451.107	0.605668	0.355055	1.70584	0.0880373	0.606364	0.217267
FBgn0001218	2749.31	0.465912	0.273187	1.70547	0.0881073	0.606364	0.217267
FBgn0035392	73.9849	-0.514538	0.301771	-1.70506	0.0881831	0.606364	0.217267
FBgn0086057	7.8832	0.761551	0.446706	1.70482	0.0882289	NA	NA
FBgn0036609	11.2988	-0.752569	0.441476	-1.70466	0.0882571	0.606364	0.217267
FBgn0003567	44.0178	0.665593	0.390688	1.70364	0.0884483	0.606364	0.217267
FBgn0261793	863.741	0.499248	0.293196	1.70278	0.0886092	0.606364	0.217267
FBgn0029824	43.216	0.610206	0.358388	1.70264	0.0886356	0.606364	0.217267
FBgn0264436	6.51995	0.756124	0.444092	1.70263	0.0886376	NA	NA
FBgn0033873	648.974	0.588895	0.345914	1.70243	0.0886745	0.606364	0.217267
FBgn0028397	320.867	0.426229	0.250414	1.7021	0.0887367	0.606364	0.217267
FBgn0028532	286.254	-0.52596	0.309016	-1.70205	0.0887466	0.606364	0.217267
FBgn0038173	24.7923	-0.6786	0.398746	-1.70184	0.088786	0.606364	0.217267
FBgn0011695	7752.85	0.434727	0.255468	1.70169	0.0888141	0.606364	0.217267
FBgn0029935	26.6062	0.613633	0.360606	1.70167	0.0888168	0.606364	0.217267
FBgn0010265	5895.93	-0.43072	0.253127	-1.7016	0.0888308	0.606364	0.217267
FBgn0050056	247.229	0.509202	0.299297	1.70133	0.0888812	0.606364	0.217267
FBgn0035452	15.4691	0.70503	0.414406	1.7013	0.0888863	0.606364	0.217267
FBgn0029930	27.1083	0.631001	0.37108	1.70045	0.0890471	0.606954	0.216844
FBgn0261293	2.17028	0.675793	0.397449	1.70033	0.0890695	NA	NA
FBgn0032614	368.221	-0.440828	0.259275	-1.70023	0.0890868	0.606954	0.216844
FBgn0040341	15.3895	-0.756473	0.445187	-1.69922	0.089277	0.60706	0.216768
FBgn0262604	4.04481	0.751332	0.442263	1.69884	0.0893501	NA	NA
FBgn0042104	214.514	-0.506947	0.298456	-1.69856	0.0894013	0.60706	0.216768
FBgn0050077	35.6181	-0.604058	0.355755	-1.69796	0.0895151	0.60706	0.216768
FBgn0035229	61.0535	0.60517	0.35644	1.69782	0.0895423	0.60706	0.216768
FBgn0035490	53.3879	0.658256	0.387739	1.69768	0.089569	0.60706	0.216768
FBgn0053147	51.3872	0.606786	0.357451	1.69754	0.0895955	0.60706	0.216768
FBgn0032744	47.3953	-0.681763	0.401692	-1.69723	0.0896538	0.60706	0.216768
FBgn0020258	2.52718	0.704073	0.414882	1.69704	0.0896882	NA	NA
FBgn0265812	42.882	0.639461	0.376815	1.69701	0.0896939	0.60706	0.216768
FBgn0003525	29.5623	-0.607757	0.358305	-1.6962	0.0898481	0.60706	0.216768
FBgn0031636	160.245	-0.434031	0.25593	-1.69589	0.0899059	0.60706	0.216768
FBgn0036496	59.735	0.680568	0.40131	1.69586	0.0899115	0.60706	0.216768
FBgn0038558	13.4173	-0.733604	0.432636	-1.69566	0.0899498	0.60706	0.216768
FBgn0029504	394.402	0.472702	0.278793	1.69553	0.0899743	0.60706	0.216768
FBgn0041789	252.724	-0.646028	0.381075	-1.69528	0.090023	0.60706	0.216768
FBgn0034197	120.683	-0.502835	0.296645	-1.69507	0.0900615	0.60706	0.216768
FBgn0028699	75.0026	-0.567394	0.334754	-1.69496	0.0900829	0.60706	0.216768
FBgn0033065	156.829	-0.49865	0.294223	-1.6948	0.0901127	0.60706	0.216768
FBgn0052529	168.697	0.544521	0.321336	1.69455	0.0901608	0.60706	0.216768
FBgn0046763	54.7119	0.718857	0.424295	1.69424	0.0902196	0.60706	0.216768
FBgn0030386	53.8039	0.669545	0.395253	1.69397	0.0902716	0.60706	0.216768
FBgn0066293	27.1827	-0.668643	0.394755	-1.69382	0.0903003	0.60706	0.216768
FBgn0030483	11.605	-0.722509	0.426841	-1.69269	0.0905148	0.607257	0.216627
FBgn0058470	25.7438	0.665542	0.393318	1.69212	0.0906225	0.607257	0.216627
FBgn0001311	4.21471	0.748569	0.442387	1.69212	0.090624	NA	NA
FBgn0040372	111.914	0.551863	0.326154	1.69203	0.0906403	0.607257	0.216627
FBgn0031700	174.007	0.54968	0.324871	1.69199	0.0906476	0.607257	0.216627
FBgn0264006	58.6707	0.596135	0.352432	1.69149	0.090744	0.607257	0.216627
FBgn0263870	3.52465	-0.712898	0.421528	-1.69122	0.0907942	NA	NA
FBgn0011828	30.0315	-0.635232	0.375633	-1.69109	0.0908187	0.607257	0.216627
FBgn0015380	42.0654	-0.568719	0.336318	-1.69102	0.0908337	0.607257	0.216627
FBgn0039226	81.394	0.524221	0.310013	1.69096	0.0908439	0.607257	0.216627
FBgn0032648	19.4367	0.718188	0.424806	1.69063	0.0909083	0.607257	0.216627
FBgn0039993	266.925	-0.559955	0.331295	-1.6902	0.0909893	0.607257	0.216627
FBgn0250867	75.3903	0.526519	0.311576	1.68986	0.0910549	0.607257	0.216627
FBgn0004380	45.3462	0.615864	0.364538	1.68944	0.091136	0.607257	0.216627
FBgn0029814	37.1788	0.637266	0.377309	1.68897	0.0912243	0.607257	0.216627
FBgn0033863	271.113	0.570144	0.337631	1.68866	0.0912843	0.607257	0.216627
FBgn0001320	104.928	0.554484	0.328364	1.68862	0.0912914	0.607257	0.216627
FBgn0266451	52.0303	0.603433	0.35736	1.68858	0.0912992	0.607257	0.216627
FBgn0028884	27.924	0.694672	0.411394	1.68858	0.0912997	0.607257	0.216627
FBgn0037894	78.0993	-0.630844	0.373739	-1.68792	0.0914256	0.607715	0.2163
FBgn0024734	15.8167	0.743161	0.440373	1.68757	0.0914931	0.607783	0.216251
FBgn0052304	2.25198	0.65287	0.386994	1.68703	0.091598	NA	NA
FBgn0038079	28.3433	-0.627987	0.372357	-1.68652	0.0916963	0.608501	0.215739
FBgn0052278	181.616	0.560142	0.332149	1.68642	0.0917154	0.608501	0.215739
FBgn0032078	100.059	-0.566005	0.335699	-1.68605	0.0917867	0.608594	0.215672
FBgn0038002	71.4483	-0.547875	0.325141	-1.68504	0.0919808	0.609502	0.215025
FBgn0025833	8.63959	0.749364	0.444723	1.68501	0.091986	NA	NA
FBgn0265713	4.62597	0.732893	0.435108	1.68439	0.0921056	NA	NA
FBgn0040093	279.246	0.660599	0.392287	1.68397	0.0921883	0.610356	0.214416
FBgn0025549	170.444	0.477391	0.283539	1.68369	0.0922422	0.610356	0.214416
FBgn0023529	567.629	0.598642	0.35562	1.68338	0.0923025	0.610356	0.214416
FBgn0262686	13.6011	0.737253	0.438011	1.68319	0.0923392	0.610356	0.214416
FBgn0010217	2872.8	-0.623344	0.370468	-1.68259	0.0924552	0.610624	0.214226
FBgn0030018	189.655	0.453975	0.269899	1.68202	0.0925655	0.610624	0.214226
FBgn0029828	226.229	-0.600257	0.356919	-1.68178	0.0926124	0.610624	0.214226
FBgn0037934	243.953	-0.452385	0.269011	-1.68166	0.0926349	0.610624	0.214226
FBgn0010412	5767.61	-0.473022	0.28131	-1.6815	0.0926667	0.610624	0.214226
FBgn0267957	1.23498	0.549249	0.32681	1.68064	0.0928331	NA	NA
FBgn0264001	86.8533	0.521613	0.310372	1.68061	0.092839	0.611097	0.21389
FBgn0267463	18.268	0.675152	0.401783	1.68039	0.0928813	0.611097	0.21389
FBgn0262357	1218.61	-0.522155	0.310808	-1.67999	0.0929595	0.611097	0.21389
FBgn0039156	238.585	-0.493598	0.293818	-1.67995	0.092968	0.611097	0.21389
FBgn0031907	132.24	-0.622047	0.370468	-1.67908	0.0931356	0.61157	0.213554
FBgn0052652	423.872	0.647894	0.385885	1.67899	0.0931549	0.61157	0.213554
FBgn0034629	142.496	-0.617773	0.368188	-1.67788	0.0933711	0.612246	0.213074
FBgn0265899	47.5089	-0.674918	0.402247	-1.67787	0.093373	0.612246	0.213074
FBgn0032651	11.1759	-0.719197	0.429294	-1.6753	0.0938748	0.615157	0.211014
FBgn0020443	166.996	0.489412	0.2923	1.67435	0.094062	0.615345	0.210881
FBgn0039238	48.8196	0.647375	0.386749	1.67389	0.0941523	0.615345	0.210881
FBgn0040376	46.0816	-0.661727	0.395368	-1.6737	0.0941895	0.615345	0.210881
FBgn0038037	396.582	-0.596259	0.3563	-1.67347	0.0942339	0.615345	0.210881
FBgn0034740	26.4166	-0.656453	0.392276	-1.67345	0.0942395	0.615345	0.210881
FBgn0038610	191.797	0.502079	0.300192	1.67252	0.0944211	0.615345	0.210881
FBgn0040931	887.089	-0.536623	0.320854	-1.67248	0.094429	0.615345	0.210881
FBgn0025839	1150.77	0.670551	0.400991	1.67223	0.0944781	0.615345	0.210881
FBgn0003345	432.422	0.426085	0.254827	1.67206	0.0945134	0.615345	0.210881
FBgn0029785	5083.77	-0.525735	0.31445	-1.67192	0.0945396	0.615345	0.210881
FBgn0037889	302.463	0.503835	0.301353	1.67191	0.0945422	0.615345	0.210881
FBgn0024920	5.83296	-0.74646	0.446525	-1.67171	0.0945815	NA	NA
FBgn0260856	104.455	0.634044	0.379297	1.67163	0.0945973	0.615345	0.210881
FBgn0085454	33.1879	-0.731458	0.437712	-1.6711	0.0947025	0.615653	0.210664
FBgn0266549	64.0679	0.576644	0.34514	1.67076	0.0947696	0.615713	0.210622
FBgn0029589	10.2165	-0.73516	0.44003	-1.6707	0.0947804	NA	NA
FBgn0265098	4.35262	-0.731943	0.438149	-1.67054	0.0948132	NA	NA
FBgn0036165	575.531	0.457334	0.273819	1.67021	0.0948785	0.615877	0.210506
FBgn0051226	3167.38	0.440184	0.263579	1.67003	0.0949134	0.615877	0.210506
FBgn0035028	46.4771	-0.584567	0.350092	-1.66975	0.0949685	0.615877	0.210506
FBgn0034856	1.61061	0.621259	0.372122	1.66951	0.0950171	NA	NA
FBgn0039965	91.0769	-0.550545	0.32978	-1.66943	0.0950319	0.615914	0.21048
FBgn0050401	5.09719	-0.740647	0.443866	-1.66863	0.0951912	NA	NA
FBgn0016687	1037.74	-0.455405	0.273079	-1.66767	0.0953817	0.617213	0.209565
FBgn0033555	96.1686	-0.534851	0.320862	-1.66692	0.0955303	0.617213	0.209565
FBgn0038224	1446.29	-0.423583	0.25416	-1.6666	0.0955943	0.617213	0.209565
FBgn0035816	22.3465	0.708462	0.425147	1.6664	0.0956347	0.617213	0.209565
FBgn0035009	91.8713	0.661521	0.397023	1.6662	0.0956732	0.617213	0.209565
FBgn0023076	48.4534	0.571463	0.343026	1.66595	0.0957238	0.617213	0.209565
FBgn0051407	181.014	0.629483	0.377894	1.66577	0.09576	0.617213	0.209565
FBgn0037611	11.5409	0.707704	0.424878	1.66566	0.0957802	0.617213	0.209565
FBgn0259963	145.687	-0.527672	0.31681	-1.66558	0.0957975	0.617213	0.209565
FBgn0085427	90.2745	0.491951	0.295377	1.6655	0.0958124	0.617213	0.209565
FBgn0030239	286.326	-0.460121	0.276345	-1.66502	0.095908	0.617455	0.209395
FBgn0262163	2.46953	0.685166	0.411631	1.66452	0.0960092	NA	NA
FBgn0085413	28.5235	0.620133	0.372631	1.6642	0.0960722	0.618138	0.208915
FBgn0031298	211.57	0.583896	0.350964	1.66369	0.0961739	0.618221	0.208856
FBgn0030425	187.32	-0.474669	0.285334	-1.66356	0.0962013	0.618221	0.208856
FBgn0037850	63.1469	-0.565176	0.339945	-1.66255	0.0964025	0.61914	0.208211
FBgn0031357	73.2589	-0.492668	0.296395	-1.6622	0.0964721	0.619213	0.20816
FBgn0262006	9.93201	-0.737364	0.443819	-1.66141	0.0966321	NA	NA
FBgn0039219	191.211	-0.474589	0.285684	-1.66124	0.0966655	0.620006	0.207604
FBgn0038700	381.639	-0.453811	0.273233	-1.66089	0.0967353	0.620006	0.207604
FBgn0035142	279.446	0.438875	0.264268	1.66072	0.0967704	0.620006	0.207604
FBgn0026479	197.07	-0.475482	0.286422	-1.66008	0.0968992	0.620072	0.207558
FBgn0024728	61.8585	0.522332	0.314656	1.66001	0.0969123	0.620072	0.207558
FBgn0030510	328.476	0.63742	0.384035	1.6598	0.0969555	0.620072	0.207558
FBgn0050052	76.6848	0.50273	0.30321	1.65803	0.0973121	0.621642	0.20646
FBgn0010078	28480.4	0.626509	0.377895	1.65789	0.0973392	0.621642	0.20646
FBgn0029826	160.138	-0.558762	0.337069	-1.65771	0.0973761	0.621642	0.20646
FBgn0266001	3.25386	0.711384	0.429144	1.65768	0.0973817	NA	NA
FBgn0262819	8.08143	0.740488	0.446723	1.6576	0.0973983	NA	NA
FBgn0050499	182.158	-0.485466	0.29299	-1.65693	0.0975327	0.622268	0.206022
FBgn0015229	140.816	0.526779	0.318049	1.65628	0.0976647	0.622737	0.205695
FBgn0266380	4.61803	0.732004	0.442137	1.6556	0.0978024	NA	NA
FBgn0263397	289.408	0.442289	0.267209	1.65521	0.0978811	0.623074	0.205461
FBgn0036704	65.5606	0.616378	0.372389	1.6552	0.0978841	0.623074	0.205461
FBgn0003435	472.843	0.495973	0.299654	1.65515	0.0978932	0.623074	0.205461
FBgn0035533	122.966	0.53096	0.320974	1.65421	0.0980839	0.623914	0.204875
FBgn0261564	183.624	-0.525712	0.317921	-1.65359	0.0982103	0.624065	0.20477
FBgn0042712	153.495	-0.46445	0.28089	-1.65349	0.0982307	0.624065	0.20477
FBgn0039336	19.6486	-0.686969	0.415549	-1.65316	0.0982984	0.624065	0.20477
FBgn0050055	73.4298	0.540131	0.326769	1.65294	0.0983422	0.624065	0.20477
FBgn0085200	8.61535	-0.721883	0.436741	-1.65288	0.0983543	NA	NA
FBgn0038071	8.94	0.734183	0.444458	1.65186	0.0985628	NA	NA
FBgn0031946	125.004	0.530575	0.321199	1.65186	0.0985636	0.625032	0.204098
FBgn0083983	344.489	0.611727	0.370431	1.65139	0.098659	0.625032	0.204098
FBgn0030218	160.18	-0.456863	0.2767	-1.65111	0.0987153	0.625032	0.204098
FBgn0035356	762.6	-0.428332	0.259431	-1.65104	0.0987295	0.625032	0.204098
FBgn0035427	6.5752	0.730352	0.442479	1.65059	0.0988219	NA	NA
FBgn0261990	526.426	0.475001	0.287796	1.65048	0.0988446	0.625292	0.203917
FBgn0035872	113.772	-0.477345	0.289253	-1.65027	0.098888	0.625292	0.203917
FBgn0004554	4.7866	0.720171	0.436613	1.64945	0.0990556	NA	NA
FBgn0032077	37.2808	-0.611661	0.37084	-1.6494	0.0990667	0.625414	0.203833
FBgn0034184	148.123	0.48774	0.295738	1.64923	0.0991007	0.625414	0.203833
FBgn0036805	615.214	0.430814	0.261238	1.64913	0.0991216	0.625414	0.203833
FBgn0053099	94.4253	-0.577391	0.35016	-1.64894	0.0991608	0.625414	0.203833
FBgn0000326	61.0008	-0.522355	0.316923	-1.64821	0.0993095	0.625414	0.203833
FBgn0037015	12.0511	0.697864	0.423541	1.64769	0.0994165	0.625414	0.203833
FBgn0085240	263.119	-0.630563	0.382725	-1.64756	0.0994429	0.625414	0.203833
FBgn0015298	308.22	0.650216	0.394669	1.64749	0.0994564	0.625414	0.203833
FBgn0036828	151.235	0.596508	0.36209	1.6474	0.0994758	0.625414	0.203833
FBgn0034500	189.035	-0.596984	0.362468	-1.647	0.0995589	0.625414	0.203833
FBgn0010355	32.2374	-0.592056	0.35949	-1.64693	0.0995715	0.625414	0.203833
FBgn0037347	38.2395	0.546768	0.332066	1.64656	0.0996475	0.625414	0.203833
FBgn0262579	1175.31	0.435575	0.264554	1.64645	0.0996713	0.625414	0.203833
FBgn0034363	99.4801	0.616464	0.37449	1.64614	0.0997346	0.625443	0.203813
FBgn0266633	57.1767	0.533534	0.324204	1.64568	0.0998305	0.625675	0.203651
FBgn0039600	147.524	-0.446837	0.271583	-1.6453	0.0999071	0.625787	0.203574
FBgn0259973	1122.5	0.645265	0.392312	1.64477	0.100016	0.626102	0.203355
FBgn0029501	65.4295	-0.669862	0.407439	-1.64408	0.10016	0.626632	0.202988
FBgn0030341	149.969	-0.496544	0.302091	-1.64369	0.10024	0.626707	0.202935
FBgn0036997	33.4568	-0.670272	0.407881	-1.6433	0.10032	0.626707	0.202935
FBgn0030870	86.6849	0.562927	0.342587	1.64317	0.100349	0.626707	0.202935
FBgn0267746	1.68293	0.530405	0.322857	1.64285	0.100414	NA	NA
FBgn0033710	196.903	0.430353	0.262009	1.64251	0.100484	0.627143	0.202634
FBgn0085481	9.53481	0.711865	0.433419	1.64244	0.100499	NA	NA
FBgn0039102	711.579	0.590234	0.359483	1.6419	0.100611	0.627143	0.202634
FBgn0038808	374.834	0.568276	0.346138	1.64176	0.10064	0.627143	0.202634
FBgn0261274	164.461	0.532815	0.324583	1.64154	0.100686	0.627143	0.202634
FBgn0030257	16.3536	-0.684425	0.416975	-1.64141	0.100713	0.627143	0.202634
FBgn0039690	77.7142	-0.525543	0.320328	-1.64064	0.100872	0.627519	0.202373
FBgn0032791	21.1943	-0.642253	0.391487	-1.64055	0.100891	0.627519	0.202373
FBgn0023000	15.2852	0.676639	0.412599	1.63994	0.101017	0.627935	0.202085
FBgn0036466	4.46421	0.705	0.430088	1.6392	0.101172	NA	NA
FBgn0002031	467.245	-0.431215	0.263066	-1.63919	0.101174	0.628174	0.20192
FBgn0052554	12.5869	-0.703227	0.429009	-1.63919	0.101174	0.628174	0.20192
FBgn0030482	576.143	0.484734	0.295804	1.6387	0.101276	0.628441	0.201736
FBgn0284256	198.822	-0.46352	0.283047	-1.63761	0.101503	0.629314	0.201133
FBgn0267468	5.37726	-0.725474	0.443028	-1.63754	0.101519	NA	NA
FBgn0265376	15.9601	0.706595	0.431519	1.63746	0.101535	0.629314	0.201133
FBgn0032495	90.2156	-0.6482	0.396151	-1.63624	0.101789	0.630522	0.2003
FBgn0267230	2.77674	-0.661346	0.404198	-1.63619	0.101799	NA	NA
FBgn0031822	101.162	-0.557564	0.340857	-1.63577	0.101887	0.630764	0.200133
FBgn0082940	2.4326	0.624258	0.381636	1.63574	0.101894	NA	NA
FBgn0025881	6.17204	0.730292	0.446516	1.63553	0.101937	NA	NA
FBgn0035849	137.864	-0.51725	0.316308	-1.63527	0.101992	0.631044	0.19994
FBgn0052833	24.6722	-0.705382	0.431527	-1.63462	0.102129	0.631492	0.199632
FBgn0038918	18.911	-0.700452	0.428578	-1.63436	0.102183	0.631492	0.199632
FBgn0035501	168.763	0.444818	0.272251	1.63385	0.10229	0.63162	0.199544
FBgn0015625	22.6719	-0.710129	0.434676	-1.6337	0.102322	0.63162	0.199544
FBgn0263750	74.0672	0.575449	0.352359	1.63314	0.102441	0.631856	0.199382
FBgn0000045	745.546	-0.391451	0.23972	-1.63295	0.102479	0.631856	0.199382
FBgn0263506	5.61742	0.704812	0.431833	1.63214	0.102649	NA	NA
FBgn0013681	174.069	0.663719	0.406729	1.63185	0.102712	0.632925	0.198647
FBgn0032964	8.01336	-0.728725	0.446715	-1.6313	0.102827	NA	NA
FBgn0267207	5.1575	-0.723317	0.443656	-1.63036	0.103026	NA	NA
FBgn0031312	238.673	0.606626	0.372107	1.63025	0.103049	0.634561	0.197526
FBgn0267656	29.3459	-0.604237	0.370692	-1.63002	0.103097	0.634561	0.197526
FBgn0065057	3.20411	0.647608	0.397519	1.62913	0.103286	NA	NA
FBgn0033408	10.0554	-0.699316	0.429389	-1.62863	0.103391	NA	NA
FBgn0002566	157.622	0.456028	0.280077	1.62822	0.103477	0.636536	0.196177
FBgn0262967	127.106	0.604318	0.371331	1.62744	0.103644	0.63719	0.195731
FBgn0038150	1.58037	0.602658	0.370331	1.62735	0.103663	NA	NA
FBgn0016075	103.498	-0.512458	0.314956	-1.62708	0.103721	0.637294	0.19566
FBgn0036467	334.39	0.526661	0.32377	1.62665	0.103811	0.637484	0.195531
FBgn0036350	5.21378	-0.723115	0.444629	-1.62633	0.103879	NA	NA
FBgn0036062	11.0183	0.698876	0.43	1.62529	0.1041	0.638645	0.194741
FBgn0085474	11.5134	-0.693223	0.426547	-1.6252	0.10412	0.638645	0.194741
FBgn0001078	105.694	0.534095	0.328893	1.62392	0.104394	0.639914	0.193879
FBgn0031050	148.764	-0.484797	0.298582	-1.62366	0.104447	0.639914	0.193879
FBgn0033131	4.09362	-0.714048	0.439962	-1.62298	0.104594	NA	NA
FBgn0037580	208.279	0.485795	0.299338	1.6229	0.104611	0.640549	0.193448
FBgn0265648	1081.65	0.560105	0.345245	1.62234	0.10473	0.640906	0.193206
FBgn0026207	67.3416	-0.485245	0.29916	-1.62203	0.104798	0.640952	0.193175
FBgn0267811	6.08737	-0.724154	0.446493	-1.62187	0.104831	NA	NA
FBgn0037301	57.5072	-0.510936	0.315162	-1.62119	0.104978	0.641486	0.192813
FBgn0034948	231.339	0.447338	0.275955	1.62106	0.105006	0.641486	0.192813
FBgn0263916	104.078	-0.508164	0.313632	-1.62025	0.105178	0.642169	0.19235
FBgn0010638	946.578	0.40447	0.249785	1.61927	0.105389	0.643088	0.19173
FBgn0030354	149.073	0.51838	0.320246	1.61869	0.105513	0.643088	0.19173
FBgn0266251	1.99393	0.633775	0.391592	1.61846	0.105564	NA	NA
FBgn0052666	288.376	0.590751	0.365058	1.61824	0.105611	0.643088	0.19173
FBgn0004647	74.9622	0.548399	0.338892	1.61821	0.105617	0.643088	0.19173
FBgn0267978	17.4873	0.650707	0.402161	1.61802	0.105657	0.643088	0.19173
FBgn0035252	444.258	-0.5549	0.342982	-1.61787	0.105691	0.643088	0.19173
FBgn0030890	186.114	-0.463447	0.286756	-1.61617	0.106057	0.644914	0.190498
FBgn0010240	17.7305	0.682461	0.422558	1.61507	0.106296	0.644914	0.190498
FBgn0027786	385.163	-0.454098	0.281179	-1.61498	0.106316	0.644914	0.190498
FBgn0259959	110.293	0.560374	0.347049	1.61468	0.10638	0.644914	0.190498
FBgn0051092	620.25	0.481096	0.297955	1.61466	0.106384	0.644914	0.190498
FBgn0031505	2555.33	0.642771	0.398097	1.61461	0.106395	0.644914	0.190498
FBgn0027578	113.064	-0.582219	0.360807	-1.61366	0.106602	0.644914	0.190498
FBgn0064766	118.14	0.537503	0.333162	1.61334	0.10667	0.644914	0.190498
FBgn0061196	35.8103	0.641747	0.39784	1.61308	0.106728	0.644914	0.190498
FBgn0283437	83.2603	-0.673269	0.417405	-1.61299	0.106747	0.644914	0.190498
FBgn0038256	108.448	-0.547833	0.339652	-1.61293	0.106761	0.644914	0.190498
FBgn0263995	542.065	0.467661	0.28996	1.61285	0.106778	0.644914	0.190498
FBgn0020305	65.7548	0.577019	0.357796	1.6127	0.106809	0.644914	0.190498
FBgn0038681	466.892	-0.410154	0.254349	-1.61256	0.106839	0.644914	0.190498
FBgn0041775	803.267	0.474006	0.294	1.61227	0.106904	0.644937	0.190483
FBgn0029131	255.052	0.599443	0.371993	1.61144	0.107085	0.645664	0.189994
FBgn0033320	317.919	0.516794	0.320819	1.61086	0.107211	0.646021	0.189753
FBgn0032253	98.5669	-0.465719	0.28916	-1.61059	0.107269	0.646021	0.189753
FBgn0001280	129.221	-0.537422	0.333735	-1.61033	0.107326	0.646021	0.189753
FBgn0266668	12.9767	0.689618	0.428501	1.60937	0.107535	0.646597	0.189366
FBgn0039269	65.2225	0.514524	0.319713	1.60933	0.107543	0.646597	0.189366
FBgn0039115	60.7665	-0.510888	0.317569	-1.60875	0.107671	0.647	0.189095
FBgn0267827	1.99568	0.640078	0.397925	1.60854	0.107717	NA	NA
FBgn0002643	99.0558	0.48948	0.30455	1.60723	0.108005	0.648637	0.187998
FBgn0031310	134.402	-0.491798	0.306065	-1.60684	0.108089	0.648776	0.187905
FBgn0260990	125.324	-0.466166	0.290194	-1.60639	0.108187	0.649001	0.187754
FBgn0031098	38.2602	-0.658646	0.410336	-1.60514	0.108463	0.650288	0.186894
FBgn0032402	42.0263	-0.570322	0.355378	-1.60483	0.108531	0.650315	0.186876
FBgn0036144	88.9207	0.549444	0.342431	1.60454	0.108595	0.650315	0.186876
FBgn0037786	4.09432	-0.712092	0.443895	-1.60419	0.108672	NA	NA
FBgn0028997	104.654	-0.638588	0.39815	-1.60389	0.108739	0.650315	0.186876
FBgn0262682	84.6578	0.597917	0.372834	1.60371	0.108778	0.650315	0.186876
FBgn0030766	50.0432	0.604971	0.377286	1.60348	0.108829	0.650315	0.186876
FBgn0046875	4.19235	-0.699884	0.436497	-1.60341	0.108844	NA	NA
FBgn0037736	17.2425	0.653896	0.407909	1.60304	0.108925	0.650315	0.186876
FBgn0051898	1.41707	-0.541047	0.337642	-1.60243	0.109061	NA	NA
FBgn0031485	50.695	0.556378	0.34724	1.60228	0.109093	0.650315	0.186876
FBgn0032008	248.861	0.58525	0.365276	1.60221	0.109108	0.650315	0.186876
FBgn0034748	31.301	-0.571074	0.356445	-1.60214	0.109125	0.650315	0.186876
FBgn0036090	95.9709	-0.564395	0.352293	-1.60206	0.109142	0.650315	0.186876
FBgn0010313	223.882	0.459967	0.287119	1.60201	0.109154	0.650315	0.186876
FBgn0039882	121.128	-0.451703	0.282031	-1.60161	0.109242	0.650315	0.186876
FBgn0002579	18546.3	0.571425	0.356851	1.6013	0.10931	0.650315	0.186876
FBgn0000055	53.137	0.695626	0.434484	1.60104	0.109368	0.650315	0.186876
FBgn0266410	2539.95	0.394698	0.246537	1.60097	0.109384	0.650315	0.186876
FBgn0051345	10.5185	-0.682089	0.426211	-1.60035	0.10952	0.650761	0.186579
FBgn0031776	275.973	0.486634	0.304231	1.59956	0.109697	0.651449	0.18612
FBgn0037911	71.9359	0.60144	0.376075	1.59925	0.109764	0.651485	0.186096
FBgn0053247	2.07914	0.631611	0.395091	1.59865	0.109899	NA	NA
FBgn0038894	10.4074	-0.698875	0.437235	-1.5984	0.109955	0.65225	0.185586
FBgn0035517	267.041	-0.406996	0.254685	-1.59804	0.110035	0.652361	0.185512
[truncated: 15,422 more rows]

## Sheet:  C. Ecc15 RRS WT 12hours log2(F
Gene ID	NAME	SYMBOL	baseMean	log2(Fold Change)	lfcSE	stat	pvalue	padj/FDR	-log10(FDR)
FBgn0010388	Drosocin	Dro	43324.9	6.12833	0.18539	33.0565	1.25434e-239	1.19927e-235	234.921
FBgn0041579	Attacin-C	AttC	9397.54	5.57312	0.16887	33.0024	7.51213e-239	3.59117e-235	234.445
FBgn0034407	Diptericin B	DptB	8924.21	4.8645	0.168872	28.8058	1.8148e-182	5.78378e-179	178.238
FBgn0004240	Diptericin A	DptA	12756.8	5.24994	0.193985	27.0637	2.63593e-161	6.30054e-158	157.201
FBgn0265577	Induced by Infection	IBIN	1505.96	4.53278	0.168747	26.8615	6.19619e-159	1.18484e-155	154.926
FBgn0041581	Attacin-B	AttB	2612.89	5.06884	0.19372	26.1658	6.51786e-151	1.03862e-147	146.984
FBgn0264541	-	CG43920	3344.54	5.09645	0.200516	25.4166	1.65144e-142	2.25563e-139	138.647
FBgn0283461	Drosomycin	Drs	10723	4.47392	0.180458	24.7921	1.09145e-135	1.30442e-132	131.885
FBgn0014865	Metchnikowin	Mtk	27343.9	4.74714	0.195662	24.2619	4.95367e-130	5.26245e-127	126.279
FBgn0052185	elevated during infection	edin	1594.37	4.69486	0.210405	22.3134	2.73656e-110	2.61643e-107	106.582
FBgn0000277	Cecropin A2	CecA2	2640.46	4.55751	0.212326	21.4647	3.33248e-102	2.89653e-99	98.5381
FBgn0262881	Mtk-like	Mtkl	1697.17	4.04608	0.190915	21.1931	1.10678e-99	8.81824e-97	96.0546
FBgn0266405	-	CG45045	3414.01	3.89088	0.193686	20.0886	9.2787e-90	6.82413e-87	86.166
FBgn0033593	Listericin	Listericin	2258.57	3.27954	0.166616	19.6833	3.00004e-86	2.04881e-83	82.6885
FBgn0000279	Cecropin C	CecC	399.667	4.23457	0.217356	19.4822	1.55477e-84	9.91008e-82	81.0039
FBgn0043578	Peptidoglycan recognition protein SB1	PGRP-SB1	2086.78	3.74667	0.193331	19.3796	1.14701e-83	6.85413e-81	80.164
FBgn0000278	Cecropin B	CecB	142.096	3.54753	0.258699	13.7129	8.49562e-43	4.77804e-40	39.3208
FBgn0035806	Peptidoglycan recognition protein SD	PGRP-SD	244.457	3.082	0.235482	13.0881	3.85327e-39	2.04673e-36	35.6889
FBgn0040653	Daisho1	Dso1	15182.2	2.33512	0.189387	12.3299	6.25315e-35	3.14665e-32	31.5022
FBgn0034511	GNBP-like 3	GNBP-like3	3653.89	2.05978	0.170041	12.1134	8.96649e-34	4.08231e-31	30.3891
FBgn0034328	Bomanin Bicipital 1	BomBc1	365.483	2.50405	0.207999	12.0388	2.22274e-33	9.65983e-31	30.015
FBgn0030310	Peptidoglycan recognition protein SA	PGRP-SA	318.005	1.91129	0.16992	11.2482	2.36493e-29	9.83093e-27	26.0074
FBgn0012042	Attacin-A	AttA	2039.15	3.0928	0.275173	11.2395	2.60906e-29	1.03938e-26	25.9832
FBgn0041182	Thioester-containing protein 2	Tep2	324.631	2.1245	0.195845	10.8479	2.04104e-27	7.80573e-25	24.1076
FBgn0027584	-	CG4757	370.04	2.3687	0.232813	10.1743	2.58351e-24	9.50036e-22	21.0223
FBgn0034329	Bomanin Short 1	BomS1	1983.7	2.14171	0.211538	10.1245	4.30266e-24	1.52362e-21	20.8171
FBgn0039759	-	CG9733	64.9508	2.72278	0.273436	9.95765	2.33516e-23	7.97373e-21	20.0983
FBgn0262794	-	CG43175	105.92	2.2265	0.232412	9.57995	9.70899e-22	3.20095e-19	18.4947
FBgn0261989	-	CG42807	819.052	1.39341	0.154637	9.01088	2.04418e-19	6.51482e-17	16.1861
FBgn0067905	Daisho2	Dso2	5103.53	1.53921	0.172967	8.89883	5.64392e-19	1.74069e-16	15.7593
FBgn0262003	-	CG42821	287.225	1.86649	0.21591	8.64475	5.39243e-18	1.61116e-15	14.7929
FBgn0040736	Bomanin Short 3	BomS3	3454.06	1.53763	0.190896	8.05478	7.96241e-16	2.23908e-13	12.6499
FBgn0010385	Defensin	Def	1593.17	2.18687	0.276352	7.91334	2.50576e-15	6.79377e-13	12.1679
FBgn0038530	Attacin-D	AttD	251.994	1.98071	0.250382	7.91077	2.55806e-15	6.79377e-13	12.1679
FBgn0035022	-	CG11413	37.2317	2.07529	0.271423	7.64595	2.07407e-14	5.35951e-12	11.2709
FBgn0028855	-	CG15282	65.5671	1.90506	0.270253	7.04918	1.79971e-12	4.52817e-10	9.34408
FBgn0034741	-	CG4269	178.256	1.43667	0.206366	6.96176	3.3604e-12	8.23816e-10	9.08417
FBgn0043575	Peptidoglycan recognition protein SC2	PGRP-SC2	1797.73	1.17313	0.172557	6.79852	1.05698e-11	2.46483e-09	8.60821
FBgn0030041	-	CG12116	662.256	1.23929	0.182806	6.77926	1.20797e-11	2.74986e-09	8.56069
FBgn0023129	astray	aay	1169.2	1.05545	0.159688	6.60946	3.85724e-11	8.57652e-09	8.06669
FBgn0038465	Immune-regulated catalase	Irc	508.059	1.10565	0.167556	6.5987	4.14775e-11	9.01286e-09	8.04514
FBgn0262481	-	CG43071	145.577	1.29126	0.202372	6.38065	1.76336e-10	3.74655e-08	7.42637
FBgn0260746	Ectoderm-expressed 3	Ect3	154.869	1.32446	0.2115	6.2622	3.79578e-10	7.88944e-08	7.10295
FBgn0038610	-	CG7675	295.118	1.06979	0.174224	6.1403	8.2365e-10	1.67551e-07	6.77585
FBgn0036106	-	CG6409	5770.85	0.789966	0.130062	6.07379	1.24928e-09	2.4884e-07	6.60408
FBgn0020416	Imaginal disc growth factor 1	Idgf1	325.878	1.0122	0.167229	6.05278	1.42363e-09	2.77782e-07	6.5563
FBgn0041710	yellow-f	yellow-f	64.3213	1.44063	0.238334	6.04457	1.49811e-09	2.86469e-07	6.54292
FBgn0262838	Bomanin Tailed 1	BomT1	93.4498	1.4747	0.244307	6.03626	1.57729e-09	2.95695e-07	6.52916
FBgn0032281	-	CG17107	462.98	1.14119	0.190156	6.00132	1.95721e-09	3.59864e-07	6.44386
FBgn0266569	-	CG42259	225.402	1.32359	0.221855	5.96601	2.43127e-09	4.38592e-07	6.35794
FBgn0026415	Imaginal disc growth factor 4	Idgf4	2134.63	0.861239	0.144484	5.96079	2.5102e-09	4.44444e-07	6.35218
FBgn0085256	-	CG34227	1351.59	0.894008	0.152676	5.85561	4.75274e-09	7.9721e-07	6.09843
FBgn0000047	Actin 88F	Act88F	160.42	1.40253	0.246378	5.69259	1.25123e-08	1.96115e-06	5.70749
FBgn0085244	-	CG34215	417.696	0.959515	0.171432	5.59705	2.18035e-08	3.36232e-06	5.47336
FBgn0000276	Cecropin A1	CecA1	2359.49	1.50181	0.277897	5.40422	6.50922e-08	9.28876e-06	5.03204
FBgn0083938	BG642163	BG642163	210.735	1.27394	0.23847	5.34212	9.1867e-08	1.25477e-05	4.90143
FBgn0032810	-	CG13077	263.521	1.02596	0.191964	5.34455	9.06399e-08	1.25477e-05	4.90143
FBgn0052694	-	CG32694	199.536	0.962327	0.180872	5.32048	1.03495e-07	1.39368e-05	4.85584
FBgn0040734	Bomanin Short 5	BomS5	6149.64	1.00145	0.190865	5.24691	1.54672e-07	2.02579e-05	4.69341
FBgn0037534	ELOVL fatty acid elongase 7	Elovl7	727.593	0.836482	0.161552	5.17779	2.24533e-07	2.90102e-05	4.53745
FBgn0034515	-	CG13428	590.933	0.781303	0.15137	5.16156	2.44904e-07	3.12203e-05	4.50556
FBgn0034512	Bombardier	Bbd	7641.57	0.914525	0.177392	5.1554	2.53084e-07	3.18387e-05	4.49705
FBgn0025583	Bomanin Short 2	BomS2	3649.42	1.02262	0.199259	5.13209	2.86535e-07	3.53508e-05	4.4516
FBgn0035176	materazzi	mat	366.186	0.888633	0.173193	5.13088	2.88397e-07	3.53508e-05	4.4516
FBgn0035544	-	CG15021	263.251	1.0659	0.208022	5.12399	2.99141e-07	3.62036e-05	4.44125
FBgn0038299	Serpin 88Eb	Spn88Eb	167.422	0.955619	0.187488	5.09697	3.45127e-07	4.07378e-05	4.39
FBgn0034290	-	CG5773	642.709	0.869763	0.171804	5.06253	4.13727e-07	4.7091e-05	4.32706
FBgn0027929	Nimrod B1	NimB1	47.8579	1.29778	0.256644	5.05672	4.2652e-07	4.7976e-05	4.31898
FBgn0283427	Fatty acid synthase 1	FASN1	2209.24	0.886609	0.176392	5.02636	4.99889e-07	5.55749e-05	4.25512
FBgn0028396	Turandot A	TotA	479.17	1.18466	0.236354	5.01224	5.38001e-07	5.84526e-05	4.2332
FBgn0039023	Neprilysin-like 14	Nepl14	43.9092	1.28928	0.257612	5.00473	5.59414e-07	6.00962e-05	4.22115
FBgn0033820	-	CG4716	3726.12	0.817964	0.164353	4.97686	6.46239e-07	6.78977e-05	4.16814
FBgn0039239	-	CG13641	117.466	1.0335	0.20813	4.96565	6.84706e-07	7.11574e-05	4.14778
FBgn0037915	-	CG6790	136.035	1.11075	0.224578	4.94597	7.57657e-07	7.70634e-05	4.11315
FBgn0039564	Neprilysin 7	Nep7	59.7974	1.24469	0.253424	4.91149	9.03874e-07	9.00202e-05	4.04566
FBgn0034761	-	CG4250	455.451	0.837468	0.172421	4.85711	1.19109e-06	0.000117402	3.93032
FBgn0031626	-	CG15631	132.717	1.00674	0.208256	4.83414	1.3372e-06	0.000129141	3.88893
FBgn0032286	-	CG7300	116.696	1.04505	0.217788	4.7985	1.59858e-06	0.00015284	3.81576
FBgn0011559	Accessory gland protein 36DE	Acp36DE	1252.16	0.913653	0.191366	4.77437	1.80267e-06	0.000168974	3.77218
FBgn0086906	sallimus	sls	2600.64	0.686402	0.14484	4.73905	2.14725e-06	0.000195522	3.7088
FBgn0265180	-	CG44245	365.848	0.820501	0.173539	4.72806	2.26676e-06	0.000204458	3.6894
FBgn0038803	-	CG5191	398.157	0.742587	0.159427	4.65783	3.19553e-06	0.000285537	3.54434
FBgn0039629	-	CG11842	72.1986	1.06161	0.229841	4.6189	3.85786e-06	0.000338394	3.47058
FBgn0003495	spatzle	spz	138.382	0.94817	0.208737	4.54241	5.56148e-06	0.000470561	3.32738
FBgn0051025	Protein phosphatase 1c interacting protein 1	Ppi1	606.432	0.699369	0.154132	4.53748	5.69305e-06	0.000477467	3.32106
FBgn0264077	Calnexin 14D	Cnx14D	68.3769	1.01593	0.226421	4.48689	7.22704e-06	0.000590579	3.22872
FBgn0038412	Zinc/iron regulated transporter-related protein 89B	Zip89B	123.978	0.97729	0.217745	4.48822	7.18194e-06	0.000590579	3.22872
FBgn0262579	Sterile alpha and Armadillo motif	Sarm	1550.99	0.634031	0.14195	4.46657	7.94829e-06	0.000632777	3.19875
FBgn0030925	Hayan	Hayan	114.936	0.957668	0.215214	4.44984	8.59355e-06	0.000673467	3.17168
FBgn0038607	hemingway	hmw	210.817	0.7917	0.179758	4.40424	1.06155e-05	0.000811957	3.09047
FBgn0028984	Serpin 88Ea	Spn88Ea	261.775	0.894827	0.205464	4.35515	1.32974e-05	0.000986709	3.00581
FBgn0039022	Neprilysin-like 13	Nepl13	75.0066	0.985071	0.226362	4.35174	1.3506e-05	0.000993317	3.00291
FBgn0036925	schumacher-levy	schuy	151.379	0.920634	0.212186	4.33881	1.43257e-05	0.00104556	2.98065
FBgn0035977	Peptidoglycan recognition protein LF	PGRP-LF	49.4041	1.08445	0.253444	4.27884	1.87869e-05	0.00130161	2.88552
FBgn0051921	-	CG31921	236.129	0.76296	0.179521	4.24999	2.13784e-05	0.00144964	2.83874
FBgn0028538	Secretory 71	Sec71	76.9334	1.0227	0.240869	4.24586	2.17758e-05	0.00146618	2.83381
FBgn0061197	salto	salto	577.372	0.668643	0.157687	4.24031	2.23214e-05	0.00149241	2.82611
FBgn0038160	-	CG9759	123.819	0.991567	0.234061	4.23636	2.27176e-05	0.00150835	2.8215
FBgn0033919	-	CG8547	223.561	0.727718	0.171943	4.23231	2.31302e-05	0.00152516	2.81669
FBgn0038250	-	CG3505	103.395	0.874419	0.206922	4.22585	2.38045e-05	0.00155887	2.80719
FBgn0011695	Ejaculatory bulb protein III	EbpIII	11109.8	0.71362	0.169152	4.2188	2.45601e-05	0.00159398	2.79752
FBgn0036311	-	CG17666	242.533	0.762734	0.181041	4.21304	2.51954e-05	0.00160535	2.79443
FBgn0031561	Immune induced molecule 33	IM33	7811.11	0.661223	0.157	4.21163	2.53537e-05	0.00160535	2.79443
FBgn0262717	Skeletor	Skeletor	55.7951	1.02919	0.245581	4.19082	2.77942e-05	0.00173687	2.76023
FBgn0027843	Carbonic anhydrase 2	CAH2	406.014	0.741443	0.176876	4.19189	2.76641e-05	0.00173687	2.76023
FBgn0032520	-	CG10859	190.453	0.781016	0.188256	4.1487	3.34371e-05	0.00206253	2.6856
FBgn0000489	Protein kinase, cAMP-dependent, catalytic subunit 3	Pka-C3	459.341	0.676103	0.163246	4.14161	3.4488e-05	0.00211371	2.67495
FBgn0265191	Glycogenin	Gyg	105.822	0.883725	0.215466	4.10146	4.10554e-05	0.00246155	2.60879
FBgn0052072	Elongase 68alpha	Elo68alpha	148.745	0.80923	0.197665	4.09394	4.24113e-05	0.0025186	2.59884
FBgn0022355	Transferrin 1	Tsf1	7037.18	0.662886	0.165758	3.99912	6.35794e-05	0.00363314	2.43972
FBgn0034121	-	CG6262	259.869	0.773424	0.193942	3.98791	6.66575e-05	0.0037489	2.4261
FBgn0085454	-	CG34425	61.4297	0.969451	0.244604	3.96334	7.3907e-05	0.0040579	2.3917
FBgn0052110	-	CG32110	37.881	1.01101	0.256525	3.94118	8.10827e-05	0.00439864	2.35668
FBgn0034331	Bomanin Bicipital 2	BomBc2	3593.75	0.731859	0.185744	3.94015	8.14308e-05	0.00439864	2.35668
FBgn0262880	-	CG43235	92.4143	0.913762	0.232358	3.93256	8.40453e-05	0.00451436	2.3454
FBgn0035505	tipE homolog 2	Teh2	72.7918	0.930861	0.237026	3.92725	8.59239e-05	0.00456399	2.34066
FBgn0037064	-	CG9389	391.826	0.757158	0.19298	3.9235	8.72702e-05	0.00460989	2.33631
FBgn0035343	-	CG16762	472.319	0.800951	0.204782	3.91124	9.18253e-05	0.0047975	2.31899
FBgn0020415	Imaginal disc growth factor 2	Idgf2	464.203	0.643262	0.165473	3.88741	0.000101319	0.00523627	2.28098
FBgn0037810	slender lobes	sle	169.542	0.787352	0.203596	3.86722	0.000110081	0.00565854	2.2473
FBgn0034827	Kinesin-like protein at 59D	Klp59D	239.769	0.791359	0.204971	3.86083	0.000113004	0.00576025	2.23956
FBgn0052425	-	CG32425	1056.19	0.656065	0.170615	3.8453	0.000120406	0.00599584	2.22215
FBgn0002865	Male-specific RNA 98Ca	Mst98Ca	774.261	0.596609	0.15521	3.84387	0.000121109	0.00599962	2.22188
FBgn0262035	-	CG42846	65.8131	0.891284	0.232214	3.8382	0.000123942	0.00605821	2.21766
FBgn0038181	-	CG9297	239.24	0.725982	0.189171	3.8377	0.000124193	0.00605821	2.21766
FBgn0011725	twin	twin	941.55	0.63268	0.164776	3.83963	0.00012322	0.00605821	2.21766
FBgn0033954	-	CG12860	993.616	0.550883	0.14394	3.82718	0.000129618	0.00629077	2.2013
FBgn0039114	Lipid storage droplet-1	Lsd-1	705.726	0.656885	0.171869	3.82202	0.000132361	0.00639145	2.1944
FBgn0005666	bent	bt	1595.09	0.552716	0.147024	3.75936	0.000170348	0.00779281	2.10831
FBgn0038179	-	CG9312	143.356	0.751401	0.200804	3.74196	0.000182587	0.00827355	2.08231
FBgn0028870	-	CG4691	385.528	0.637709	0.170389	3.74266	0.000182084	0.00827355	2.08231
FBgn0035638	Tektin C	Tektin-C	127.393	0.774045	0.207396	3.73221	0.000189804	0.0085198	2.06957
FBgn0031347	no individualized sperm	nis	512.308	0.584826	0.157215	3.7199	0.000199298	0.00890416	2.05041
FBgn0035089	Pherokine 3	Phk-3	204.501	0.770923	0.207735	3.71109	0.000206368	0.00910284	2.04082
FBgn0028986	Serpin 38F	Spn38F	930.867	0.702835	0.189759	3.70383	0.000212365	0.00931388	2.03087
FBgn0035957	-	CG5144	82.23	0.863786	0.23371	3.69597	0.000219045	0.00951949	2.02139
FBgn0027376	rha	rha	139.162	0.804368	0.217971	3.69025	0.000224034	0.00969225	2.01358
FBgn0262583	-	CG43123	82.055	0.806891	0.218857	3.68684	0.000227056	0.00977317	2.00996
FBgn0034143	-	CG8303	31.4818	0.978605	0.266134	3.67711	0.000235888	0.0100684	1.99704
FBgn0039419	-	CG12290	376.282	0.600109	0.163536	3.66959	0.000242939	0.0101928	1.99171
FBgn0027949	msb1l	msb1l	75.5395	0.807912	0.22071	3.66052	0.000251707	0.0104181	1.98221
FBgn0267253	-	CG32700	174.938	0.687998	0.188111	3.65741	0.00025478	0.0104998	1.97882
FBgn0031251	-	CG4213	67.4196	0.828367	0.227294	3.64448	0.000267937	0.0108549	1.96438
FBgn0038130	-	CG8630	95.3838	0.801763	0.219979	3.64473	0.00026767	0.0108549	1.96438
FBgn0263118	taxi	tx	75.1791	0.886533	0.243923	3.63448	0.000278546	0.0111898	1.95118
FBgn0053110	-	CG33110	116.545	0.728866	0.201455	3.61801	0.000296872	0.0116806	1.93253
FBgn0005626	pale	ple	180.013	0.676457	0.186912	3.61911	0.000295615	0.0116806	1.93253
FBgn0051092	Lipophorin receptor 2	LpR2	941.909	0.556917	0.1544	3.60698	0.000309787	0.0120893	1.9176
FBgn0031617	-	CG15635	110.815	0.852092	0.237768	3.58371	0.000338743	0.0129033	1.8893
FBgn0039152	Rootletin	Root	91.0632	0.76656	0.2139	3.58373	0.000338719	0.0129033	1.8893
FBgn0261258	regeneration	rgn	497.635	0.559651	0.156486	3.57637	0.000348398	0.0131661	1.88054
FBgn0003249	Rhodopsin 3	Rh3	184.738	0.736961	0.207441	3.55264	0.000381391	0.0141886	1.84806
FBgn0029167	Hemolectin	Hml	134.414	0.734327	0.207696	3.53559	0.000406867	0.0150195	1.82334
FBgn0005659	Ets at 98B	Ets98B	222.727	0.620798	0.175908	3.5291	0.000416979	0.0153336	1.81436
FBgn0003162	Punch	Pu	304.594	0.695331	0.197594	3.519	0.000433183	0.0158079	1.80113
FBgn0261928	-	CG42795	77.7847	0.811291	0.231275	3.5079	0.000451657	0.0163572	1.78629
FBgn0264979	-	CG4267	152.32	0.695898	0.198608	3.50388	0.000458537	0.0164358	1.78421
FBgn0034435	wurstfest	fest	1228.73	0.565786	0.161486	3.50362	0.000458987	0.0164358	1.78421
FBgn0039238	-	CG7016	58.3655	0.842651	0.241122	3.49471	0.000474582	0.0169309	1.77132
FBgn0010482	lethal (2) 01289	l(2)01289	145.704	0.683968	0.196168	3.48664	0.000489124	0.0173204	1.76144
FBgn0052568	-	CG32568	291.267	0.680008	0.196301	3.46411	0.000531993	0.0186315	1.72975
FBgn0030307	-	CG33235	35.405	0.917391	0.264918	3.46293	0.000534331	0.018645	1.72944
FBgn0266801	-	CG45263	155.705	0.66161	0.191458	3.45564	0.000548993	0.0189492	1.72241
FBgn0031690	-	CG7742	176.529	0.660889	0.191623	3.4489	0.000562882	0.0193587	1.71312
FBgn0015586	Accessory gland protein 76A	Acp76A	92.6395	0.864802	0.252372	3.4267	0.000610964	0.0206411	1.68527
FBgn0032472	-	CG9928	1060.91	0.723004	0.210909	3.42803	0.00060797	0.0206411	1.68527
FBgn0260745	midline fasciclin	mfas	1146.65	0.608751	0.178163	3.41682	0.000633562	0.0213292	1.67103
FBgn0033174	-	CG11125	545.688	0.587097	0.172467	3.40412	0.000663773	0.0220359	1.65687
FBgn0051320	HEAT repeat containing 2	HEATR2	90.8529	0.794432	0.233956	3.39564	0.000684674	0.0222659	1.65236
FBgn0050156	-	CG30156	100.704	0.730735	0.215619	3.38901	0.000701455	0.0223554	1.65062
FBgn0033149	-	CG11060	102.634	0.726154	0.214252	3.38925	0.00070085	0.0223554	1.65062
FBgn0034133			236.787	0.587401	0.173248	3.39053	0.000697578	0.0223554	1.65062
FBgn0259736	-	CG42390	169.789	0.627744	0.185475	3.38451	0.000713044	0.0226492	1.64495
FBgn0263321	-	CG43402	122.789	0.725256	0.214588	3.37976	0.000725488	0.0229682	1.63887
FBgn0035346	-	CG1146	415.786	0.675807	0.200111	3.37715	0.0007324	0.0231105	1.63619
FBgn0039495	-	CG5909	33.6958	0.887226	0.263128	3.37184	0.000746674	0.0233299	1.63209
FBgn0036415	-	CG7768	520.16	0.679237	0.2025	3.35425	0.000795803	0.0244652	1.61145
FBgn0050271	-	CG30271	189.588	0.642135	0.192482	3.33607	0.00084971	0.0258729	1.58716
FBgn0011230	purity of essence	poe	260.19	0.610313	0.182908	3.33672	0.00084773	0.0258729	1.58716
FBgn0039521	-	CG5402	786.299	0.66126	0.19845	3.33212	0.000861862	0.0261596	1.58237
FBgn0028987	Serpin 28F	Spn28F	525.035	0.729189	0.219835	3.31698	0.000909963	0.027351	1.56303
FBgn0262894	-	CG43249	120.148	0.779917	0.235392	3.31327	0.000922116	0.02738	1.56257
FBgn0036931	-	CG14183	296.659	0.611087	0.184803	3.3067	0.000944027	0.0279438	1.55371
FBgn0032495	-	CG16820	211.129	0.7717	0.23372	3.30181	0.00096062	0.0281118	1.55111
FBgn0040759	-	CG13177	103.592	0.745161	0.225591	3.30315	0.000956065	0.0281118	1.55111
FBgn0085337	-	CG34308	86.4649	0.738218	0.22347	3.30343	0.000955095	0.0281118	1.55111
FBgn0028997	nmdyn-D7	nmdyn-D7	218.4	0.634997	0.192922	3.29146	0.000996682	0.0289644	1.53814
FBgn0263048	Glycerol-3-phosphate dehydrogenase 3	Gpdh3	261.867	0.662174	0.201484	3.28648	0.00101447	0.0292149	1.5344
FBgn0260474	-	CG30002	115.207	0.693557	0.211113	3.28524	0.00101895	0.0292557	1.53379
FBgn0037339	Phosphatidylinositol 4-kinase II alpha	Pi4KIIalpha	149.493	0.663037	0.202387	3.27609	0.00105256	0.0300403	1.5223
FBgn0036659	-	CG9701	171.593	0.674427	0.206033	3.2734	0.00106262	0.0302374	1.51946
FBgn0062961	long non-coding RNA:CR33942	lncRNA:CR33942	108.713	0.71394	0.21921	3.25688	0.00112646	0.0317701	1.49798
FBgn0038248	-	CG7886	366.756	0.566477	0.174136	3.25307	0.00114166	0.0320101	1.49471
FBgn0037906	Peptidoglycan recognition protein LB	PGRP-LB	957.855	0.622365	0.191438	3.25099	0.00115002	0.0321502	1.49282
FBgn0036969	Serpin 77Bb	Spn77Bb	1790.68	0.562516	0.173411	3.24384	0.0011793	0.0328725	1.48317
FBgn0037819	Phytanoyl-CoA dioxygenase domain containing 1	Phyhd1	279.15	0.612364	0.189158	3.23732	0.00120659	0.0332456	1.47827
FBgn0032773	fondue	fon	722.319	0.581102	0.179596	3.23561	0.00121383	0.033349	1.47692
FBgn0014395	touch insensitive larva B	tilB	35.4503	0.874177	0.270431	3.23254	0.00122696	0.0336131	1.47349
FBgn0054002	-	CG34002	77.5071	0.745839	0.232234	3.21159	0.00132003	0.0357232	1.44705
FBgn0004882	oo18 RNA-binding protein	orb	194.326	0.637458	0.198733	3.20761	0.00133843	0.036047	1.44313
FBgn0032771	-	CG17349	122.243	0.707601	0.221339	3.19691	0.00138907	0.037306	1.42822
FBgn0031279	-	CG3544	61.4219	0.755124	0.236307	3.19552	0.00139578	0.037381	1.42735
FBgn0004414	male-specific opa containing gene	msopa	3008.85	0.643945	0.201595	3.19425	0.00140194	0.0374411	1.42665
FBgn0014073	Tie-like receptor tyrosine kinase	Tie	69.2495	0.756728	0.237216	3.19004	0.00142252	0.0377798	1.42274
FBgn0030051	Serine Protease Immune Response Integrator	spirit	76.7111	0.826137	0.260656	3.16945	0.00152726	0.0402262	1.39549
FBgn0035144	Kahuli	Kah	27.3201	0.840213	0.265863	3.16032	0.00157597	0.0410569	1.38661
FBgn0046999	-	CG6429	117.822	0.710026	0.224651	3.16057	0.00157461	0.0410569	1.38661
FBgn0003149	Paramyosin	Prm	612.107	0.646231	0.204409	3.16145	0.00156984	0.0410569	1.38661
FBgn0033603	Cuticular protein 47Ef	Cpr47Ef	45.4589	0.789552	0.250035	3.15777	0.0015898	0.0412709	1.38436
FBgn0032471	-	CG5122	147.806	0.731335	0.231639	3.15722	0.00159282	0.0412709	1.38436
FBgn0040735	Bomanin Tailed 2	BomT2	1345.29	0.668852	0.212985	3.14037	0.00168737	0.042793	1.36863
FBgn0265264	-	CG17097	663.034	0.679802	0.216555	3.13917	0.00169429	0.0428547	1.368
FBgn0038690	-	CG11703	95.9406	0.668758	0.21424	3.12154	0.00179909	0.045029	1.34651
FBgn0261816	-	CG42758	103.133	0.695962	0.223181	3.11838	0.0018185	0.0453961	1.34298
FBgn0035380	-	CG9970	181.627	0.637941	0.205478	3.10467	0.00190491	0.0469403	1.32845
FBgn0031878	septin interacting protein 2	sip2	212.964	0.565171	0.182711	3.09326	0.00197972	0.0486584	1.31284
FBgn0050069	-	CG30069	178.824	0.615046	0.199219	3.08728	0.00201995	0.0495199	1.30522
FBgn0031037	-	CG14207	434.648	0.575112	0.186782	3.07905	0.00207659	0.050366	1.29786
FBgn0025388	Alstrom syndrome 1a	Alms1a	62.1515	0.725239	0.235769	3.07606	0.00209758	0.0506437	1.29547
FBgn0036835	-	CG14075	93.6412	0.734824	0.238944	3.0753	0.00210291	0.0506446	1.29547
FBgn0051099	-	CG31099	88.2681	0.709435	0.230878	3.07278	0.00212077	0.0509463	1.29289
FBgn0030814	-	CG4955	129.263	0.677558	0.221436	3.05984	0.00221454	0.052933	1.27627
FBgn0036157	-	CG7560	111.142	0.653257	0.213867	3.0545	0.00225436	0.0536168	1.2707
FBgn0039598	aquarius	aqrs	103.252	0.735984	0.243019	3.0285	0.00245767	0.0564851	1.24807
FBgn0260429	-	CG42524	100.696	0.626194	0.206954	3.02576	0.00248005	0.0566446	1.24684
FBgn0038952	-	CG7069	388.09	0.610651	0.201836	3.02548	0.00248239	0.0566446	1.24684
FBgn0037796	-	CG12814	56.7721	0.72466	0.240265	3.01609	0.00256058	0.0580136	1.23647
FBgn0086359	Invadolysin	Invadolysin	167.875	0.609835	0.202146	3.01681	0.00255453	0.0580136	1.23647
FBgn0033031	-	CG8245	59.2623	0.804218	0.266842	3.01384	0.00257965	0.0581699	1.2353
FBgn0038345	maca	maca	83.4967	0.726515	0.241914	3.00319	0.00267166	0.0597741	1.22349
FBgn0046763	-	CG17278	79.9741	0.700215	0.233244	3.00208	0.00268145	0.0597741	1.22349
FBgn0035976	Peptidoglycan recognition protein LC	PGRP-LC	275.322	0.55577	0.185186	3.00115	0.00268966	0.0598043	1.22327
FBgn0265739	long non-coding RNA:CR44546	lncRNA:CR44546	986.097	-0.551297	0.183643	-3.00201	0.00268205	0.0597741	1.22349
FBgn0039118	-	CG10208	167.293	-0.596922	0.196567	-3.03673	0.0023916	0.055771	1.25359
FBgn0038723	-	CG6195	259.494	-0.572026	0.188319	-3.03753	0.00238525	0.0557589	1.25369
FBgn0038407	-	CG6126	234.82	-0.562582	0.184944	-3.0419	0.00235089	0.0552258	1.25786
FBgn0031654	Jonah 25Bii	Jon25Bii	953.687	-0.617766	0.202085	-3.05695	0.00223598	0.0533122	1.27317
FBgn0004087	Dihydrofolate reductase	Dhfr	117.047	-0.634526	0.206884	-3.06706	0.00216176	0.0518009	1.28566
FBgn0052205	hairpin RNA:CR32205	hpRNA:CR32205	41.2832	-0.779363	0.25316	-3.07854	0.0020802	0.050366	1.29786
FBgn0031538	-	CG3246	470.995	-0.573001	0.185969	-3.08116	0.00206193	0.0502912	1.29851
FBgn0030984	twiggy	tgy	63.5017	-0.727351	0.234068	-3.10744	0.00188716	0.0466232	1.3314
FBgn0259957	-	CG42467	35.0182	-0.81571	0.26236	-3.10912	0.00187643	0.046478	1.33275
FBgn0083983	mitochondrial ribosomal protein L34	mRpL34	307.994	-0.581732	0.186618	-3.11723	0.00182559	0.0454543	1.34243
FBgn0030572	mitochondrial ribosomal protein S25	mRpS25	334.286	-0.598445	0.190701	-3.13814	0.00170024	0.0428918	1.36763
FBgn0013680	mitochondrial NADH-ubiquinone oxidoreductase chain 2	mt:ND2	520.857	-0.658192	0.209582	-3.14051	0.00168657	0.042793	1.36863
FBgn0013683	mitochondrial NADH-ubiquinone oxidoreductase chain 4L	mt:ND4L	144.33	-0.660758	0.210058	-3.14559	0.00165751	0.0424866	1.37175
FBgn0037612	-	CG8112	194.541	-0.603984	0.191587	-3.15253	0.00161861	0.0418257	1.37856
FBgn0028920	-	CG8997	4307.06	-0.592052	0.186729	-3.17065	0.00152096	0.0401711	1.39609
FBgn0052643	-	CG32643	80.2707	-0.744415	0.234475	-3.17481	0.00149933	0.0397095	1.40111
FBgn0263830	-	CG40486	152.672	-0.700131	0.219252	-3.19327	0.0014067	0.0374636	1.42639
FBgn0267327	Accessory gland-specific peptide 33A	Acp33A	2625.85	-0.554416	0.172661	-3.21102	0.00132267	0.0357232	1.44705
FBgn0040575	-	CG15922	455.377	-0.569005	0.1771	-3.2129	0.00131404	0.0356917	1.44743
FBgn0250831	BG642167	BG642167	1166.68	-0.605946	0.187665	-3.22888	0.00124278	0.0339491	1.46917
FBgn0259971	-	CG42481	10857	-0.644892	0.199032	-3.24014	0.00119471	0.0330133	1.48131
FBgn0033723	-	CG13155	31.311	-0.889281	0.274242	-3.24269	0.00118409	0.0329101	1.48267
FBgn0053138	1,4-Alpha-Glucan Branching Enzyme	AGBE	263.061	-0.574467	0.176432	-3.25602	0.00112986	0.0317723	1.49795
FBgn0051788	-	CG31788	2846.67	-0.715051	0.219011	-3.26491	0.00109497	0.0309735	1.50901
FBgn0036381	-	CG8745	944.77	-0.586537	0.178736	-3.28159	0.00103224	0.0295486	1.52946
FBgn0035695	-	CG10226	241.191	-0.777081	0.236368	-3.28759	0.00101049	0.0291882	1.53479
FBgn0002565	Larval serum protein 2	Lsp2	184.71	-0.910119	0.276684	-3.28938	0.00100408	0.0290908	1.53624
FBgn0038516	Pyrroline-5-carboxylate reductase-like 2	P5cr-2	242.933	-0.597628	0.181061	-3.30071	0.000964404	0.0281118	1.55111
FBgn0037723	Spermidine Synthase	SpdS	199.671	-0.69258	0.209817	-3.30088	0.000963821	0.0281118	1.55111
FBgn0030518	-	CG11134	380.153	-0.580149	0.175005	-3.31503	0.000916323	0.027351	1.56303
FBgn0033999	-	CG8093	410.867	-0.621425	0.187417	-3.31573	0.000914042	0.027351	1.56303
FBgn0036023	-	CG18179	263.507	-0.678852	0.204817	-3.31444	0.00091828	0.027351	1.56303
FBgn0015584	Accessory gland protein 53Ea	Acp53Ea	3306.74	-0.557096	0.16754	-3.32516	0.000883679	0.0266526	1.57426
FBgn0259701	-	CG42355	186.322	-0.670208	0.199202	-3.36447	0.000766908	0.0236529	1.62611
FBgn0261534	lethal (2) 34Fc	l(2)34Fc	377.171	-0.659702	0.196009	-3.36566	0.000763595	0.023627	1.62659
FBgn0034001	mitochondrial ribosomal protein L41	mRpL41	160.635	-0.711724	0.211209	-3.36976	0.000752331	0.0234301	1.63023
FBgn0053977	Dolichyl-phosphate mannosyltransferase subunit 3	Dpm3	245.085	-0.570733	0.16908	-3.37553	0.000736742	0.023171	1.63506
FBgn0032066	Lysosomal alpha-mannosidase III	LManIII	191.792	-0.659173	0.194338	-3.39189	0.00069413	0.0223554	1.65062
FBgn0053511	-	CG33511	75.2261	-0.740465	0.218134	-3.39454	0.000687445	0.0222802	1.65208
FBgn0039761	-	CG18404	2477.33	-0.56317	0.165812	-3.39644	0.000682696	0.0222659	1.65236
FBgn0030773	-	CG9676	214.414	-0.589569	0.17357	-3.39671	0.000682	0.0222659	1.65236
FBgn0262571	-	CG43111	245.243	-0.611328	0.179721	-3.40155	0.000670061	0.0220912	1.65578
FBgn0034152	Accessory gland protein 53C14a	Acp53C14a	4476.27	-0.573462	0.168334	-3.40669	0.000657556	0.0219056	1.65945
FBgn0031653	Jonah 25Biii	Jon25Biii	15023.7	-0.609261	0.178667	-3.41004	0.000649539	0.0217903	1.66174
FBgn0050373	-	CG30373	374.474	-0.64785	0.189024	-3.42735	0.000609504	0.0206411	1.68527
FBgn0260393	-	CG17147	32.0796	-0.930583	0.271101	-3.43261	0.000597802	0.0204128	1.6901
FBgn0040649	-	CG15461	311.585	-0.637638	0.185156	-3.44379	0.000573626	0.0196575	1.70647
FBgn0033093	-	CG3270	442.912	-0.589005	0.169369	-3.47764	0.000505847	0.0177809	1.75005
FBgn0260444	CCR4-NOT transcription complex subunit 10	Not10	156.121	-0.666069	0.191194	-3.48374	0.000494466	0.017445	1.75833
FBgn0044030	mitochondrial ribosomal protein S14	mRpS14	275.583	-0.628938	0.180277	-3.48873	0.000485314	0.0172494	1.76323
FBgn0261060	Seminal fluid protein 93F	Sfp93F	1749.85	-0.70942	0.202297	-3.50683	0.000453481	0.0163612	1.78618
FBgn0250841	-	CG17242	1362.06	-0.579432	0.164323	-3.52618	0.000421598	0.015444	1.81124
FBgn0031417	-	CG3597	358.199	-0.63325	0.177171	-3.57422	0.000351273	0.0131816	1.88003
FBgn0037788	Carbonic anhydrase 7	CAH7	675.831	-0.574592	0.160467	-3.58076	0.000342601	0.0129985	1.88611
FBgn0259968	Seminal fluid protein 60F	Sfp60F	7493.2	-0.712142	0.198175	-3.59349	0.000326274	0.0125281	1.90211
FBgn0020906	Jonah 25Bi	Jon25Bi	2755.35	-0.69543	0.193269	-3.59826	0.000320357	0.0123506	1.90831
FBgn0051485	transfer RNA:Lysine-CTT 2-1 pseudogene	tRNA:Lys-CTT-2-1Psi	58.1972	-0.849877	0.236146	-3.59895	0.000319506	0.0123506	1.90831
FBgn0010078	Ribosomal protein L23	RpL23	23608.1	-0.596042	0.165479	-3.60192	0.000315875	0.0122767	1.91092
FBgn0036135	mitochondrial ribosomal protein L2	mRpL2	255.247	-0.646899	0.178759	-3.61883	0.000295932	0.0116806	1.93253
FBgn0061198	Haematopoietic stem/progenitor cell protein 300	HSPC300	287.28	-0.592901	0.163532	-3.6256	0.000288287	0.0114846	1.93988
FBgn0053002	mitochondrial ribosomal protein L27	mRpL27	329.078	-0.624664	0.172167	-3.62824	0.000285355	0.0114154	1.94251
FBgn0030999	Mucin related 18B	Mur18B	3260.22	-0.580225	0.159263	-3.6432	0.000269268	0.0108628	1.96406
FBgn0033367	Prophenoloxidase 2	PPO2	92.1898	-0.787241	0.214878	-3.66366	0.000248635	0.0103357	1.98566
FBgn0263597	Accessory gland protein 98AB	Acp98AB	31590.4	-0.660657	0.180202	-3.66621	0.000246174	0.010278	1.98809
FBgn0019624	Cytochrome c oxidase subunit 5A	COX5A	4168.45	-0.598478	0.162962	-3.67249	0.000240198	0.0101928	1.99171
FBgn0030356	long non-coding RNA:CR32661	lncRNA:CR32661	564.332	-0.70687	0.19178	-3.68584	0.000227949	0.00977317	2.00996
FBgn0083953	-	CG34117	508.471	-0.64572	0.1746	-3.69829	0.000217059	0.00947626	2.02336
FBgn0039697	-	CG7834	2555.62	-0.595716	0.160535	-3.7108	0.000206601	0.00910284	2.04082
FBgn0034354	Glutathione S transferase E11	GstE11	299.096	-0.661813	0.178049	-3.71702	0.000201586	0.0089645	2.04747
FBgn0035722	-	CG10075	390.881	-0.599292	0.160509	-3.73371	0.000188683	0.00850943	2.0701
FBgn0039298	takeout	to	542.756	-0.643138	0.170629	-3.76922	0.000163759	0.00752741	2.12335
FBgn0003034	Sex Peptide	SP	9240.91	-0.630575	0.167214	-3.77107	0.000162546	0.00750774	2.12449
FBgn0033428	Uroporphyrinogen decarboxylase	Urod	567.034	-0.589681	0.15613	-3.77687	0.000158814	0.007371	2.13247
FBgn0031108	-	CG15459	879.84	-0.667868	0.176711	-3.77943	0.00015719	0.00733117	2.13483
FBgn0032518	Ribosomal protein L24	RpL24	11762.3	-0.573967	0.151722	-3.78301	0.000154943	0.00726182	2.13895
FBgn0038820	-	CG4000	801.188	-0.601595	0.158799	-3.78841	0.000151614	0.0071408	2.14625
FBgn0002579	Ribosomal protein L36	RpL36	16444.4	-0.559676	0.147411	-3.79671	0.000146629	0.00694022	2.15863
FBgn0024293	Serpin 43Ab	Spn43Ab	1621.18	-0.602213	0.158239	-3.80571	0.000141395	0.00672577	2.17226
FBgn0022359	Sorbitol dehydrogenase-2	Sodh-2	156.338	-0.814838	0.214108	-3.80573	0.000141388	0.00672577	2.17226
FBgn0044511	mitochondrial ribosomal protein S21	mRpS21	298.558	-0.625712	0.164277	-3.80888	0.000139596	0.00670694	2.17348
FBgn0036015	-	CG3088	251.101	-0.711286	0.184927	-3.84631	0.000119911	0.00599584	2.22215
FBgn0039682	Odorant-binding protein 99c	Obp99c	6327.34	-0.782857	0.203175	-3.85311	0.000116628	0.00586886	2.23145
FBgn0261055	Seminal fluid protein 26Ad	Sfp26Ad	1327.57	-0.644576	0.167131	-3.8567	0.000114927	0.00581386	2.23554
FBgn0010053	Juvenile hormone epoxide hydrolase 1	Jheh1	553.769	-0.577903	0.149705	-3.86026	0.000113265	0.00576025	2.23956
FBgn0262601	Small ribonucleoprotein particle protein SmB	SmB	135.921	-0.804811	0.206367	-3.8999	9.62318e-05	0.00500039	2.301
FBgn0051226	-	CG31226	4680.11	-0.613559	0.156683	-3.91591	9.00624e-05	0.00473124	2.32502
FBgn0028336			937.513	-0.608287	0.154755	-3.93064	8.47189e-05	0.00452513	2.34437
FBgn0030251	-	CG2145	876.276	-0.734979	0.185472	-3.96275	7.40914e-05	0.0040579	2.3917
FBgn0263763	-	CG43680	508.935	-0.832229	0.210044	-3.96216	7.42739e-05	0.0040579	2.3917
FBgn0263082	-	CG43350	221.391	-0.688861	0.173586	-3.96842	7.23508e-05	0.00402178	2.39558
FBgn0262099	-	CG42852	17679.4	-0.73399	0.184829	-3.97118	7.15179e-05	0.00399873	2.39808
FBgn0261602	Ribosomal protein L8	RpL8	18784.1	-0.573746	0.143519	-3.9977	6.39611e-05	0.00363314	2.43972
FBgn0034645	NADH dehydrogenase (ubiquinone) B12 subunit	ND-B12	2820.18	-0.627891	0.157101	-3.99675	6.42193e-05	0.00363314	2.43972
FBgn0040349	-	CG3699	459.529	-0.69492	0.173787	-3.99869	6.36948e-05	0.00363314	2.43972
FBgn0036759	-	CG5577	317.687	-0.704339	0.176219	-3.99695	6.41629e-05	0.00363314	2.43972
FBgn0262896	-	CG43251	297.094	-0.719981	0.179614	-4.00849	6.1109e-05	0.00356258	2.44824
FBgn0050410	Ribose-5-phosphate isomerase	Rpi	707.116	-0.62809	0.154514	-4.06494	4.8045e-05	0.00281815	2.55004
FBgn0025454	Cytochrome P450 6g1	Cyp6g1	813.422	-0.838095	0.206038	-4.06767	4.74862e-05	0.00280257	2.55244
FBgn0040001			675.29	-0.662394	0.161533	-4.10068	4.11932e-05	0.00246155	2.60879
FBgn0086355	Triose phosphate isomerase	Tpi	2073.83	-0.553106	0.133902	-4.13068	3.61688e-05	0.00218867	2.65982
FBgn0031373	-	CG15358	146.819	-0.784071	0.189514	-4.13727	3.5146e-05	0.00214032	2.66952
FBgn0031971	Starvation-upregulated protein	Sirup	449.409	-0.662659	0.15904	-4.16661	3.09158e-05	0.00191939	2.71684
FBgn0051779	Accessory gland protein 24A4	Acp24A4	3226.47	-0.753846	0.178741	-4.21753	2.4699e-05	0.00159398	2.79752
FBgn0051091	-	CG31091	45.9382	-1.03178	0.244716	-4.21624	2.48409e-05	0.00159398	2.79752
FBgn0003076	Phosphoglucose mutase 1	Pgm1	1505.58	-0.737027	0.173223	-4.25479	2.09242e-05	0.00142897	2.84498
FBgn0264513	long non-coding RNA:CR43912	lncRNA:CR43912	713.414	-0.651675	0.152721	-4.26709	1.98038e-05	0.00136219	2.86576
FBgn0040211	homogentisate 1,2-dioxygenase	hgo	54.9562	-1.06535	0.248927	-4.27975	1.87103e-05	0.00130161	2.88552
FBgn0259951	Seminal fluid protein 24Ba	Sfp24Ba	70.0261	-0.9842	0.229217	-4.29375	1.75681e-05	0.00123506	2.90831
FBgn0031505	NADH dehydrogenase (ubiquinone) B14.5 B subunit	ND-B14.5B	2064.15	-0.727341	0.169149	-4.3	1.70799e-05	0.00120964	2.91734
FBgn0035042	-	CG3640	681.806	-0.668146	0.155252	-4.30361	1.68035e-05	0.00119894	2.9212
FBgn0037913	fatty acid binding protein	fabp	4298.78	-0.624108	0.144155	-4.32943	1.49493e-05	0.00107681	2.96786
FBgn0022774	Ornithine aminotransferase precursor	Oat	113.345	-0.868026	0.200515	-4.32899	1.49792e-05	0.00107681	2.96786
FBgn0003358	Jonah 99Ci	Jon99Ci	1418.72	-0.696787	0.160001	-4.3549	1.3313e-05	0.000986709	3.00581
FBgn0039802	dj-1beta	dj-1beta	473.941	-0.747189	0.170903	-4.37201	1.2311e-05	0.000926815	3.03301
FBgn0042119	Cuticular protein 65Au	Cpr65Au	1460.27	-0.617952	0.14078	-4.38948	1.1362e-05	0.000862163	3.06441
FBgn0262574	-	CG43114	563.374	-0.745385	0.168948	-4.41192	1.02458e-05	0.000790003	3.10237
FBgn0030593	-	CG9512	359.751	-0.896869	0.202131	-4.43707	9.11922e-06	0.000708852	3.14944
FBgn0085453	Methenyltetrahydrofolate synthetase	Mthfs	411.088	-0.800791	0.17935	-4.46497	8.00817e-06	0.000632777	3.19875
FBgn0058469	long non-coding RNA:CR40469	lncRNA:CR40469	74669.6	-0.744713	0.166455	-4.47396	7.67837e-06	0.000616915	3.20977
FBgn0003274	Ribosomal protein LP2	RpLP2	27609.5	-0.629299	0.140488	-4.47939	7.48573e-06	0.000606534	3.21714
FBgn0040931	-	CG9034	1035.69	-0.690065	0.153056	-4.50857	6.52658e-06	0.000542614	3.26551
FBgn0265538	-	CG44388	7693.62	-0.669827	0.146364	-4.57643	4.72969e-06	0.000403755	3.39388
FBgn0030362	regucalcin	regucalcin	1099.52	-0.988761	0.215879	-4.58016	4.64625e-06	0.000400205	3.39772
FBgn0038718	-	CG17752	393.014	-0.735194	0.159825	-4.6	4.22486e-06	0.000367218	3.43508
FBgn0259715	-	CG42369	1471.7	-0.855829	0.183947	-4.65258	3.27808e-06	0.000290201	3.5373
FBgn0040705	NADH dehydrogenase (ubiquinone) B8 subunit	ND-B8	604.635	-0.783007	0.164803	-4.75118	2.02234e-06	0.000185919	3.73068
FBgn0050042	Cuticular protein 49Ab	Cpr49Ab	573.549	-0.905846	0.190462	-4.75604	1.97427e-06	0.000183262	3.73693
FBgn0261061	Seminal fluid protein 96F	Sfp96F	11413.6	-0.694245	0.145181	-4.78194	1.73613e-06	0.000164348	3.78424
FBgn0001125	Glutamate oxaloacetate transaminase 2	Got2	1058.12	-0.676964	0.139918	-4.83831	1.30947e-06	0.000127754	3.89363
FBgn0031277	-	CG13947	2637.04	-0.800773	0.162503	-4.92775	8.31798e-07	8.37139e-05	4.0772
FBgn0085195	-	CG34166	2030.3	-1.05134	0.212161	-4.9554	7.21802e-07	7.42059e-05	4.12956
FBgn0019928	Ser8	Ser8	435.469	-1.01737	0.203731	-4.99368	5.92408e-07	6.29335e-05	4.20112
FBgn0053319	-	CR33319	71.9211	-1.34391	0.267824	-5.0179	5.2238e-07	5.74078e-05	4.24103
FBgn0031418	-	CG3609	1170.9	-0.702582	0.138672	-5.0665	4.05191e-07	4.66751e-05	4.33091
FBgn0015035	Cytochrome P450 4e3	Cyp4e3	181.227	-0.964981	0.189555	-5.09078	3.56595e-07	4.15781e-05	4.38114
FBgn0262948	-	CG43267	276.98	-0.881096	0.172105	-5.11953	3.06297e-07	3.66063e-05	4.43644
FBgn0023477	Transaldolase	Taldo	2263.69	-0.824124	0.156235	-5.2749	1.32831e-07	1.76389e-05	4.75353
FBgn0032076	Argininosuccinate lyase	Argl	293.709	-0.914233	0.170452	-5.36357	8.15941e-08	1.14724e-05	4.94035
FBgn0026721	fat-spondin	fat-spondin	409.58	-0.94315	0.173639	-5.43167	5.58297e-08	8.08769e-06	5.09218
FBgn0030968	-	CG7322	425.719	-0.874262	0.159745	-5.47285	4.42862e-08	6.51415e-06	5.18614
FBgn0036992	4-hydroxyphenylpyruvate dioxygenase	Hpd	141.569	-1.0902	0.198834	-5.48296	4.18266e-08	6.24851e-06	5.20422
FBgn0035484	-	CG11594	342.944	-0.902786	0.163495	-5.52179	3.35556e-08	5.09246e-06	5.29307
FBgn0085201	Cytochrome c oxidase subunit 7A-like 2	COX7AL2	1092.08	-0.944651	0.165841	-5.69611	1.2257e-08	1.95316e-06	5.70926
FBgn0030737			491.919	-0.978599	0.171396	-5.70957	1.13259e-08	1.83537e-06	5.73628
FBgn0283437	Prophenoloxidase 1	PPO1	115.586	-1.20803	0.207109	-5.83282	5.44991e-09	8.98389e-07	6.04654
FBgn0024289	Sorbitol dehydrogenase 1	Sodh-1	694.052	-1.14659	0.195596	-5.86205	4.57179e-09	7.80552e-07	6.1076
FBgn0001187	Hexokinase C	Hex-C	793.311	-0.852773	0.145216	-5.87246	4.29376e-09	7.46411e-07	6.12702
FBgn0033271	-	CG8708	100.813	-1.5116	0.220494	-6.85553	7.10463e-12	1.69818e-09	8.77002
FBgn0002563	Larval serum protein 1 beta	Lsp1beta	339.139	-1.85182	0.222212	-8.3336	7.8423e-17	2.27213e-14	13.6436
FBgn0039685	Odorant-binding protein 99b	Obp99b	2488.82	-2.40685	0.196909	-12.2232	2.33805e-34	1.11771e-31	30.9517

## Sheet:  D. Ecc15 RRS SCR 12hours log2(
Gene ID	NAME	SYMBOL	baseMean	log2(Fold Change)	lfcSE	stat	pvalue	padj/FDR	-log10(FDR)
FBgn0283461	Drosomycin	Drs	7463	4.9009	0.256851	19.0808	3.64959e-81	3.88389e-77	76.4107
FBgn0004240	Diptericin A	DptA	11305.8	5.56321	0.296044	18.7918	8.8117e-79	4.6887e-75	74.3289
FBgn0264541	-	CG43920	10031.4	6.16385	0.344919	17.8704	2.00451e-71	7.11067e-68	67.1481
FBgn0265577	Induced by Infection	IBIN	1791.68	4.7478	0.310361	15.2977	7.92529e-53	2.10852e-49	48.676
FBgn0014865	Metchnikowin	Mtk	44278.6	4.97997	0.33998	14.6478	1.39092e-48	2.96044e-45	44.5286
FBgn0043578	Peptidoglycan recognition protein SB1	PGRP-SB1	2388.86	3.7412	0.25876	14.4582	2.22586e-47	3.94794e-44	43.4036
FBgn0000277	Cecropin A2	CecA2	5713.72	5.29121	0.369435	14.3224	1.5848e-46	2.40936e-43	42.6181
FBgn0041581	Attacin-B	AttB	3965.96	5.26027	0.36859	14.2713	3.30261e-46	4.3933e-43	42.3572
FBgn0000279	Cecropin C	CecC	407.474	4.23746	0.336496	12.5929	2.31071e-36	2.73229e-33	32.5635
FBgn0035806	Peptidoglycan recognition protein SD	PGRP-SD	434.935	3.85617	0.316501	12.1837	3.79488e-34	4.03851e-31	30.3938
FBgn0033593	Listericin	Listericin	3024.54	3.61958	0.297634	12.1612	5.00337e-34	4.84054e-31	30.3151
FBgn0034328	Bomanin Bicipital 1	BomBc1	812.168	3.66579	0.319423	11.4763	1.73599e-30	1.53953e-27	26.8126
FBgn0010388	Drosocin	Dro	31241.8	4.58634	0.408113	11.2379	2.65562e-29	2.17394e-26	25.6628
FBgn0262881	Mtk-like	Mtkl	2259.34	3.91105	0.378279	10.3391	4.69091e-25	3.56576e-22	21.4478
FBgn0266405	-	CG45045	2423.2	3.37878	0.355673	9.49969	2.10509e-21	1.40015e-18	17.8538
FBgn0039239	-	CG13641	367.07	3.1846	0.341583	9.32308	1.13015e-20	7.07476e-18	17.1503
FBgn0041579	Attacin-C	AttC	9259.73	3.90328	0.422208	9.24493	2.35395e-20	1.39171e-17	16.8565
FBgn0034511	GNBP-like 3	GNBP-like3	3818.68	2.8702	0.311988	9.19972	3.58869e-20	2.01004e-17	16.6968
FBgn0027584	-	CG4757	175.06	2.43614	0.269884	9.02662	1.77059e-19	9.42133e-17	16.0259
FBgn0038530	Attacin-D	AttD	624.006	3.54176	0.396947	8.9225	4.5588e-19	2.31023e-16	15.6363
FBgn0003162	Punch	Pu	648.151	2.76269	0.309975	8.91262	4.98404e-19	2.41092e-16	15.6178
FBgn0000276	Cecropin A1	CecA1	3364.66	3.31695	0.373181	8.88832	6.20415e-19	2.87063e-16	15.542
FBgn0000278	Cecropin B	CecB	144.035	3.66696	0.415779	8.81949	1.14977e-18	5.09828e-16	15.2926
FBgn0266569	-	CG42259	932.399	3.41452	0.390668	8.74021	2.32673e-18	9.90443e-16	15.0042
FBgn0010385	Defensin	Def	6658.09	3.44319	0.43556	7.9052	2.67513e-15	1.09495e-12	11.9606
FBgn0262838	Bomanin Tailed 1	BomT1	168.784	2.78723	0.367093	7.59272	3.13253e-14	1.23468e-11	10.9084
FBgn0036659	-	CG9701	207.158	1.94029	0.300109	6.4653	1.01095e-10	3.36205e-08	7.4734
FBgn0034094	Transferrin 3	Tsf3	89.3556	2.01145	0.319344	6.2987	3.00156e-10	9.67957e-08	7.01414
FBgn0067905	Daisho2	Dso2	4296.56	1.83407	0.293189	6.25559	3.96026e-10	1.23956e-07	6.90673
FBgn0039759	-	CG9733	53.2191	2.68722	0.441971	6.08007	1.20129e-09	3.45517e-07	6.46153
FBgn0040734	Bomanin Short 5	BomS5	7835.47	1.9657	0.323955	6.06784	1.29645e-09	3.63075e-07	6.44
FBgn0041182	Thioester-containing protein 2	Tep2	216.106	1.77869	0.295741	6.01435	1.80609e-09	4.92831e-07	6.3073
FBgn0264979	-	CG4267	213.844	1.67464	0.280787	5.96408	2.46009e-09	6.54508e-07	6.18409
FBgn0038465	Immune-regulated catalase	Irc	485.822	1.63509	0.276381	5.91605	3.29773e-09	8.55963e-07	6.06755
FBgn0032281	-	CG17107	688.087	2.06299	0.349187	5.90799	3.46316e-09	8.77499e-07	6.05675
FBgn0035022	-	CG11413	30.3879	2.47542	0.424286	5.83431	5.40152e-09	1.33681e-06	5.87393
FBgn0030925	Hayan	Hayan	262.397	2.35367	0.4051	5.81008	6.24413e-09	1.51023e-06	5.82096
FBgn0043575	Peptidoglycan recognition protein SC2	PGRP-SC2	1718.85	1.47011	0.256512	5.73117	9.9738e-09	2.35869e-06	5.62733
FBgn0030310	Peptidoglycan recognition protein SA	PGRP-SA	335.779	1.77853	0.320724	5.54535	2.93362e-08	6.64246e-06	5.17767
FBgn0038631	-	CG7695	381.96	1.76222	0.318212	5.53788	3.06148e-08	6.78756e-06	5.16829
FBgn0262004	-	CG42822	45.6225	1.96198	0.359426	5.45864	4.79786e-08	1.04202e-05	4.98213
FBgn0035023	Ion transport peptide	ITP	249.102	1.52975	0.284169	5.38324	7.31583e-08	1.5571e-05	4.80768
FBgn0003495	spatzle	spz	138.819	1.60026	0.301408	5.30928	1.10061e-07	2.2966e-05	4.63891
FBgn0031701	Turandot M	TotM	172.314	1.85344	0.358793	5.16576	2.39468e-07	4.71929e-05	4.32612
FBgn0034329	Bomanin Short 1	BomS1	1984.86	2.02239	0.391799	5.16181	2.44576e-07	4.73232e-05	4.32493
FBgn0027929	Nimrod B1	NimB1	61.5827	2.00421	0.38915	5.15023	2.60172e-07	4.85745e-05	4.31359
FBgn0032810	-	CG13077	244.074	1.57167	0.305056	5.15207	2.57626e-07	4.85745e-05	4.31359
FBgn0038160	-	CG9759	183.884	1.97012	0.384667	5.12163	3.029e-07	5.55769e-05	4.25511
FBgn0035977	Peptidoglycan recognition protein LF	PGRP-LF	79.9328	1.6363	0.320476	5.10585	3.2931e-07	5.93986e-05	4.22622
FBgn0032638	Serine protease homolog 93	SPH93	26.0468	2.073	0.407171	5.09124	3.55733e-07	6.30952e-05	4.2
FBgn0062961	long non-coding RNA:CR33942	lncRNA:CR33942	192.518	1.81735	0.371801	4.88796	1.01884e-06	0.000172103	3.76421
FBgn0034741	-	CG4269	204.039	1.68895	0.359575	4.69707	2.63918e-06	0.000432094	3.36442
FBgn0260746	Ectoderm-expressed 3	Ect3	179.263	1.70545	0.36342	4.69278	2.6952e-06	0.000434581	3.36193
FBgn0030356	long non-coding RNA:CR32661	lncRNA:CR32661	420.806	1.63545	0.349832	4.67496	2.94005e-06	0.000466985	3.3307
FBgn0262003	-	CG42821	396.591	1.89666	0.412244	4.60083	4.20802e-06	0.000658555	3.18141
FBgn0019828	don juan	dj	1062.8	1.30207	0.283876	4.58675	4.50209e-06	0.000694367	3.15841
FBgn0031561	Immune induced molecule 33	IM33	7846.76	1.30017	0.286286	4.54152	5.58509e-06	0.000849094	3.07104
FBgn0262794	-	CG43175	123.887	1.97915	0.436225	4.537	5.70605e-06	0.000855264	3.0679
FBgn0028855	-	CG15282	69.9668	1.82152	0.404936	4.49831	6.84965e-06	0.00101242	2.99464
FBgn0086677	jelly belly	jeb	93.9517	1.58502	0.353281	4.48657	7.23773e-06	0.00105512	2.9767
FBgn0036877	-	CG9452	53.4143	1.71924	0.38582	4.45606	8.3479e-06	0.00118451	2.92646
FBgn0034082	-	CG10734	102.665	1.41228	0.323353	4.36759	1.25622e-05	0.00169224	2.77154
FBgn0030981	-	CG14191	22.9754	1.84796	0.425039	4.34773	1.37555e-05	0.0017852	2.74831
FBgn0266758	Extended synaptotagmin-like protein 2	Esyt2	212.231	1.19096	0.27388	4.34846	1.37099e-05	0.0017852	2.74831
FBgn0040736	Bomanin Short 3	BomS3	2195.27	1.32296	0.304557	4.34387	1.39992e-05	0.00179494	2.74595
FBgn0263479	small Cajal body-specific RNA : PsiU2-35.45	scaRNA:PsiU2-35.45	18.4222	1.92595	0.446717	4.31134	1.62268e-05	0.00205579	2.68702
FBgn0033250	-	CG14762	188.931	1.26635	0.293985	4.30754	1.65083e-05	0.00206683	2.68469
FBgn0032943	Tetraspanin 39D	Tsp39D	76.1704	1.5142	0.355421	4.26031	2.04145e-05	0.00249714	2.60256
FBgn0085426	Rad, Gem/Kir family member 3	Rgk3	50.3834	1.39105	0.328334	4.23668	2.26849e-05	0.0027125	2.56663
FBgn0030927	-	CG15046	12.3717	1.88534	0.446011	4.22711	2.36717e-05	0.00276829	2.55779
FBgn0035544	-	CG15021	147.13	1.34658	0.318548	4.22726	2.36555e-05	0.00276829	2.55779
FBgn0265064	long non-coding RNA:CR44175	lncRNA:CR44175	63.2492	1.39386	0.331076	4.21009	2.55274e-05	0.0029211	2.53445
FBgn0264255			131.463	1.31711	0.315487	4.17484	2.98202e-05	0.00334049	2.47619
FBgn0034512	Bombardier	Bbd	5448.26	1.08809	0.261076	4.16771	3.07675e-05	0.0034107	2.46716
FBgn0001230	Heat shock protein 68	Hsp68	141.859	1.12209	0.27092	4.14177	3.44632e-05	0.00374243	2.42685
FBgn0011296	lethal (2) essential for life	l(2)efl	1310.09	1.24928	0.302776	4.1261	3.68971e-05	0.00396625	2.40162
FBgn0031560	-	CG16713	672.926	1.00471	0.246492	4.07604	4.58092e-05	0.00482675	2.31635
FBgn0030975	Succinate dehydrogenase, subunit B (iron-sulfur)-like	SdhBL	270.404	1.43604	0.353575	4.06148	4.87632e-05	0.00508763	2.29348
FBgn0036101	Ninjurin A	NijA	129.983	1.44142	0.355364	4.05618	4.98825e-05	0.00515388	2.28787
FBgn0029728	-	CG2861	17.8411	1.61752	0.40067	4.03703	5.41321e-05	0.00548642	2.26071
FBgn0000422	Dopa decarboxylase	Ddc	205.164	1.45223	0.36235	4.00781	6.12843e-05	0.00598337	2.22305
FBgn0263766	antisense RNA:CR43683	asRNA:CR43683	100.822	1.66087	0.415091	4.00121	6.30189e-05	0.00604186	2.21883
FBgn0038299	Serpin 88Eb	Spn88Eb	202.985	1.46891	0.367087	4.00154	6.29309e-05	0.00604186	2.21883
FBgn0038412	Zinc/iron regulated transporter-related protein 89B	Zip89B	123.043	1.33659	0.33677	3.96885	7.22201e-05	0.00684396	2.16469
FBgn0034145	-	CG5065	1457.11	0.956943	0.241204	3.96737	7.26713e-05	0.00684396	2.16469
FBgn0013700	mitochondrial transfer RNA:Methionine-CAT	mt:tRNA:Met-CAT	105.973	1.61046	0.406279	3.96394	7.3724e-05	0.0068822	2.16227
FBgn0034407	Diptericin B	DptB	11964.1	1.72849	0.436769	3.95744	7.57583e-05	0.00701061	2.15424
FBgn0036287	-	CG10663	39.174	1.50146	0.380964	3.94122	8.10679e-05	0.00737372	2.13231
FBgn0000108	beta amyloid protein precursor-like	Appl	192.123	1.2469	0.321094	3.88329	0.000103052	0.00921582	2.03547
FBgn0036951	-	CG7017	30.8787	1.51704	0.392128	3.86873	0.000109404	0.00970228	2.01313
FBgn0030051	Serine Protease Immune Response Integrator	spirit	115.324	1.53081	0.398946	3.83713	0.000124482	0.0108585	1.96423
FBgn0033538	-	CG11883	50.6834	1.43227	0.375269	3.81666	0.000135272	0.0114251	1.94214
FBgn0005626	pale	ple	220.289	1.45973	0.384289	3.79852	0.000145563	0.0121022	1.91714
FBgn0054003	Nimrod B3	NimB3	211.446	1.28268	0.33789	3.79614	0.000146969	0.0121244	1.91634
FBgn0052412	Glutaminyl cyclase	QC	218.836	1.27567	0.337001	3.78536	0.000153487	0.0124688	1.90418
FBgn0035623	methuselah-like 2	mthl2	18.5894	1.54049	0.408255	3.77335	0.000161071	0.0127154	1.89567
FBgn0030277	-	CG1394	959.582	1.28138	0.339786	3.77115	0.000162497	0.0127154	1.89567
FBgn0038803	-	CG5191	322.176	0.987526	0.261498	3.77642	0.0001591	0.0127154	1.89567
FBgn0250871	papillote	pot	232.85	1.43338	0.382375	3.74861	0.000177817	0.0135832	1.867
FBgn0029736	-	CG4041	85.9969	1.34907	0.365557	3.69047	0.000223842	0.0164285	1.7844
FBgn0262107	antisense RNA:CR42860	asRNA:CR42860	22.8537	1.42389	0.386227	3.68667	0.000227205	0.0164484	1.78388
FBgn0086915	Male-specific transcript 77F	Mst77F	512.305	1.1429	0.31	3.68678	0.000227113	0.0164484	1.78388
FBgn0027865	Tetraspanin 96F	Tsp96F	78.632	1.36384	0.372398	3.66233	0.000249934	0.0179716	1.74541
FBgn0034761	-	CG4250	452.243	0.91215	0.250331	3.64377	0.000268677	0.0191897	1.71693
FBgn0029639	-	CG14419	12.3091	1.62157	0.446709	3.63003	0.000283383	0.019297	1.71451
FBgn0003430	sloppy paired 1	slp1	15.3676	1.5407	0.423975	3.63394	0.000279126	0.019297	1.71451
FBgn0263111	cacophony	cac	72.9335	1.15579	0.318327	3.63081	0.000282534	0.019297	1.71451
FBgn0038281	Ribosomal protein L10Aa	RpL10Aa	115.044	1.09506	0.301707	3.62956	0.000283905	0.019297	1.71451
FBgn0013694	mitochondrial transfer RNA:Glycine-TCC	mt:tRNA:Gly-TCC	38.4567	1.49643	0.413201	3.62155	0.000292838	0.019724	1.70501
FBgn0263839	small non-coding RNA:CR43701	sncRNA:CR43701	978.048	1.56423	0.432379	3.61773	0.000297197	0.0197938	1.70347
FBgn0033949	beta Hydroxy acid dehydrogenase 2	Had2	180.027	1.51806	0.419658	3.61738	0.000297595	0.0197938	1.70347
FBgn0263106	DnaJ-like-1	DnaJ-1	308.865	0.923279	0.257124	3.5908	0.000329665	0.021392	1.66975
FBgn0032123	Organic anion transporting polypeptide 30B	Oatp30B	561.608	1.32413	0.371126	3.56787	0.00035989	0.023072	1.63692
FBgn0013703	mitochondrial transfer RNA:Glutamine-TTG	mt:tRNA:Gln-TTG	45.1737	1.55488	0.43656	3.56167	0.000368509	0.0233433	1.63184
FBgn0264503	-	CG43902	30.1532	1.401	0.394706	3.54949	0.000385984	0.0239928	1.61992
FBgn0052161	-	CG32161	187.958	1.28479	0.362089	3.54826	0.00038778	0.0239928	1.61992
FBgn0065099	small nuclear RNA 7SK	snRNA:7SK	106.117	1.46644	0.413613	3.54545	0.000391948	0.0241105	1.61779
FBgn0020414	Imaginal disc growth factor 3	Idgf3	935.024	0.884579	0.249676	3.5429	0.000395746	0.0242042	1.61611
FBgn0037515	Serine protease 7	Sp7	367.138	1.27034	0.359223	3.53635	0.0004057	0.024531	1.61028
FBgn0035089	Pherokine 3	Phk-3	224.56	1.22286	0.345789	3.53644	0.000405564	0.024531	1.61028
FBgn0040905	-	CG15578	188.709	1.21704	0.344436	3.53342	0.000410226	0.0245663	1.60966
FBgn0040582	Bomanin Bicipital 3	BomBc3	1392.78	1.25175	0.357063	3.50567	0.000455464	0.0267793	1.5722
FBgn0053329	Serine-peptidase 212	Sp212	53.2321	1.12099	0.321799	3.48351	0.000494884	0.0289371	1.53854
FBgn0013685	mitochondrial NADH-ubiquinone oxidoreductase chain 6	mt:ND6	533.787	1.36867	0.394016	3.47363	0.00051346	0.029697	1.52729
FBgn0054054	-	CG34054	35.9958	1.27092	0.3662	3.47055	0.000519389	0.0298775	1.52466
FBgn0263647	-	CG43638	441.648	1.15945	0.334485	3.46637	0.000527544	0.0301834	1.52023
FBgn0000489	Protein kinase, cAMP-dependent, catalytic subunit 3	Pka-C3	297.983	0.917868	0.265572	3.45619	0.00054786	0.0311782	1.50615
FBgn0050026	-	CG30026	119.2	1.00478	0.290966	3.45328	0.000553819	0.0313497	1.50377
FBgn0268063	larval translucida	ltl	189.307	1.28915	0.373939	3.44748	0.000565837	0.0318605	1.49675
FBgn0085387	shaking B	shakB	59.4504	1.35399	0.393116	3.44426	0.000572623	0.031905	1.49614
FBgn0037906	Peptidoglycan recognition protein LB	PGRP-LB	1145.13	1.21578	0.352877	3.44534	0.000570336	0.031905	1.49614
FBgn0041713	yellow-c	yellow-c	415.155	1.14439	0.332434	3.44246	0.000576448	0.0319508	1.49552
FBgn0039022	Neprilysin-like 13	Nepl13	63.976	1.40064	0.407079	3.44072	0.000580176	0.0319908	1.49497
FBgn0041150	hoepel1	hoe1	186.058	1.2907	0.376095	3.43186	0.000599461	0.0327152	1.48525
FBgn0035176	materazzi	mat	302.809	0.962056	0.282422	3.40645	0.00065813	0.0353728	1.45133
FBgn0266588	long non-coding RNA:CR45113	lncRNA:CR45113	89.6548	1.24938	0.367837	3.39656	0.000682391	0.0360316	1.44332
FBgn0004606	Zn finger homeodomain 1	zfh1	74.3963	1.05889	0.311811	3.39594	0.00068393	0.0360316	1.44332
FBgn0040020	Mediator complex subunit 21	MED21	56.3752	1.19042	0.351869	3.38312	0.00071667	0.0373863	1.42729
FBgn0262481	-	CG43071	153.487	1.43352	0.427662	3.352	0.000802308	0.0410488	1.3867
FBgn0033388	-	CG8046	20.674	1.35744	0.405459	3.34791	0.000814236	0.0412408	1.38467
FBgn0030764	-	CG9777	53.705	1.13782	0.339977	3.34674	0.000817685	0.0412408	1.38467
FBgn0039041	-	CG13838	282.376	1.24291	0.371532	3.34538	0.000821711	0.0412483	1.38459
FBgn0262102	-	CG42855	83.1182	1.0333	0.30976	3.33582	0.000850491	0.0423814	1.37282
FBgn0026206	meiotic P26	mei-P26	594.582	0.86344	0.259122	3.33218	0.000861696	0.0426519	1.37006
FBgn0013305	N-methyl-D-aspartate receptor-associated protein	Nmda1	451.509	0.99692	0.299745	3.32589	0.00088137	0.0434238	1.36227
FBgn0012042	Attacin-A	AttA	2781.22	1.39878	0.42159	3.31786	0.0009071	0.0440793	1.35577
FBgn0039453	-	CG6403	288.697	1.31111	0.39492	3.31994	0.000900355	0.0440793	1.35577
FBgn0260400	embryonic lethal abnormal vision	elav	226.273	1.18308	0.35656	3.31804	0.000906521	0.0440793	1.35577
FBgn0052190	NUCB1	NUCB1	542.927	0.905626	0.273687	3.30898	0.000936371	0.0452948	1.34395
FBgn0053136	-	CG33136	54.1447	1.14821	0.347748	3.30186	0.000960473	0.0460422	1.33684
FBgn0034364	-	CG5493	153.396	1.20472	0.365576	3.29541	0.000982794	0.0469009	1.32882
FBgn0033680	-	CG13186	109.712	0.985302	0.299907	3.28536	0.00101852	0.0483888	1.31526
FBgn0034046	tungus	tun	87.6455	1.26304	0.385387	3.27734	0.0010479	0.0493439	1.30677
FBgn0052373	-	CG32373	22.351	1.28952	0.393677	3.27558	0.00105446	0.0494343	1.30597
FBgn0065076	snoRNA:185	snoRNA:185	49.1019	1.43015	0.436801	3.27415	0.00105979	0.049466	1.30569
FBgn0031306	-	CG4577	74.4956	1.026	0.313724	3.27037	0.00107406	0.0499135	1.30178
FBgn0013704	mitochondrial transfer RNA:Arginine-TCG	mt:tRNA:Arg-TCG	1106.73	1.37167	0.419613	3.26891	0.00107964	0.0499547	1.30142
FBgn0040649	-	CG15461	255.731	1.2049	0.369949	3.25693	0.00112623	0.051439	1.28871
FBgn0083972	-	CG34136	92.864	1.31748	0.405417	3.24971	0.00115525	0.0524883	1.27994
FBgn0029761	small conductance calcium-activated potassium channel	SK	101.629	1.15608	0.355851	3.24877	0.00115906	0.0524883	1.27994
FBgn0046999	-	CG6429	108.429	0.896475	0.276776	3.23899	0.00119953	0.0540908	1.26688
FBgn0263847	small nuclear RNA Like U	snRNA:LU	29.6607	1.41098	0.436463	3.23275	0.00122605	0.0550532	1.25922
FBgn0039183	Dis3	Dis3	149.849	1.31595	0.409201	3.21591	0.00130033	0.0576587	1.23914
FBgn0016926	Pinocchio	Pino	75.8705	1.09899	0.34234	3.21023	0.0013263	0.0585664	1.23235
FBgn0028496	-	CG30116	153.588	1.18124	0.368324	3.20705	0.00134102	0.0589718	1.22936
FBgn0013690	mitochondrial transfer RNA:Cysteine-GCA	mt:tRNA:Cys-GCA	126.08	1.28325	0.401225	3.19832	0.00138229	0.0597252	1.22384
FBgn0038704	-	CG5316	58.7077	1.16584	0.364335	3.19992	0.00137464	0.0597252	1.22384
FBgn0086675	found in neurons	fne	135.29	1.09527	0.342408	3.19872	0.0013804	0.0597252	1.22384
FBgn0028396	Turandot A	TotA	315.884	0.997682	0.312422	3.19337	0.00140621	0.0603423	1.21938
FBgn0036544	sugar-free frosting	sff	54.9334	1.34598	0.421991	3.18958	0.0014248	0.0606508	1.21716
FBgn0051361	defective proboscis extension response 17	dpr17	210.368	1.01276	0.318468	3.18011	0.00147217	0.0624176	1.20469
FBgn0039647	julius seizure	jus	125.864	1.08075	0.34064	3.17269	0.00151032	0.063781	1.19531
FBgn0002917	narrow abdomen	na	23.4568	1.26238	0.398975	3.16405	0.00155593	0.0651897	1.18582
FBgn0263415	long non-coding RNA:CR43461	lncRNA:CR43461	82.7331	1.15608	0.365713	3.16117	0.00157135	0.0655777	1.18324
FBgn0051988	-	CG31988	3813.93	1.08317	0.344647	3.14283	0.00167323	0.0684867	1.16439
FBgn0040291	Regulator of cullins 1b	Roc1b	116.448	1.11463	0.355444	3.13589	0.00171335	0.0693289	1.15909
FBgn0033875	-	CG6357	631.675	0.807476	0.257867	3.13136	0.00173996	0.070139	1.15404
FBgn0083228	Frequenin 2	Frq2	62.328	1.07588	0.344017	3.12741	0.00176354	0.070251	1.15335
FBgn0030041	-	CG12116	785.012	1.01722	0.325407	3.12599	0.0017721	0.070251	1.15335
FBgn0032382	Maltase B2	Mal-B2	277.655	0.967752	0.309643	3.12538	0.00177575	0.070251	1.15335
FBgn0022768	Protein phosphatase 2C	Pp2C1	126.014	0.988113	0.317296	3.11417	0.00184463	0.0727057	1.13843
FBgn0013334	Synapse-associated protein 47kD	Sap47	501.36	1.02494	0.330541	3.10078	0.0019301	0.0745091	1.12779
FBgn0035976	Peptidoglycan recognition protein LC	PGRP-LC	241.185	0.844791	0.272633	3.09864	0.00194413	0.0746911	1.12673
FBgn0003429	slowpoke	slo	149.648	0.920262	0.298635	3.08156	0.0020592	0.0788274	1.10332
FBgn0264819	antisense RNA:CR44027	asRNA:CR44027	59.5128	1.08411	0.352151	3.07856	0.00208007	0.0792235	1.10115
FBgn0035964	Dihydropteridine reductase	Dhpr	281.124	0.958587	0.31149	3.07743	0.00208797	0.0792235	1.10115
FBgn0265042	Inwardly rectifying potassium channel 1	Irk1	80.4897	1.17202	0.383772	3.05394	0.0022586	0.0843369	1.07398
FBgn0030452	Major Facilitator Superfamily Transporter 10	MFS10	28.4094	1.2381	0.406151	3.04837	0.00230088	0.0849638	1.07077
FBgn0013697	mitochondrial transfer RNA:Lysine-CTT	mt:tRNA:Lys-CTT	374.222	1.23779	0.406299	3.04649	0.00231531	0.0849638	1.07077
FBgn0019929	Ser7	Ser7	307.669	1.05171	0.345343	3.04542	0.00232359	0.0849747	1.07071
FBgn0025743	mushroom bodies tiny	mbt	156.902	1.22231	0.40319	3.0316	0.00243259	0.0880933	1.05506
FBgn0052675	Transport and Golgi organization 5	Tango5	68.7414	0.967174	0.319007	3.03182	0.00243081	0.0880933	1.05506
FBgn0028990	Serpin 27A	Spn27A	273.301	0.920528	0.303658	3.03147	0.0024337	0.0880933	1.05506
FBgn0037396	-	CG11459	31.4176	1.25953	0.416402	3.0248	0.00248797	0.0894133	1.0486
FBgn0029003	mab-21	mab-21	45.1348	1.25788	0.415978	3.0239	0.00249537	0.0894133	1.0486
FBgn0026059	Myosin heavy chain-like	Mhcl	136.873	1.0979	0.363232	3.02257	0.00250635	0.0895055	1.04815
FBgn0034689	-	CG2921	347.467	0.92874	0.307947	3.01591	0.00256208	0.0908854	1.04151
FBgn0034331	Bomanin Bicipital 2	BomBc2	4165.72	1.18617	0.393605	3.01361	0.00258158	0.0909707	1.0411
FBgn0020440	Focal adhesion kinase	Fak	193.021	1.0701	0.354992	3.01443	0.00257459	0.0909707	1.0411
FBgn0033128	Tetraspanin 42Eg	Tsp42Eg	143.887	0.954904	0.31725	3.00994	0.00261296	0.0911709	1.04014
FBgn0261686	-	CG42733	167.726	0.94921	0.315308	3.01042	0.00260888	0.0911709	1.04014
FBgn0015320	Ubiquitin conjugating enzyme 2	Ubc2	390.968	0.886012	0.294236	3.01123	0.00260194	0.0911709	1.04014
FBgn0003930	small nuclear RNA U4 at 39B	snRNA:U4:39B	134.612	1.19556	0.397537	3.00741	0.00263483	0.0916335	1.03795
FBgn0052450	-	CG32450	94.1725	1.12236	0.374564	2.99646	0.00273138	0.0943746	1.02514
FBgn0027932	A kinase anchor protein 200	Akap200	397.161	0.963126	0.321363	2.997	0.00272652	0.0943746	1.02514
FBgn0037167	-	CG11425	75.2443	1.18775	0.397439	2.9885	0.00280349	0.0959315	1.01804
FBgn0041710	yellow-f	yellow-f	54.3612	1.16741	0.39182	2.97945	0.00288766	0.0984952	1.00658
FBgn0004191	small nuclear RNA U2 at 34AB a	snRNA:U2:34ABa	20.1416	1.32828	0.44613	2.97734	0.00290762	0.0988592	1.00498
FBgn0262880	-	CG43235	80.3556	0.930935	0.313087	2.97341	0.00294516	0.0994995	1.00218
FBgn0038463	-	CG3534	66.7636	-1.17869	0.368628	-3.19751	0.00138622	0.0597252	1.22384
FBgn0033633	SET and MYND domain containing, class 4, member 3	Smyd4-3	14.9544	-1.35829	0.424613	-3.19889	0.00137957	0.0597252	1.22384
FBgn0035779	-	CG8562	614.602	-0.833278	0.258911	-3.2184	0.00128909	0.0573994	1.24109
FBgn0014028	Succinate dehydrogenase, subunit B (iron-sulfur)	SdhB	989.52	-0.750577	0.232559	-3.22747	0.00124892	0.0558446	1.25302
FBgn0027073	UDP-glycosyltransferase family 49 member B1	Ugt49B1	293.727	-0.910363	0.279203	-3.26058	0.00111186	0.0510018	1.29241
FBgn0259952	Seminal fluid protein 24Bb	Sfp24Bb	692.433	-1.1127	0.340733	-3.26561	0.00109227	0.0503202	1.29826
FBgn0040813			20184.1	-0.830043	0.252923	-3.2818	0.00103147	0.0487861	1.3117
FBgn0267914	antisense RNA:CR46195	asRNA:CR46195	58.4475	-1.07872	0.326464	-3.30424	0.000952355	0.0458596	1.33857
FBgn0039612	Neprilysin-like 19	Nepl19	42.2495	-1.3196	0.395654	-3.33524	0.000852248	0.0423814	1.37282
FBgn0032068	Lysosomal alpha-mannosidase V	LManV	752.081	-1.00475	0.300061	-3.34849	0.000812538	0.0412408	1.38467
FBgn0042201	Neuropeptide-like precursor 3	Nplp3	234.104	-1.17904	0.350775	-3.36125	0.000775896	0.0398893	1.39914
FBgn0010611	HMG Coenzyme A synthase	Hmgs	414.434	-0.832165	0.246959	-3.36965	0.000752645	0.0388818	1.41025
FBgn0034394	-	CG15096	1223.14	-1.23931	0.36664	-3.38017	0.000724408	0.0376056	1.42475
FBgn0035189	-	CG9119	326.161	-0.918924	0.270876	-3.39241	0.000692807	0.0363195	1.43986
FBgn0036289	-	CG10657	72.6282	-1.17118	0.34425	-3.40213	0.000668638	0.0355782	1.44882
FBgn0039598	aquarius	aqrs	49.2702	-1.24123	0.364726	-3.40319	0.000666031	0.0355782	1.44882
FBgn0031693	Cytochrome P450 4ac1	Cyp4ac1	145.676	-1.10372	0.323806	-3.40859	0.000652988	0.0352746	1.45254
FBgn0032864	-	CG2493	97.6021	-1.12033	0.327772	-3.41803	0.000630768	0.0342481	1.46536
FBgn0001248	Isocitrate dehydrogenase	Idh	2425.91	-1.04889	0.305393	-3.43455	0.000593533	0.0325587	1.48733
FBgn0025885	myo-inositol-1-phosphate synthase	Inos	615.336	-1.02229	0.293936	-3.47794	0.000505283	0.0293837	1.53189
FBgn0033820	-	CG4716	2675.09	-0.896081	0.255513	-3.50699	0.000453207	0.0267793	1.5722
FBgn0040832	-	CG8012	181.625	-1.07228	0.304081	-3.52631	0.000421395	0.025053	1.60114
FBgn0015585	Accessory gland protein 63F	Acp63F	1109.01	-0.880983	0.249359	-3.53298	0.0004109	0.0245663	1.60966
FBgn0033999	-	CG8093	316.809	-1.01496	0.285698	-3.55258	0.000381473	0.0238802	1.62196
FBgn0263868	long non-coding RNA:CR43715	lncRNA:CR43715	27.6227	-1.45488	0.409226	-3.5552	0.000377695	0.0237836	1.62372
FBgn0033170	secretory Phospholipase A2	sPLA2	121.559	-1.35034	0.378721	-3.56552	0.000363138	0.0231408	1.63562
FBgn0035228	-	CG12091	634.011	-0.859024	0.240567	-3.57082	0.000355859	0.0229518	1.63918
FBgn0263024	-	CG43319	1099.51	-1.09809	0.305254	-3.5973	0.000321539	0.0209928	1.67793
FBgn0015575	alpha-Esterase-7	alpha-Est7	394.274	-1.20689	0.334955	-3.60315	0.00031438	0.020652	1.68504
FBgn0039324	-	CG10553	173.644	-0.947711	0.262767	-3.60666	0.000310168	0.0205019	1.68821
FBgn0027560	Trehalose-6-phosphate synthase 1	Tps1	2298.4	-0.985806	0.271576	-3.62995	0.00028348	0.019297	1.71451
FBgn0038257	Senescence marker protein-30	smp-30	687.205	-1.11017	0.30591	-3.62909	0.000284421	0.019297	1.71451
FBgn0001187	Hexokinase C	Hex-C	768.17	-1.12601	0.30995	-3.63289	0.000280269	0.019297	1.71451
FBgn0004181	Ejaculatory bulb protein	Ebp	3592.98	-1.17438	0.323623	-3.62885	0.000284686	0.019297	1.71451
FBgn0038702	-	CG3739	171.252	-1.38548	0.371487	-3.72955	0.000191819	0.014176	1.84845
FBgn0085360	-	CG34331	81.5973	-1.33647	0.358041	-3.73272	0.00018942	0.0140965	1.85089
FBgn0040718	-	CG15353	82.7086	-1.43163	0.383346	-3.73456	0.000188045	0.0140928	1.851
FBgn0003358	Jonah 99Ci	Jon99Ci	1319.54	-1.35922	0.363422	-3.74006	0.000183979	0.0138859	1.85743
FBgn0039325	-	CG10560	210.352	-0.980321	0.261602	-3.74738	0.000178693	0.0135832	1.867
FBgn0043791	phurba tashi	phu	16.082	-1.62178	0.431592	-3.75767	0.000171504	0.0132257	1.87858
FBgn0030607	doppelganger von brummer	dob	106.105	-1.26619	0.336491	-3.76292	0.000167942	0.0130455	1.88454
FBgn0020385	pugilist	pug	271.319	-1.3151	0.348586	-3.77268	0.000161505	0.0127154	1.89567
FBgn0028987	Serpin 28F	Spn28F	214.216	-1.51969	0.402541	-3.77524	0.000159853	0.0127154	1.89567
FBgn0041194	Phosphoribosylamidotransferase 2	Prat2	135.002	-1.27803	0.337496	-3.78679	0.000152609	0.0124688	1.90418
FBgn0031942	-	CG7203	58.0583	-1.25725	0.330494	-3.80414	0.000142296	0.0119238	1.92359
FBgn0027586	-	CG5867	444.493	-0.973819	0.254978	-3.81923	0.000133871	0.0114242	1.94217
FBgn0001125	Glutamate oxaloacetate transaminase 2	Got2	901.581	-1.03621	0.271356	-3.81864	0.000134187	0.0114242	1.94217
FBgn0033271	-	CG8708	75.8404	-1.43961	0.37619	-3.82681	0.000129812	0.0112314	1.94957
FBgn0038914	female-specific independent of transformer	fit	28.6802	-1.55334	0.404277	-3.84227	0.000121901	0.0107213	1.96975
FBgn0025454	Cytochrome P450 6g1	Cyp6g1	427.544	-1.04927	0.269131	-3.89874	9.66958e-05	0.00872065	2.05945
FBgn0034415	-	CG15116	40.3771	-1.52453	0.38604	-3.94915	7.84305e-05	0.00719533	2.14295
FBgn0030558	Tyrosine aminotransferase	Tat	58.2566	-1.3609	0.339124	-4.01298	5.99559e-05	0.00590787	2.22857
FBgn0026428	Histone deacetylase 6	HDAC6	578.49	-1.09608	0.272777	-4.01825	5.86331e-05	0.00583153	2.23422
FBgn0001208	Henna	Hn	278.918	-1.19554	0.296534	-4.0317	5.53746e-05	0.0055594	2.25497
FBgn0011694	Ejaculatory bulb protein II	EbpII	7957.25	-1.48888	0.367827	-4.04776	5.17092e-05	0.00529124	2.27644
FBgn0026314	UDP-glycosyltransferase family 35 member B1	Ugt35B1	244.591	-1.23214	0.300909	-4.09473	4.22668e-05	0.00449803	2.34698
FBgn0011293	antennal protein 10	a10	94.4486	-1.36982	0.33022	-4.1482	3.35097e-05	0.0036764	2.43458
FBgn0035978	UDP-glucose pyrophosphorylase	UGP	480.342	-1.17903	0.280763	-4.19939	2.67636e-05	0.00302998	2.51856
FBgn0032076	Argininosuccinate lyase	Argl	229.947	-1.19484	0.283172	-4.2195	2.44843e-05	0.00283219	2.54788
FBgn0043783	-	CG32444	1366.12	-1.56002	0.367714	-4.24249	2.21052e-05	0.00267322	2.57297
FBgn0031305	Iris	Iris	292.526	-1.36379	0.319854	-4.26379	2.00984e-05	0.00248706	2.60431
FBgn0053138	1,4-Alpha-Glucan Branching Enzyme	AGBE	299.813	-1.10851	0.254623	-4.35351	1.33974e-05	0.00178219	2.74905
FBgn0031971	Starvation-upregulated protein	Sirup	383.076	-1.08092	0.247369	-4.36968	1.2443e-05	0.00169224	2.77154
FBgn0250841	-	CG17242	796.652	-1.34744	0.307646	-4.37984	1.18768e-05	0.00164147	2.78477
FBgn0263199	Galactokinase	Galk	230.288	-1.28274	0.288864	-4.44064	8.96903e-06	0.0012559	2.90104
FBgn0038291	-	CG3984	43.1507	-1.59804	0.358597	-4.45637	8.33609e-06	0.00118451	2.92646
FBgn0036262	-	CG6910	640.946	-1.69565	0.35996	-4.71065	2.46927e-06	0.000410594	3.38659
FBgn0032265	-	CG18301	112.125	-1.69312	0.345597	-4.8991	9.62756e-07	0.000165252	3.78185
FBgn0040606	-	CG6503	2421.1	-1.26398	0.255436	-4.94831	7.48601e-07	0.0001306	3.88406
FBgn0027657	globin 1	glob1	488.779	-1.27933	0.246867	-5.18226	2.19215e-07	4.40168e-05	4.35638
FBgn0039801	Niemann-Pick type C-2h	Npc2h	1016.51	-1.52007	0.286804	-5.30003	1.15782e-07	2.36953e-05	4.62534
FBgn0039611	Neprilysin-like 18	Nepl18	78.8053	-1.87578	0.335353	-5.59346	2.22585e-08	5.14946e-06	5.28824
FBgn0005614	transient receptor potential-like	trpl	343.163	-2.00843	0.326291	-6.15533	7.49203e-10	2.21473e-07	6.65468
FBgn0035076	Ance-5	Ance-5	96.8005	-2.0276	0.325471	-6.22973	4.67247e-10	1.4207e-07	6.8475
FBgn0002563	Larval serum protein 1 beta	Lsp1beta	228.672	-2.45826	0.369489	-6.65312	2.86942e-11	9.85045e-09	8.00654
FBgn0051091	-	CG31091	63.8557	-2.48943	0.354542	-7.02154	2.19444e-12	7.7844e-10	9.10877
FBgn0002565	Larval serum protein 2	Lsp2	240.003	-2.99226	0.407946	-7.33492	2.21847e-13	8.14103e-11	10.0893
FBgn0024289	Sorbitol dehydrogenase 1	Sodh-1	618.711	-2.42152	0.329141	-7.3571	1.87953e-13	7.14357e-11	10.1461
FBgn0039298	takeout	to	758.988	-2.61204	0.274252	-9.52425	1.66233e-21	1.17937e-18	17.9284

## Sheet: E.DE genes
#SUBMITTED ID	ANNOTATION_SYMBOL	GO_BIOLOGICAL_PROCESS	GO_CELLULAR_COMPONENT	GO_MOLECULAR_FUNCTION	NAME	SYMBOL	RRS WT 12 hours	RRS SCR 12 hours	Difference
FBgn0030356	CR32661	-	-	-	long non-coding RNA:CR32661	lncRNA:CR32661	-0.70687	1.63545	2.34232
FBgn0039239	CG13641	-	-	-	-	CG13641	1.0335	3.1846	2.1511
FBgn0266569	CG42259	response to wounding ; GO:0009611 | involved_in inferred from expression pattern <newline> hemolymph coagulation ; GO:0042381 | involved_in inferred from sequence or structural similarity with Hml	extracellular region ; GO:0005576 | located_in inferred from sequence or structural similarity with Hml	protein homodimerization activity ; GO:0042803 | enables inferred from sequence or structural similarity with Hml	-	CG42259	1.32359	3.41452	2.09093
FBgn0003162	CG9441	tetrahydrofolate biosynthetic process ; GO:0046654 | inferred from electronic annotation with InterPro:IPR001474, InterPro:IPR018234 involved_in <newline> pteridine biosynthetic process ; GO:0006728 | involved_in inferred from mutant phenotype <newline> tetrahydrobiopterin biosynthetic process ; GO:0006729 | involved_in inferred from biological aspect of ancestor with PANTHER:PTN000121833 <newlin…	cytoplasm ; GO:0005737 | located_in inferred from direct assay <newline> cytoplasm ; GO:0005737 | inferred from biological aspect of ancestor with PANTHER:PTN000121833 located_in	GTP cyclohydrolase I activity ; GO:0003934 | enables inferred from biological aspect of ancestor with PANTHER:PTN000121833 <newline> GTP cyclohydrolase I regulator activity ; GO:0060308 | enables inferred from direct assay <newline> GTP cyclohydrolase I activity ; GO:0003934 | enables inferred from direct assay <newline> GTP binding ; GO:0005525 | enables inferred from biological aspect of ancest…	Punch	Pu	0.695331	2.76269	2.06736
FBgn0040649	CG15461	biological_process ; GO:0008150 | involved_in no biological data available	cellular_component ; GO:0005575 | no biological data available is_active_in	molecular_function ; GO:0003674 | enables no biological data available	-	CG15461	-0.637638	1.2049	1.84254
FBgn0000276	CG1365	antibacterial humoral response ; GO:0019731 | involved_in inferred from biological aspect of ancestor with PANTHER:PTN002212115 <newline> defense response to insect ; GO:0002213 | involved_in inferred from expression pattern <newline> antibacterial humoral response ; GO:0019731 | involved_in inferred from expression pattern <newline> defense response to Gram-negative bacterium ; GO:0050829 | invo…	extracellular space ; GO:0005615 | located_in inferred from direct assay <newline> extracellular space ; GO:0005615 | inferred from biological aspect of ancestor with PANTHER:PTN002212115 located_in <newline> extracellular region ; GO:0005576 | located_in inferred from direct assay	-	Cecropin A1	CecA1	1.50181	3.31695	1.81514
FBgn0038530	CG7629	response to wounding ; GO:0009611 | involved_in inferred from expression pattern <newline> defense response to Gram-positive bacterium ; GO:0050830 | involved_in inferred from expression pattern	extracellular region ; GO:0005576 | located_in inferred from electronic annotation with InterPro:IPR005520, InterPro:IPR005521	-	Attacin-D	AttD	1.98071	3.54176	1.56105
FBgn0030925	CG6361	proteolysis ; GO:0006508 | inferred from electronic annotation with InterPro:IPR001254, InterPro:IPR001314, InterPro:IPR018114 involved_in <newline> proteolysis ; GO:0006508 | involved_in inferred from sequence model <newline> defense response to fungus ; GO:0050832 | involved_in inferred from genetic interaction with psh <newline> positive regulation of Toll signaling pathway ; GO:0045752 | invo…	-	serine-type endopeptidase activity ; GO:0004252 | inferred from electronic annotation with InterPro:IPR001254, InterPro:IPR001314, InterPro:IPR006604, InterPro:IPR018114 enables <newline> serine-type endopeptidase activity ; GO:0004252 | enables inferred from sequence model	Hayan	Hayan	0.957668	2.35367	1.396
FBgn0262838	CG43202	-	-	-	Bomanin Tailed 1	BomT1	1.4747	2.78723	1.31253
FBgn0036659	CG9701	carbohydrate metabolic process ; GO:0005975 | inferred from electronic annotation with InterPro:IPR001360, InterPro:IPR013781, InterPro:IPR018120 involved_in	-	beta-glucosidase activity ; GO:0008422 | enables inferred from biological aspect of ancestor with PANTHER:PTN000039458	-	CG9701	0.674427	1.94029	1.26587
FBgn0010385	CG1385	humoral immune response ; GO:0006959 | involved_in inferred from biological aspect of ancestor with PANTHER:PTN001007287 <newline> humoral immune response ; GO:0006959 | involved_in inferred from expression pattern <newline> defense response to Gram-positive bacterium ; GO:0050830 | involved_in inferred from direct assay <newline> response to bacterium ; GO:0009617 | involved_in inferred from dir…	extracellular space ; GO:0005615 | inferred from biological aspect of ancestor with PANTHER:PTN000342060 located_in <newline> extracellular space ; GO:0005615 | located_in inferred from direct assay	-	Defensin	Def	2.18687	3.44319	1.25632
FBgn0034328	CG15066	defense response to Gram-positive bacterium ; GO:0050830 | involved_in inferred from expression pattern <newline> response to bacterium ; GO:0009617 | involved_in inferred from high throughput expression pattern <newline> antibacterial humoral response ; GO:0019731 | involved_in inferred from direct assay	extracellular region ; GO:0005576 | located_in inferred from direct assay	molecular_function ; GO:0003674 | enables no biological data available	Bomanin Bicipital 1	BomBc1	2.50405	3.66579	1.16174
FBgn0062961	CR33942	-	-	-	long non-coding RNA:CR33942	lncRNA:CR33942	0.71394	1.81735	1.10341
FBgn0264541	CG43920	biological_process ; GO:0008150 | involved_in no biological data available	cellular_component ; GO:0005575 | no biological data available is_active_in	molecular_function ; GO:0003674 | enables no biological data available	-	CG43920	5.09645	6.16385	1.0674
FBgn0264979	CG4267	lipid catabolic process ; GO:0016042 | involved_in inferred from biological aspect of ancestor with PANTHER:PTN000176726 <newline> lipid catabolic process ; GO:0016042 | involved_in inferred from sequence or structural similarity with MGI:MGI:96820	extracellular space ; GO:0005615 | inferred from biological aspect of ancestor with PANTHER:PTN000176726 located_in	carboxylic ester hydrolase activity ; GO:0052689 | inferred from electronic annotation with InterPro:IPR000734 enables <newline> lipase activity ; GO:0016298 | enables inferred from sequence or structural similarity with MGI:MGI:96820 <newline> lipase activity ; GO:0016298 | enables inferred from biological aspect of ancestor with PANTHER:PTN000176726	-	CG4267	0.695898	1.67464	0.978739
FBgn0038160	CG9759	-	-	-	-	CG9759	0.991567	1.97012	0.978554
FBgn0040734	CG15065	defense response ; GO:0006952 | involved_in inferred from sequence or structural similarity with BomS2, BomS1	extracellular space ; GO:0005615 | located_in inferred from sequence model	molecular_function ; GO:0003674 | enables no biological data available	Bomanin Short 5	BomS5	1.00145	1.9657	0.964251
FBgn0032281	CG17107	-	-	-	-	CG17107	1.14119	2.06299	0.921803
FBgn0034511	CG13422	defense response to other organism ; GO:0098542 | involved_in inferred from mutant phenotype <newline> detection of biotic stimulus ; GO:0009595 | involved_in inferred from sequence or structural similarity with GNBP3 <newline> response to fungus ; GO:0009620 | involved_in inferred from high throughput expression pattern	cell surface ; GO:0009986 | located_in inferred from sequence or structural similarity with GNBP3	carbohydrate binding ; GO:0030246 | enables inferred from sequence or structural similarity with GNBP3	GNBP-like 3	GNBP-like3	2.05978	2.8702	0.810417
FBgn0005626	CG10118	oxidation-reduction process ; GO:0055114 | inferred from electronic annotation with InterPro:IPR001273, InterPro:IPR005962, InterPro:IPR018301, InterPro:IPR019773, InterPro:IPR019774 involved_in <newline> male courtship behavior ; GO:0008049 | involved_in inferred from mutant phenotype <newline> dopamine biosynthetic process ; GO:0042416 | involved_in inferred from mutant phenotype <newline> dopa…	perikaryon ; GO:0043204 | inferred from biological aspect of ancestor with PANTHER:PTN000158532 located_in <newline> axon ; GO:0030424 | inferred from biological aspect of ancestor with PANTHER:PTN000158532 located_in <newline> cytoplasm ; GO:0005737 | inferred from biological aspect of ancestor with PANTHER:PTN000158532 located_in	iron ion binding ; GO:0005506 | inferred from electronic annotation with InterPro:IPR001273, InterPro:IPR018301 enables <newline> tyrosine 3-monooxygenase activity ; GO:0004511 | enables inferred from biological aspect of ancestor with PANTHER:PTN000158532 <newline> tyrosine 3-monooxygenase activity ; GO:0004511 | enables traceable author statement <newline> tyrosine 3-monooxygenase activity ; GO…	pale	ple	0.676457	1.45973	0.783272
FBgn0035806	CG7496	innate immune response ; GO:0045087 | inferred from electronic annotation with InterPro:IPR017331 involved_in <newline> defense response to Gram-positive bacterium ; GO:0050830 | involved_in inferred from direct assay inferred from mutant phenotype <newline> innate immune response ; GO:0045087 | involved_in non-traceable author statement <newline> detection of peptidoglycan ; GO:0032499 | involve…	extracellular region ; GO:0005576 | located_in inferred from direct assay <newline> extracellular space ; GO:0005615 | located_in inferred from direct assay	zinc ion binding ; GO:0008270 | inferred from electronic annotation with InterPro:IPR006619 enables <newline> N-acetylmuramoyl-L-alanine amidase activity ; GO:0008745 | NOTenables inferred from key residues <newline> peptidoglycan binding ; GO:0042834 | enables inferred from sequence or structural similarity with PGRP-SC1b <newline> peptidoglycan binding ; GO:0042834 | enables inferred from direc…	Peptidoglycan recognition protein SD	PGRP-SD	3.082	3.85617	0.77417
FBgn0000277	CG1367	antibacterial humoral response ; GO:0019731 | involved_in inferred from expression pattern <newline> defense response to Gram-negative bacterium ; GO:0050829 | involved_in inferred from direct assay <newline> defense response to insect ; GO:0002213 | involved_in inferred from expression pattern <newline> humoral immune response ; GO:0006959 | involved_in inferred from expression pattern <newline>…	extracellular space ; GO:0005615 | inferred from biological aspect of ancestor with PANTHER:PTN002212115 located_in <newline> extracellular space ; GO:0005615 | located_in inferred from direct assay <newline> extracellular region ; GO:0005576 | located_in inferred from direct assay	-	Cecropin A2	CecA2	4.55751	5.29121	0.7337
FBgn0027929	CG33119	-	extracellular region ; GO:0005576 | located_in inferred from sequence model	molecular_function ; GO:0003674 | enables no biological data available	Nimrod B1	NimB1	1.29778	2.00421	0.706432
FBgn0030051	CG2056	proteolysis ; GO:0006508 | inferred from electronic annotation with InterPro:IPR001254, InterPro:IPR001314, InterPro:IPR018114 involved_in <newline> proteolysis ; GO:0006508 | involved_in inferred from sequence model <newline> defense response to Gram-negative bacterium ; GO:0050829 | involved_in inferred from mutant phenotype <newline> positive regulation of Toll signaling pathway ; GO:0045752 |…	extracellular region ; GO:0005576 | located_in inferred by curator from GO:0050832	serine-type endopeptidase activity ; GO:0004252 | inferred from electronic annotation with InterPro:IPR001254, InterPro:IPR001314, InterPro:IPR006604, InterPro:IPR018114 enables <newline> serine-type endopeptidase activity ; GO:0004252 | enables inferred from sequence model	Serine Protease Immune Response Integrator	spirit	0.826137	1.53081	0.70467
FBgn0003495	CG6134	positive regulation of antimicrobial peptide biosynthetic process ; GO:0002807 | involved_in inferred from direct assay <newline> Toll signaling pathway ; GO:0008063 | involved_in inferred from mutant phenotype <newline> innate immune response ; GO:0045087 | involved_in inferred from mutant phenotype <newline> defense response to Gram-positive bacterium ; GO:0050830 | involved_in inferred from mu…	extracellular space ; GO:0005615 | located_in inferred from direct assay <newline> extracellular region ; GO:0005576 | inferred from biological aspect of ancestor with PANTHER:PTN002354018 located_in <newline> extracellular region ; GO:0005576 | located_in inferred from direct assay	receptor ligand activity ; GO:0048018 | enables inferred from direct assay <newline> cytokine activity ; GO:0005125 | enables traceable author statement <newline> Toll binding ; GO:0005121 | enables inferred from physical interaction with Tl <newline> Toll binding ; GO:0005121 | enables inferred from direct assay <newline> Toll binding ; GO:0005121 | enables inferred from biological aspect of anc…	spatzle	spz	0.94817	1.60026	0.652087
FBgn0031561	CG16712	response to bacterium ; GO:0009617 | involved_in inferred from high throughput expression pattern	extracellular space ; GO:0005615 | inferred from biological aspect of ancestor with PANTHER:PTN000008981 located_in	serine-type endopeptidase inhibitor activity ; GO:0004867 | enables inferred from biological aspect of ancestor with PANTHER:PTN002226010	Immune induced molecule 33	IM33	0.661223	1.30017	0.638949
FBgn0037906	CG14704	innate immune response ; GO:0045087 | inferred from electronic annotation with InterPro:IPR017331 involved_in <newline> negative regulation of biosynthetic process of antibacterial peptides active against Gram-negative bacteria ; GO:0002814 | involved_in inferred from mutant phenotype <newline> peptidoglycan catabolic process ; GO:0009253 | involved_in non-traceable author statement <newline> neg…	extracellular region ; GO:0005576 | located_in inferred from direct assay	zinc ion binding ; GO:0008270 | inferred from electronic annotation with InterPro:IPR006619 enables <newline> peptidoglycan binding ; GO:0042834 | inferred from electronic annotation with InterPro:IPR017331 enables <newline> protein binding ; GO:0005515 | enables inferred from physical interaction with UniProtKB:Q9VHB3 <newline> N-acetylmuramoyl-L-alanine amidase activity ; GO:0008745 | enables i…	Peptidoglycan recognition protein LB	PGRP-LB	0.622365	1.21578	0.593418
FBgn0035977	CG4437	peptidoglycan catabolic process ; GO:0009253 | inferred from electronic annotation with InterPro:IPR002502, InterPro:IPR006619, InterPro:IPR015510 involved_in <newline> defense response to other organism ; GO:0098542 | involved_in inferred from mutant phenotype <newline> negative regulation of immune response ; GO:0050777 | involved_in inferred from mutant phenotype <newline> response to bacteriu…	integral component of plasma membrane ; GO:0005887 | located_in inferred from direct assay	zinc ion binding ; GO:0008270 | inferred from electronic annotation with InterPro:IPR006619 enables <newline> N-acetylmuramoyl-L-alanine amidase activity ; GO:0008745 | inferred from electronic annotation with InterPro:IPR002502, InterPro:IPR006619, InterPro:IPR036505 enables <newline> signaling receptor binding ; GO:0005102 | enables inferred from physical interaction with PGRP-LC <newline> pept…	Peptidoglycan recognition protein LF	PGRP-LF	1.08445	1.6363	0.551854
FBgn0002563	CG4178	-	larval serum protein complex ; GO:0005616 | inferred from direct assay part_of	-	Larval serum protein 1 beta	Lsp1beta	-1.85182	-2.45826	-0.606433
FBgn0003358	CG31039	proteolysis ; GO:0006508 | inferred from electronic annotation with InterPro:IPR001254, InterPro:IPR001314, InterPro:IPR018114 involved_in <newline> proteolysis ; GO:0006508 | involved_in inferred from sequence model	-	serine-type endopeptidase activity ; GO:0004252 | inferred from electronic annotation with InterPro:IPR001254, InterPro:IPR001314, InterPro:IPR018114 enables <newline> endopeptidase activity ; GO:0004175 | enables inferred from sequence model <newline> serine-type endopeptidase activity ; GO:0004252 | enables inferred from sequence model	Jonah 99Ci	Jon99Ci	-0.696787	-1.35922	-0.662431
FBgn0250841	CG17242	proteolysis ; GO:0006508 | inferred from electronic annotation with InterPro:IPR001254, InterPro:IPR001314 involved_in <newline> multicellular organism reproduction ; GO:0032504 | involved_in inferred from high throughput expression pattern	extracellular space ; GO:0005615 | located_in inferred from high throughput direct assay	serine-type endopeptidase activity ; GO:0004252 | NOTenables inferred from key residues <newline> serine-type endopeptidase activity ; GO:0004252 | enables inferred from biological aspect of ancestor with PANTHER:PTN001208729	-	CG17242	-0.579432	-1.34744	-0.768008
FBgn0024289	CG1982	oxidation-reduction process ; GO:0055114 | inferred from electronic annotation with InterPro:IPR002085, InterPro:IPR002328, InterPro:IPR013149, InterPro:IPR013154 involved_in <newline> sorbitol catabolic process ; GO:0006062 | involved_in inferred from biological aspect of ancestor with PANTHER:PTN000190705	-	zinc ion binding ; GO:0008270 | inferred from electronic annotation with InterPro:IPR002085, InterPro:IPR002328 enables <newline> L-iditol 2-dehydrogenase activity ; GO:0003939 | enables inferred from sequence or structural similarity with UniProtKB:Q00796 <newline> L-iditol 2-dehydrogenase activity ; GO:0003939 | enables inferred from biological aspect of ancestor with PANTHER:PTN000190705	Sorbitol dehydrogenase 1	Sodh-1	-1.14659	-2.42152	-1.27493
FBgn0051091	CG31091	lipid metabolic process ; GO:0006629 | involved_in inferred from electronic annotation with InterPro:IPR006693	-	sterol esterase activity ; GO:0004771 | enables inferred from sequence or structural similarity with UniProtKB:O46108 <newline> triglyceride lipase activity ; GO:0004806 | enables inferred from sequence or structural similarity with UniProtKB:O46108	-	CG31091	-1.03178	-2.48943	-1.45765
FBgn0010388	CG10816	defense response ; GO:0006952 | involved_in inferred from direct assay <newline> defense response to Gram-negative bacterium ; GO:0050829 | involved_in inferred from direct assay <newline> defense response to insect ; GO:0002213 | involved_in inferred from expression pattern <newline> antibacterial humoral response ; GO:0019731 | involved_in inferred from expression pattern <newline> defense resp…	extracellular region ; GO:0005576 | located_in inferred from direct assay	-	Drosocin	Dro	6.12833	4.58634	-1.54199
FBgn0041579	CG4740	antibacterial humoral response ; GO:0019731 | involved_in inferred from direct assay <newline> defense response ; GO:0006952 | involved_in inferred from direct assay <newline> response to bacterium ; GO:0009617 | involved_in inferred from high throughput expression pattern <newline> defense response to Gram-positive bacterium ; GO:0050830 | involved_in inferred from expression pattern <newline> h…	extracellular region ; GO:0005576 | located_in inferred from direct assay <newline> extracellular space ; GO:0005615 | located_in inferred from direct assay	-	Attacin-C	AttC	5.57312	3.90328	-1.66984
FBgn0012042	CG10146	antibacterial humoral response ; GO:0019731 | involved_in inferred from expression pattern <newline> humoral immune response ; GO:0006959 | involved_in inferred from expression pattern <newline> defense response to Gram-positive bacterium ; GO:0050830 | involved_in inferred from expression pattern <newline> response to hyperoxia ; GO:0055093 | involved_in inferred from mutant phenotype <newline> …	extracellular space ; GO:0005615 | located_in inferred from direct assay	-	Attacin-A	AttA	3.0928	1.39878	-1.69402
FBgn0033820	CG4716	-	-	methylenetetrahydrofolate dehydrogenase [NAD(P)+] activity ; GO:0004486 | enables non-traceable author statement	-	CG4716	0.817964	-0.896081	-1.71405
FBgn0039298	CG11853	response to starvation ; GO:0042594 | involved_in traceable author statement <newline> mating behavior ; GO:0007617 | involved_in traceable author statement <newline> rhythmic behavior ; GO:0007622 | involved_in traceable author statement <newline> multicellular organism reproduction ; GO:0032504 | involved_in inferred from biological aspect of ancestor with PANTHER:PTN001663160 <newline> circadi…	extracellular region ; GO:0005576 | located_in inferred from direct assay <newline> extracellular space ; GO:0005615 | located_in inferred from direct assay <newline> extracellular space ; GO:0005615 | inferred from biological aspect of ancestor with PANTHER:PTN001663160 located_in	molecular_function ; GO:0003674 | enables no biological data available	takeout	to	-0.643138	-2.61204	-1.96891
FBgn0002565	CG6806	synaptic target inhibition ; GO:0016201 | involved_in inferred from mutant phenotype <newline> motor neuron axon guidance ; GO:0008045 | involved_in inferred from mutant phenotype	larval serum protein complex ; GO:0005616 | inferred from direct assay part_of	-	Larval serum protein 2	Lsp2	-0.910119	-2.99226	-2.08214
FBgn0028987	CG8137	multicellular organism reproduction ; GO:0032504 | involved_in inferred from expression pattern <newline> multicellular organism reproduction ; GO:0032504 | involved_in inferred from high throughput expression pattern <newline> negative regulation of endopeptidase activity ; GO:0010951 | involved_in inferred from biological aspect of ancestor with PANTHER:PTN000156123 <newline> negative regulatio…	extracellular region ; GO:0005576 | located_in inferred from sequence model <newline> extracellular space ; GO:0005615 | inferred from biological aspect of ancestor with PANTHER:PTN000156123 located_in <newline> extracellular space ; GO:0005615 | located_in inferred from sequence model <newline> extracellular space ; GO:0005615 | located_in inferred from high throughput direct assay	serine-type endopeptidase inhibitor activity ; GO:0004867 | enables inferred from sequence or structural similarity <newline> hormone binding ; GO:0042562 | enables inferred from sequence or structural similarity <newline> serine-type endopeptidase inhibitor activity ; GO:0004867 | enables inferred from biological aspect of ancestor with PANTHER:PTN000156123	Serpin 28F	Spn28F	0.729189	-1.51969	-2.24888
FBgn0034407	CG10794	response to wounding ; GO:0009611 | involved_in inferred from expression pattern <newline> humoral immune response ; GO:0006959 | involved_in inferred from expression pattern <newline> defense response to Gram-positive bacterium ; GO:0050830 | involved_in inferred from expression pattern	extracellular space ; GO:0005615 | located_in inferred from direct assay	-	Diptericin B	DptB	4.8645	1.72849	-3.13601
