# Supplementary material for: SUMOylation of Arginyl tRNA Synthetase Modulates the Drosophila Innate Immune Response
Source: Front Cell Dev Biol. 2021 Sep 30;9:695630. doi: 10.3389/fcell.2021.695630 (PMC8514731; doi:10.3389/fcell.2021.695630)
Supplement: Supplementary Table 3 — XLS file with processed data for uniquely expressed genes for both M. luteus and Ecc 15, post infection. [file Table_3.XLSX]

## Sheet: Legend
		Supplementary File 1: Gene expression levels for RRS WT and RRS SCR upon Ecc15 infection were measured using the counts generated by HTSeq-count v 0.6.0. The differential expression analysis was performed on all the genetic features listed in the annotation file resulting in ~16,000 coding and non-coding genes with non-zero counts in atleast one of the samples. The gene expression counts were nor…
	TAB
	A	List of genes uniquely expressed for RRS WT at 12 hours post Ecc15 infection compared to its baseline
	B	List of genes uniquely expressed for RRS SCR at 12 hours post Ecc15 infection compared to its baseline
	C	List of genes uniquely expressed for RRS WT at 12 hours post M.luteus infection compared to its baseline
	D	List of genes uniquely expressed for RRS SCR at 12 hours post M.luteus infection compared to its baseline
	E

## Sheet: A. M.luteus RRS WT UE
GeneID	ANNOTATION SYMBOL	NAME	SYMBOL	Log2(FC)
FBgn0010385	CG1385	Defensin	Def	1.00068
FBgn0039023	CG4723	Neprilysin-like 14	Nepl14	0.977041
FBgn0085325	CG34296	-	CG34296	0.83082
FBgn0035022	CG11413	-	CG11413	0.941489
FBgn0002565	CG6806	Larval serum protein 2	Lsp2	-2.25571

## Sheet: B. M.luteus RRS SCR UE
GeneID	ANNOTATION SYMBOL	NAME	SYMBOL	Log2(FC)
FBgn0012042	CG10146	Attacin-A	AttA	2.34048
FBgn0053462	CG33462	-	CG33462	2.11616
FBgn0039102	CG16705	Spatzle-Processing Enzyme	SPE	1.37777
FBgn0000047	CG5178	Actin 88F	Act88F	0.996652
FBgn0031973	CG7219	Serpin 28Dc	Spn28Dc	0.947475
FBgn0000276	CG1365	Cecropin A1	CecA1	0.93451
FBgn0034162	CG6426	-	CG6426	0.99301
FBgn0000281	CR32934	Cecropin 2	Cec2	0.877858
FBgn0032973	CG6675	-	CG6675	1.00374
FBgn0263321	CG43402	-	CG43402	0.949396
FBgn0031560	CG16713	-	CG16713	0.735375
FBgn0027563	CG9631	-	CG9631	0.858855
FBgn0031561	CG16712	Immune induced molecule 33	IM33	0.804517
FBgn0052185	CG32185	elevated during infection	edin	0.860339
FBgn0034741	CG4269	-	CG4269	0.791118
FBgn0051769	CG31769	-	CG31769	0.748313
FBgn0259973	CG42483	Seminal fluid protein 79	Sfp79B	0.831449
FBgn0263766	CR43683	antisense RNA:CR43683	asRNA:CR43683	0.861928
FBgn0050154	CG30154	-	CG30154	0.795904
FBgn0000279	CG1373	Cecropin C	CecC	0.844263
FBgn0263083	CG43351	-	CG43351	0.744147
FBgn0041182	CG7052	Thioester-containing protein 2	Tep2	0.770917
FBgn0030051	CG2056	Serine Protease Immune Response Integrator	spirit	0.795227
FBgn0043791	CG8147	phurba tashi	phu	-0.809246
FBgn0031689	CG10833	Cytochrome P450 28d1	Cyp28d1	-0.849043
FBgn0029990	CG2233	-	CG2233	-0.878203
FBgn0043783	CG32444	-	CG32444	-0.888765
FBgn0028853	CG15263	-	CG15263	-0.97213
FBgn0000406	CG13279	Cytochrome b5-related	Cyt-b5-r	-1.01619

## Sheet: C. Ecc15 RRS WT UE
GeneID	ANNOTATION SYMBOL	NAME	SYMBOL	Log2(FC)
FBgn0052185	CG32185	elevated during infection	edin	4.69486
FBgn0040653	CG15231	Daisho1	Dso1	2.33512
FBgn0000047	CG5178	Actin 88F	Act88F	1.40253
FBgn0261989	CG42807	-	CG42807	1.39341
FBgn0039023	CG4723	Neprilysin-like 14	Nepl14	1.28928
FBgn0083938	CG34102	BG642163	BG642163	1.27394
FBgn0039564	CG5527	Neprilysin 7	Nep7	1.24469
FBgn0037915	CG6790	-	CG6790	1.11075
FBgn0038610	CG7675	-	CG7675	1.06979
FBgn0039629	CG11842	-	CG11842	1.06161
FBgn0023129	CG3705	astray	aay	1.05545
FBgn0032286	CG7300	-	CG7300	1.04505
FBgn0262717	CG43161	Skeletor	Skeletor	1.02919
FBgn0028538	CG7578	Secretory 71	Sec71	1.0227
FBgn0025583	CG18106	Bomanin Short 2	BomS2	1.02262
FBgn0264077	CG9906	Calnexin 14D	Cnx14D	1.01593
FBgn0020416	CG4472	Imaginal disc growth factor 1	Idgf1	1.0122
FBgn0052110	CG32110	-	CG32110	1.01101
FBgn0031626	CG15631	-	CG15631	1.00674
FBgn0034143	CG8303	-	CG8303	0.978605
FBgn0085454	CG34425	-	CG34425	0.969451
FBgn0052694	CG32694	-	CG32694	0.962327
FBgn0085244	CG34215	-	CG34215	0.959515
FBgn0035505	CG15004	tipE homolog 2	Teh2	0.930861
FBgn0036925	CG17736	schumacher-levy	schuy	0.920634
FBgn0030307	CG33235	-	CG33235	0.917391
FBgn0011559	CG7157	Accessory gland protein 36DE	Acp36DE	0.913653
FBgn0028984	CG18525	Serpin 88Ea	Spn88Ea	0.894827
FBgn0085256	CG34227	-	CG34227	0.894008
FBgn0262035	CG42846	-	CG42846	0.891285
FBgn0039495	CG5909	-	CG5909	0.887226
FBgn0283427	CG3523	Fatty acid synthase 1	FASN1	0.886609
FBgn0263118	CG5441	taxi	tx	0.886533
FBgn0265191	CG44244	Glycogenin	Gyg	0.883725
FBgn0038250	CG3505	-	CG3505	0.874419
FBgn0014395	CG14620	touch insensitive larva B	tilB	0.874177
FBgn0034290	CG5773	-	CG5773	0.869763
FBgn0015586	CG3801	Accessory gland protein 76A	Acp76A	0.864802
FBgn0035957	CG5144	-	CG5144	0.863786
FBgn0026415	CG1780	Imaginal disc growth factor 4	Idgf4	0.861239
FBgn0031617	CG15635	-	CG15635	0.852092
FBgn0039238	CG7016	-	CG7016	0.842651
FBgn0035144	CG17181	Kahuli	Kah	0.840213
FBgn0037534	CG2781	ELOVL fatty acid elongase 7	Elovl7	0.836482
FBgn0031251	CG4213	-	CG4213	0.828367
FBgn0265180	CG44245	-	CG44245	0.820501
FBgn0261928	CG42795	-	CG42795	0.811291
FBgn0052072	CG32072	Elongase 68alpha	Elo68alpha	0.80923
FBgn0027949	CG10364	msb1l	msb1l	0.807913
FBgn0262583	CG43123	-	CG43123	0.806891
FBgn0027376	CG11908	rha	rha	0.804368
FBgn0033031	CG8245	-	CG8245	0.804218
FBgn0038130	CG8630	-	CG8630	0.801763
FBgn0035343	CG16762	-	CG16762	0.800951
FBgn0051320	CG31320	HEAT repeat containing 2	HEATR2	0.794432
FBgn0038607	CG7669	hemingway	hmw	0.7917
FBgn0034827	CG12192	Kinesin-like protein at 59D	Klp59D	0.791359
FBgn0036106	CG6409	-	CG6409	0.789967
FBgn0033603	CG13214	Cuticular protein 47Ef	Cpr47Ef	0.789552
FBgn0037810	CG12819	slender lobes	sle	0.787352
FBgn0034515	CG13428	-	CG13428	0.781303
FBgn0032520	CG10859	-	CG10859	0.781016
FBgn0262894	CG43249	-	CG43249	0.779917
FBgn0035638	CG10541	Tektin C	Tektin-C	0.774045
FBgn0034121	CG6262	-	CG6262	0.773424
FBgn0032495	CG16820	-	CG16820	0.771701
FBgn0039152	CG6129	Rootletin	Root	0.76656
FBgn0051921	CG31921	-	CG31921	0.76296
FBgn0036311	CG17666	-	CG17666	0.762733
FBgn0037064	CG9389	-	CG9389	0.757158
FBgn0014073	CG7525	Tie-like receptor tyrosine kinase	Tie	0.756728
FBgn0031279	CG3544	-	CG3544	0.755124
FBgn0038179	CG9312	-	CG9312	0.751402
FBgn0054002	CG34002	-	CG34002	0.745839
FBgn0040759	CG13177	-	CG13177	0.745161
FBgn0027843	CG6906	Carbonic anhydrase 2	CAH2	0.741443
FBgn0085337	CG34308	-	CG34308	0.738218
FBgn0003249	CG10888	Rhodopsin 3	Rh3	0.736961
FBgn0036835	CG14075	-	CG14075	0.734824
FBgn0029167	CG7002	Hemolectin	Hml	0.734327
FBgn0032471	CG5122	-	CG5122	0.731335
FBgn0050156	CG30156	-	CG30156	0.730735
FBgn0053110	CG33110	-	CG33110	0.728866
FBgn0033919	CG8547	-	CG8547	0.727718
FBgn0038345	CG5213	-	CG5213	0.726515
FBgn0033149	CG11060	-	CG11060	0.726154
FBgn0038181	CG9297	-	CG9297	0.725982
FBgn0263321	CG43402	-	CG43402	0.725256
FBgn0025388	CG12179	Alstrom syndrome 1a	Alms1a	0.725239
FBgn0037796	CG12814	-	CG12814	0.72466
FBgn0032472	CG9928	-	CG9928	0.723004
FBgn0011695	CG11390	Ejaculatory bulb protein III	EbpIII	0.71362
FBgn0051099	CG31099	-	CG31099	0.709435
FBgn0032771	CG17349	-	CG17349	0.707601
FBgn0028986	CG9334	Serpin 38F	Spn38F	0.702835
FBgn0046763	CG17278	-	CG17278	0.700215
FBgn0051025	CG31025	Protein phosphatase 1c interacting protein 1	Ppi1	0.699369
FBgn0261816	CG42758	-	CG42758	0.695962
FBgn0260474	CG30002	-	CG30002	0.693557
FBgn0267253	CG32700	-	CG32700	0.687998
FBgn0086906	CG1915	sallimus	sls	0.686402
FBgn0010482	CG9432	lethal (2) 01289	l(2)01289	0.683968
FBgn0052568	CG32568	-	CG32568	0.680008
FBgn0265264	CG17097	-	CG17097	0.679801
FBgn0036415	CG7768	-	CG7768	0.679237
FBgn0030814	CG4955	-	CG4955	0.677558
FBgn0035346	CG1146	-	CG1146	0.675807
FBgn0040735	CG16836	Bomanin Tailed 2	BomT2	0.668852
FBgn0038690	CG11703	-	CG11703	0.668758
FBgn0061197	CG13164	salto	salto	0.668643
FBgn0037339	CG2929	Phosphatidylinositol 4-kinase II alpha	Pi4KIIalpha	0.663037
FBgn0022355	CG6186	Transferrin 1	Tsf1	0.662886
FBgn0263048	CG43343	Glycerol-3-phosphate dehydrogenase 3	Gpdh3	0.662174
FBgn0266801	CG45263	-	CG45263	0.66161
FBgn0039521	CG5402	-	CG5402	0.66126
FBgn0031690	CG7742	-	CG7742	0.660889
FBgn0039114	CG10374	Lipid storage droplet-1	Lsd-1	0.656885
FBgn0052425	CG32425	-	CG32425	0.656065
FBgn0036157	CG7560	-	CG7560	0.653257
FBgn0003149	CG5939	Paramyosin	Prm	0.646231
FBgn0004414	CG14560	male-specific opa containing gene	msopa	0.643945
FBgn0020415	CG4475	Imaginal disc growth factor 2	Idgf2	0.643262
FBgn0050271	CG30271	-	CG30271	0.642135
FBgn0035380	CG9970	-	CG9970	0.637941
FBgn0028870	CG4691	-	CG4691	0.637709
FBgn0004882	CG10868	oo18 RNA-binding protein	orb	0.637458
FBgn0028997	CG8362	nmdyn-D7	nmdyn-D7	0.634997
FBgn0262579	CG43119	Sterile alpha and Armadillo motif	Sarm	0.634031
FBgn0011725	CG31137	twin	twin	0.63268
FBgn0259736	CG42390	-	CG42390	0.627744
FBgn0260429	CG42524	-	CG42524	0.626194
FBgn0005659	CG5583	Ets at 98B	Ets98B	0.620798
FBgn0050069	CG30069	-	CG30069	0.615046
FBgn0037819	CG14688	Phytanoyl-CoA dioxygenase domain containing 1	Phyhd1	0.612364
FBgn0036931	CG14183	-	CG14183	0.611087
FBgn0038952	CG7069	-	CG7069	0.610651
FBgn0011230	CG14472	purity of essence	poe	0.610313
FBgn0086359	CG3953	Invadolysin	Invadolysin	0.609835
FBgn0260745	CG3359	midline fasciclin	mfas	0.608751
FBgn0039419	CG12290	-	CG12290	0.600109
FBgn0002865	CG11719	Male-specific RNA 98Ca	Mst98Ca	0.596609
FBgn0034133				0.587402
FBgn0033174	CG11125	-	CG11125	0.587097
FBgn0031347	CG10869	no individualized sperm	nis	0.584826
FBgn0032773	CG15825	fondue	fon	0.581102
FBgn0031037	CG14207	-	CG14207	0.575112
FBgn0038248	CG7886	-	CG7886	0.566477
FBgn0034435	CG9975	wurstfest	fest	0.565786
FBgn0031878	CG9188	septin interacting protein 2	sip2	0.565171
FBgn0036969	CG6663	Serpin 77Bb	Spn77Bb	0.562516
FBgn0261258	CG6014	regeneration	rgn	0.559651
FBgn0051092	CG31092	Lipophorin receptor 2	LpR2	0.556917
FBgn0005666	CG32019	bent	bt	0.552716
FBgn0033954	CG12860	-	CG12860	0.550883
FBgn0265739	CR44546	long non-coding RNA:CR44546	lncRNA:CR44546	-0.551297
FBgn0086355	CG2171	Triose phosphate isomerase	Tpi	-0.553106
FBgn0267327	CG6555	Accessory gland-specific peptide 33A	Acp33A	-0.554416
FBgn0015584	CG8622	Accessory gland protein 53Ea	Acp53Ea	-0.557096
FBgn0002579	CG7622	Ribosomal protein L36	RpL36	-0.559676
FBgn0038407	CG6126	-	CG6126	-0.562582
FBgn0039761	CG18404	-	CG18404	-0.56317
FBgn0040575	CG15922	-	CG15922	-0.569005
FBgn0053977	CG33977	Dolichyl-phosphate mannosyltransferase subunit 3	Dpm3	-0.570733
FBgn0038723	CG6195	-	CG6195	-0.572025
FBgn0031538	CG3246	-	CG3246	-0.573001
FBgn0034152	CG8626	Accessory gland protein 53C14a	Acp53C14a	-0.573462
FBgn0261602	CG1263	Ribosomal protein L8	RpL8	-0.573746
FBgn0032518	CG9282	Ribosomal protein L24	RpL24	-0.573967
FBgn0037788	CG3940	Carbonic anhydrase 7	CAH7	-0.574592
FBgn0010053	CG15101	Juvenile hormone epoxide hydrolase 1	Jheh1	-0.577902
FBgn0030518	CG11134	-	CG11134	-0.580149
FBgn0030999	CG7874	Mucin related 18B	Mur18B	-0.580225
FBgn0083983	CG34147	mitochondrial ribosomal protein L34	mRpL34	-0.581732
FBgn0036381	CG8745	-	CG8745	-0.586537
FBgn0033093	CG3270	-	CG3270	-0.589005
FBgn0030773	CG9676	-	CG9676	-0.589569
FBgn0033428	CG1818	Uroporphyrinogen decarboxylase	Urod	-0.589681
FBgn0028920	CG8997	-	CG8997	-0.592052
FBgn0061198	CG30173	Haematopoietic stem/progenitor cell protein 300	HSPC300	-0.592901
FBgn0039697	CG7834	-	CG7834	-0.595716
FBgn0010078	CG3661	Ribosomal protein L23	RpL23	-0.596042
FBgn0039118	CG10208	-	CG10208	-0.596922
FBgn0038516	CG5840	Pyrroline-5-carboxylate reductase-like 2	P5cr-2	-0.597628
FBgn0030572	CG14413	mitochondrial ribosomal protein S25	mRpS25	-0.598445
FBgn0019624	CG14724	Cytochrome c oxidase subunit 5A	COX5A	-0.598478
FBgn0035722	CG10075	-	CG10075	-0.599292
FBgn0038820	CG4000	-	CG4000	-0.601595
FBgn0024293	CG1865	Serpin 43Ab	Spn43Ab	-0.602213
FBgn0037612	CG8112	-	CG8112	-0.603984
FBgn0250831	CG34103	BG642167	BG642167	-0.605946
FBgn0028336				-0.608287
FBgn0031653	CG8871	Jonah 25Biii	Jon25Biii	-0.609261
FBgn0262571	CG43111	-	CG43111	-0.611328
FBgn0051226	CG31226	-	CG31226	-0.613559
FBgn0031654	CG8869	Jonah 25Bii	Jon25Bii	-0.617766
FBgn0042119	CG18778	Cuticular protein 65Au	Cpr65Au	-0.617952
FBgn0037913	CG6783	fatty acid binding protein	fabp	-0.624108
FBgn0053002	CG33002	mitochondrial ribosomal protein L27	mRpL27	-0.624664
FBgn0044511	CG32854	mitochondrial ribosomal protein S21	mRpS21	-0.625712
FBgn0034645	CG10320	NADH dehydrogenase (ubiquinone) B12 subunit	ND-B12	-0.627891
FBgn0050410	CG30410	Ribose-5-phosphate isomerase	Rpi	-0.62809
FBgn0044030	CG32531	mitochondrial ribosomal protein S14	mRpS14	-0.628938
FBgn0003274	CG4918	Ribosomal protein LP2	RpLP2	-0.629299
FBgn0003034	CG17673	Sex Peptide	SP	-0.630575
FBgn0031417	CG3597	-	CG3597	-0.63325
FBgn0004087	CG14887	Dihydrofolate reductase	Dhfr	-0.634526
FBgn0261055	CG42603	Seminal fluid protein 26Ad	Sfp26Ad	-0.644576
FBgn0259971	CG42481	-	CG42481	-0.644892
FBgn0083953	CG34117	-	CG34117	-0.64572
FBgn0036135	CG7636	mitochondrial ribosomal protein L2	mRpL2	-0.646899
FBgn0050373	CG30373	-	CG30373	-0.64785
FBgn0264513	CR43912	long non-coding RNA:CR43912	lncRNA:CR43912	-0.651675
FBgn0013680	CG34063	mitochondrial NADH-ubiquinone oxidoreductase chain 2	mt:ND2	-0.658192
FBgn0032066	CG9463	Lysosomal alpha-mannosidase III	LManIII	-0.659173
FBgn0261534	CG7532	lethal (2) 34Fc	l(2)34Fc	-0.659702
FBgn0263597	CG43619	Accessory gland protein 98AB	Acp98AB	-0.660656
FBgn0013683	CG34086	mitochondrial NADH-ubiquinone oxidoreductase chain 4L	mt:ND4L	-0.660758
FBgn0034354	CG5224	Glutathione S transferase E11	GstE11	-0.661813
FBgn0040001				-0.662394
FBgn0260444	CG18616	CCR4-NOT transcription complex subunit 10	Not10	-0.666069
FBgn0031108	CG15459	-	CG15459	-0.667868
FBgn0035042	CG3640	-	CG3640	-0.668146
FBgn0265538	CG44388	-	CG44388	-0.669827
FBgn0259701	CG42355	-	CG42355	-0.670208
FBgn0036023	CG18179	-	CG18179	-0.678852
FBgn0263082	CG43350	-	CG43350	-0.68886
FBgn0040931	CG9034	-	CG9034	-0.690065
FBgn0037723	CG8327	Spermidine Synthase	SpdS	-0.69258
FBgn0261061	CG42609	Seminal fluid protein 96F	Sfp96F	-0.694245
FBgn0040349	CG3699	-	CG3699	-0.69492
FBgn0020906	CG8867	Jonah 25Bi	Jon25Bi	-0.69543
FBgn0263830	CG40486	-	CG40486	-0.700131
FBgn0031418	CG3609	-	CG3609	-0.702582
FBgn0036759	CG5577	-	CG5577	-0.704339
FBgn0261060	CG42608	Seminal fluid protein 93F	Sfp93F	-0.70942
FBgn0036015	CG3088	-	CG3088	-0.711286
FBgn0034001	CG12954	mitochondrial ribosomal protein L41	mRpL41	-0.711724
FBgn0259968	CG42478	Seminal fluid protein 60F	Sfp60F	-0.712142
FBgn0051788	CG31788	-	CG31788	-0.715051
FBgn0262896	CG43251	-	CG43251	-0.719981
FBgn0031505	CG12400	NADH dehydrogenase (ubiquinone) B14.5 B subunit	ND-B14.5B	-0.727341
FBgn0030984	CG7440	twiggy	tgy	-0.727351
FBgn0262099	CG42852	-	CG42852	-0.73399
FBgn0030251	CG2145	-	CG2145	-0.734979
FBgn0038718	CG17752	-	CG17752	-0.735194
FBgn0003076	CG5165	Phosphoglucose mutase 1	Pgm1	-0.737027
FBgn0053511	CG33511	-	CG33511	-0.740465
FBgn0052643	CG32643	-	CG32643	-0.744415
FBgn0058469	CR40469	long non-coding RNA:CR40469	lncRNA:CR40469	-0.744713
FBgn0262574	CG43114	-	CG43114	-0.745385
FBgn0039802	CG1349	dj-1beta	dj-1beta	-0.747189
FBgn0051779	CG31779	Accessory gland protein 24A4	Acp24A4	-0.753846
FBgn0035695	CG10226	-	CG10226	-0.777081
FBgn0052205	CR32205	hairpin RNA:CR32205	hpRNA:CR32205	-0.779363
FBgn0039682	CG7584	Odorant-binding protein 99c	Obp99c	-0.782857
FBgn0040705	CG15434	NADH dehydrogenase (ubiquinone) B8 subunit	ND-B8	-0.783007
FBgn0031373	CG15358	-	CG15358	-0.784071
FBgn0033367	CG8193	Prophenoloxidase 2	PPO2	-0.787241
FBgn0031277	CG13947	-	CG13947	-0.800773
FBgn0085453	CG34424	Methenyltetrahydrofolate synthetase	Mthfs	-0.800791
FBgn0262601	CG5352	Small ribonucleoprotein particle protein SmB	SmB	-0.804811
FBgn0022359	CG4649	Sorbitol dehydrogenase-2	Sodh-2	-0.814838
FBgn0259957	CG42467	-	CG42467	-0.81571
FBgn0023477	CG2827	Transaldolase	Taldo	-0.824124
FBgn0263763	CG43680	-	CG43680	-0.832229
FBgn0051485	CR31485	transfer RNA:Lysine-CTT 2-1 pseudogene	tRNA:Lys-CTT-2-1Psi	-0.849877
FBgn0259715	CG42369	-	CG42369	-0.855829
FBgn0022774	CG8782	Ornithine aminotransferase precursor	Oat	-0.868026
FBgn0030968	CG7322	-	CG7322	-0.874262
FBgn0262948	CG43267	-	CG43267	-0.881096
FBgn0033723	CG13155	-	CG13155	-0.889281
FBgn0030593	CG9512	-	CG9512	-0.896869
FBgn0035484	CG11594	-	CG11594	-0.902786
FBgn0050042	CG30042	Cuticular protein 49Ab	Cpr49Ab	-0.905846
FBgn0260393	CG17147	-	CG17147	-0.930583
FBgn0026721	CG6953	fat-spondin	fat-spondin	-0.943151
FBgn0085201	CG34172	Cytochrome c oxidase subunit 7A-like 2	COX7AL2	-0.944651
FBgn0015035	CG4105	Cytochrome P450 4e3	Cyp4e3	-0.964981
FBgn0030737				-0.978599
FBgn0259951	CG42461	Seminal fluid protein 24Ba	Sfp24Ba	-0.9842
FBgn0030362	CG1803	regucalcin	regucalcin	-0.988761
FBgn0019928	CG4812	Ser8	Ser8	-1.01737
FBgn0085195	CG34166	-	CG34166	-1.05134
FBgn0040211	CG4779	homogentisate 1,2-dioxygenase	hgo	-1.06535
FBgn0036992	CG11796	4-hydroxyphenylpyruvate dioxygenase	Hpd	-1.0902
FBgn0283437	CG42639	Prophenoloxidase 1	PPO1	-1.20803
FBgn0053319	CR33319	-	CR33319	-1.34391
FBgn0039685	CG7592	Odorant-binding protein 99b	Obp99b	-2.40685

## Sheet: D. Ecc15 RRS SCR UE
GeneID	ANNOTATION SYMBOL	NAME	SYMBOL	Log2(FC)
FBgn0034094	CG3666	Transferrin 3	Tsf3	2.01145
FBgn0038631	CG7695	-	CG7695	1.76222
FBgn0262004	CG42822	-	CG42822	1.96198
FBgn0035023	CG13586	Ion transport peptide	ITP	1.52975
FBgn0031701	CG14027	Turandot M	TotM	1.85344
FBgn0032638	CG6639	Serine protease homolog 93	SPH93	2.073
FBgn0019828	CG1980	don juan	dj	1.30207
FBgn0086677	CG30040	jelly belly	jeb	1.58502
FBgn0036877	CG9452	-	CG9452	1.71924
FBgn0034082	CG10734	-	CG10734	1.41228
FBgn0030981	CG14191	-	CG14191	1.84796
FBgn0266758	CG6643	Extended synaptotagmin-like protein 2	Esyt2	1.19095
FBgn0263479	CR43594	small Cajal body-specific RNA : PsiU2-35.45	scaRNA:PsiU2-35.45	1.92595
FBgn0033250	CG14762	-	CG14762	1.26635
FBgn0032943	CG8666	Tetraspanin 39D	Tsp39D	1.5142
FBgn0085426	CG34397	Rad, Gem/Kir family member 3	Rgk3	1.39105
FBgn0030927	CG15046	-	CG15046	1.88534
FBgn0265064	CR44175	long non-coding RNA:CR44175	lncRNA:CR44175	1.39386
FBgn0264255				1.31711
FBgn0001230	CG5436	Heat shock protein 68	Hsp68	1.12209
FBgn0011296	CG4533	lethal (2) essential for life	l(2)efl	1.24928
FBgn0031560	CG16713	-	CG16713	1.00471
FBgn0030975	CG7349	Succinate dehydrogenase, subunit B (iron-sulfur)-like	SdhBL	1.43604
FBgn0036101	CG6449	Ninjurin A	NijA	1.44142
FBgn0029728	CG2861	-	CG2861	1.61752
FBgn0000422	CG10697	Dopa decarboxylase	Ddc	1.45223
FBgn0263766	CR43683	antisense RNA:CR43683	asRNA:CR43683	1.66087
FBgn0034145	CG5065	-	CG5065	0.956943
FBgn0013700	CR34062	mitochondrial transfer RNA:Methionine-CAT	mt:tRNA:Met-CAT	1.61046
FBgn0036287	CG10663	-	CG10663	1.50146
FBgn0000108	CG7727	beta amyloid protein precursor-like	Appl	1.2469
FBgn0036951	CG7017	-	CG7017	1.51704
FBgn0033538	CG11883	-	CG11883	1.43227
FBgn0054003	CG34003	Nimrod B3	NimB3	1.28268
FBgn0052412	CG32412	Glutaminyl cyclase	QC	1.27567
FBgn0035623	CG17795	methuselah-like 2	mthl2	1.54049
FBgn0030277	CG1394	-	CG1394	1.28138
FBgn0250871	CG2467	papillote	pot	1.43338
FBgn0029736	CG4041	-	CG4041	1.34908
FBgn0262107	CR42860	antisense RNA:CR42860	asRNA:CR42860	1.42389
FBgn0086915	CG3354	Male-specific transcript 77F	Mst77F	1.1429
FBgn0027865	CG6120	Tetraspanin 96F	Tsp96F	1.36384
FBgn0029639	CG14419	-	CG14419	1.62157
FBgn0003430	CG16738	sloppy paired 1	slp1	1.5407
FBgn0263111	CG43368	cacophony	cac	1.15579
FBgn0038281	CG3843	Ribosomal protein L10Aa	RpL10Aa	1.09506
FBgn0013694	CR34075	mitochondrial transfer RNA:Glycine-TCC	mt:tRNA:Gly-TCC	1.49643
FBgn0263839	CR43701	small non-messenger RNA:CR43701	snmRNA:CR43701	1.56423
FBgn0033949	CG10131	beta Hydroxy acid dehydrogenase 2	Had2	1.51806
FBgn0263106	CG10578	DnaJ-like-1	DnaJ-1	0.923279
FBgn0032123	CG3811	Organic anion transporting polypeptide 30B	Oatp30B	1.32413
FBgn0013703	CR34061	mitochondrial transfer RNA:Glutamine-TTG	mt:tRNA:Gln-TTG	1.55488
FBgn0264503	CG43902	-	CG43902	1.401
FBgn0052161	CG32161	-	CG32161	1.28479
FBgn0065099	CR33925	small nuclear RNA 7SK	snRNA:7SK	1.46644
FBgn0020414	CG4559	Imaginal disc growth factor 3	Idgf3	0.884579
FBgn0037515	CG3066	Serine protease 7	Sp7	1.27034
FBgn0040905	CG15578	-	CG15578	1.21704
FBgn0040582	CG5791	Bomanin Bicipital 3	BomBc3	1.25175
FBgn0053329	CG33329	Serine-peptidase 212	Sp212	1.12099
FBgn0013685	CG34089	mitochondrial NADH-ubiquinone oxidoreductase chain 6	mt:ND6	1.36867
FBgn0054054	CG34054	-	CG34054	1.27092
FBgn0263647	CG43638	-	CG43638	1.15945
FBgn0050026	CG30026	-	CG30026	1.00479
FBgn0268063	CG32372	larval translucida	ltl	1.28915
FBgn0085387	CG34358	shaking B	shakB	1.35399
FBgn0041713	CG4182	yellow-c	yellow-c	1.14439
FBgn0041150	CG12787	hoepel1	hoe1	1.2907
FBgn0266588	CR45113	long non-coding RNA:CR45113	lncRNA:CR45113	1.24938
FBgn0004606	CG1322	Zn finger homeodomain 1	zfh1	1.05889
FBgn0040020	CG17397	Mediator complex subunit 21	MED21	1.19042
FBgn0033388	CG8046	-	CG8046	1.35744
FBgn0030764	CG9777	-	CG9777	1.13782
FBgn0039041	CG13838	-	CG13838	1.24291
FBgn0262102	CG42855	-	CG42855	1.0333
FBgn0026206	CG12218	meiotic P26	mei-P26	0.86344
FBgn0013305	CG3798	N-methyl-D-aspartate receptor-associated protein	Nmda1	0.99692
FBgn0039453	CG6403	-	CG6403	1.31111
FBgn0260400	CG4262	embryonic lethal abnormal vision	elav	1.18308
FBgn0052190	CG32190	NUCB1	NUCB1	0.905626
FBgn0053136	CG33136	-	CG33136	1.14821
FBgn0034364	CG5493	-	CG5493	1.20472
FBgn0033680	CG13186	-	CG13186	0.985302
FBgn0034046	CG8253	tungus	tun	1.26304
FBgn0052373	CG32373	-	CG32373	1.28952
FBgn0065076	CR33930	snoRNA:185	snoRNA:185	1.43015
FBgn0031306	CG4577	-	CG4577	1.026
FBgn0013704	CR34078	mitochondrial transfer RNA:Arginine-TCG	mt:tRNA:Arg-TCG	1.37167
FBgn0083972	CG34136	-	CG34136	1.31749
FBgn0029761	CG10706	small conductance calcium-activated potassium channel	SK	1.15608
FBgn0263847	CR43708	small nuclear RNA Like U	snRNA:LU	1.41098
FBgn0039183	CG6413	Dis3	Dis3	1.31595
FBgn0016926	CG4710	Pinocchio	Pino	1.09899
FBgn0028496	CG30116	-	CG30116	1.18124
FBgn0013690	CR34065	mitochondrial transfer RNA:Cysteine-GCA	mt:tRNA:Cys-GCA	1.28325
FBgn0038704	CG5316	-	CG5316	1.16584
FBgn0086675	CG4396	found in neurons	fne	1.09527
FBgn0036544	CG6114	sugar-free frosting	sff	1.34597
FBgn0051361	CG31361	defective proboscis extension response 17	dpr17	1.01276
FBgn0039647	CG14509	julius seizure	jus	1.08075
FBgn0002917	CG1517	narrow abdomen	na	1.26238
FBgn0263415	CR43461	long non-coding RNA:CR43461	lncRNA:CR43461	1.15608
FBgn0051988	CG31988	-	CG31988	1.08317
FBgn0040291	CG16988	Regulator of cullins 1b	Roc1b	1.11463
FBgn0033875	CG6357	-	CG6357	0.807476
FBgn0083228	CG5907	Frequenin 2	Frq2	1.07588
FBgn0032382	CG14935	Maltase B2	Mal-B2	0.967752
FBgn0022768	CG2984	Protein phosphatase 2C	Pp2C1	0.988113
FBgn0013334	CG8884	Synapse-associated protein 47kD	Sap47	1.02494
FBgn0003429	CG10693	slowpoke	slo	0.920262
FBgn0264819	CR44027	antisense RNA:CR44027	asRNA:CR44027	1.08411
FBgn0035964	CG4665	Dihydropteridine reductase	Dhpr	0.958587
FBgn0265042	CG44159	Inwardly rectifying potassium channel 1	Irk1	1.17202
FBgn0030452	CG4330	Major Facilitator Superfamily Transporter 10	MFS10	1.2381
FBgn0013697	CR34070	mitochondrial transfer RNA:Lysine-CTT	mt:tRNA:Lys-CTT	1.23778
FBgn0019929	CG2045	Ser7	Ser7	1.05171
FBgn0025743	CG18582	mushroom bodies tiny	mbt	1.22231
FBgn0052675	CG32675	Transport and Golgi organization 5	Tango5	0.967174
FBgn0028990	CG11331	Serpin 27A	Spn27A	0.920528
FBgn0037396	CG11459	-	CG11459	1.25953
FBgn0029003	CG4746	mab-21	mab-21	1.25788
FBgn0026059	CG31045	Myosin heavy chain-like	Mhcl	1.0979
FBgn0034689	CG2921	-	CG2921	0.92874
FBgn0020440	CG10023	Focal adhesion kinase	Fak	1.0701
FBgn0033128	CG12142	Tetraspanin 42Eg	Tsp42Eg	0.954904
FBgn0261686	CG42733	-	CG42733	0.94921
FBgn0015320	CG6720	Ubiquitin conjugating enzyme 2	Ubc2	0.886012
FBgn0003930	CR31625	small nuclear RNA U4 at 39B	snRNA:U4:39B	1.19556
FBgn0052450	CG32450	-	CG32450	1.12236
FBgn0027932	CG13388	A kinase anchor protein 200	Akap200	0.963126
FBgn0037167	CG11425	-	CG11425	1.18775
FBgn0004191	CR31850	small nuclear RNA U2 at 34AB a	snRNA:U2:34ABa	1.32828
FBgn0038463	CG3534	-	CG3534	-1.17869
FBgn0033633	CG7759	SET and MYND domain containing, class 4, member 3	Smyd4-3	-1.35829
FBgn0035779	CG8562	-	CG8562	-0.83328
FBgn0014028	CG3283	Succinate dehydrogenase, subunit B (iron-sulfur)	SdhB	-0.75058
FBgn0027073	CG4302	UDP-glycosyltransferase family 49 member B1	Ugt49B1	-0.91036
FBgn0259952	CG42462	Seminal fluid protein 24Bb	Sfp24Bb	-1.1127
FBgn0040813				-0.83004
FBgn0267914	CR46195	antisense RNA:CR46195	asRNA:CR46195	-1.07872
FBgn0039612	CG14523	Neprilysin-like 19	Nepl19	-1.3196
FBgn0032068	CG9466	Lysosomal alpha-mannosidase V	LManV	-1.00475
FBgn0042201	CG13061	Neuropeptide-like precursor 3	Nplp3	-1.17904
FBgn0010611	CG4311	HMG Coenzyme A synthase	Hmgs	-0.83216
FBgn0034394	CG15096	-	CG15096	-1.23931
FBgn0035189	CG9119	-	CG9119	-0.91892
FBgn0036289	CG10657	-	CG10657	-1.17118
FBgn0031693	CG14032	Cytochrome P450 4ac1	Cyp4ac1	-1.10372
FBgn0032864	CG2493	-	CG2493	-1.12033
FBgn0001248	CG7176	Isocitrate dehydrogenase	Idh	-1.04889
FBgn0025885	CG11143	myo-inositol-1-phosphate synthase	Inos	-1.02229
FBgn0040832	CG8012	-	CG8012	-1.07228
FBgn0015585	CG10852	Accessory gland protein 63F	Acp63F	-0.88098
FBgn0263868	CR43715	long non-coding RNA:CR43715	lncRNA:CR43715	-1.45488
FBgn0033170	CG11124	secretory Phospholipase A2	sPLA2	-1.35034
FBgn0035228	CG12091	-	CG12091	-0.85902
FBgn0263024	CG43319	-	CG43319	-1.09809
FBgn0015575	CG1112	alpha-Esterase-7	alpha-Est7	-1.20689
FBgn0039324	CG10553	-	CG10553	-0.94771
FBgn0027560	CG4104	Trehalose-6-phosphate synthase 1	Tps1	-0.98581
FBgn0038257	CG7390	Senescence marker protein-30	smp-30	-1.11017
FBgn0004181	CG2668	Ejaculatory bulb protein	Ebp	-1.17438
FBgn0038702	CG3739	-	CG3739	-1.38548
FBgn0085360	CG34331	-	CG34331	-1.33647
FBgn0040718	CG15353	-	CG15353	-1.43163
FBgn0039325	CG10560	-	CG10560	-0.98032
FBgn0043791	CG8147	phurba tashi	phu	-1.62178
FBgn0030607	CG5560	doppelganger von brummer	dob	-1.26619
FBgn0020385	CG4067	pugilist	pug	-1.3151
FBgn0041194	CG10078	Phosphoribosylamidotransferase 2	Prat2	-1.27803
FBgn0031942	CG7203	-	CG7203	-1.25725
FBgn0027586	CG5867	-	CG5867	-0.97382
FBgn0038914	CG17820	female-specific independent of transformer	fit	-1.55334
FBgn0034415	CG15116	-	CG15116	-1.52453
FBgn0030558	CG1461	Tyrosine aminotransferase	Tat	-1.3609
FBgn0026428	CG6170	Histone deacetylase 6	HDAC6	-1.09608
FBgn0001208	CG7399	Henna	Hn	-1.19554
FBgn0011694	CG2665	Ejaculatory bulb protein II	EbpII	-1.48888
FBgn0026314	CG6649	UDP-glycosyltransferase family 35 member B1	Ugt35B1	-1.23214
FBgn0011293	CG6642	antennal protein 10	a10	-1.36982
FBgn0035978	CG4347	UDP-glucose pyrophosphorylase	UGP	-1.17904
FBgn0043783	CG32444	-	CG32444	-1.56002
FBgn0031305	CG4715	Iris	Iris	-1.36379
FBgn0263199	CG5288	Galactokinase	Galk	-1.28274
FBgn0038291	CG3984	-	CG3984	-1.59804
FBgn0036262	CG6910	-	CG6910	-1.69565
FBgn0032265	CG18301	-	CG18301	-1.69312
FBgn0040606	CG6503	-	CG6503	-1.26398
FBgn0027657	CG9734	globin 1	glob1	-1.27933
FBgn0039801	CG11315	Niemann-Pick type C-2h	Npc2h	-1.52007
FBgn0039611	CG14528	Neprilysin-like 18	Nepl18	-1.87578
FBgn0005614	CG18345	transient receptor potential-like	trpl	-2.00843
FBgn0035076	CG10142	Ance-5	Ance-5	-2.0276
