# Supplementary material for: SUMOylation of Arginyl tRNA Synthetase Modulates the Drosophila Innate Immune Response
Source: Front Cell Dev Biol. 2021 Sep 30;9:695630. doi: 10.3389/fcell.2021.695630 (PMC8514731; doi:10.3389/fcell.2021.695630)
Supplement: Supplementary Table 4 — XLS file with processed data for differentially expressed genes for M. luteus, without infection (0 h). [file Table_4.XLSX]

## Sheet: Legend
	Supplementary File : Gene expression levels for RRS WT and RRS SCR upon M.luteus infection were measured using the counts generated by HTSeq-count v 0.6.0. The differential expression analysis was performed on all the genetic features listed in the annotation file resulting in ~16,000 coding and non-coding genes with non-zero counts in atleast one of the samples. The gene expression counts were n…
TAB
A	List of genes differential expressed for RRS SCR as compared to RRS WT at 0 hours post M.luteus infection
B	List of genes significantly differentially expressed in RRS SCR as compared to RRS WT 0 hours post M.luteus infection

## Sheet: A.ML RRS SCR_WT 0Hours
Gene ID	baseMean	log2(Fold Change)	lfcSE	stat	pvalue	padj/FDR	-log10(FDR)
FBgn0052106	58.7622	-1.28104	0.342096	-3.74467	0.000180634	0.99995	2.1893e-05
FBgn0013700	110.742	-1.13141	0.307145	-3.68362	0.000229945	0.99995	2.1893e-05
FBgn0264606	21.6765	-1.23175	0.339201	-3.63132	0.00028198	0.99995	2.1893e-05
FBgn0029890	221.035	-0.822461	0.235313	-3.49517	0.000473757	0.99995	2.1893e-05
FBgn0030975	459.123	-1.14447	0.337718	-3.38884	0.0007019	0.99995	2.1893e-05
FBgn0051988	6823.66	-1.08095	0.321046	-3.36697	0.000759985	0.99995	2.1893e-05
FBgn0032123	613.336	-0.833733	0.251178	-3.31929	0.000902458	0.99995	2.1893e-05
FBgn0266588	125.251	-1.00855	0.306419	-3.29141	0.000996854	0.99995	2.1893e-05
FBgn0262102	183.563	-1.10397	0.337653	-3.26954	0.00107721	0.99995	2.1893e-05
FBgn0029728	34.3051	-1.10972	0.34209	-3.24394	0.0011789	0.99995	2.1893e-05
FBgn0263355	40.3992	-0.992219	0.309267	-3.2083	0.00133524	0.99995	2.1893e-05
FBgn0039041	315.711	-0.786286	0.247529	-3.17653	0.00149046	0.99995	2.1893e-05
FBgn0264255	243.42	-1.07525	0.339381	-3.16827	0.00153351	0.99995	2.1893e-05
FBgn0037040	197.047	-1.06802	0.339844	-3.14268	0.00167407	0.99995	2.1893e-05
FBgn0052107	44.4899	0.947215	0.302133	3.1351	0.00171797	0.99995	2.1893e-05
FBgn0053017	61.2001	-1.0741	0.343447	-3.12741	0.00176356	0.99995	2.1893e-05
FBgn0030764	114.847	-1.06692	0.342154	-3.11826	0.00181924	0.99995	2.1893e-05
FBgn0263412	8.74076	1.05931	0.341795	3.09926	0.00194002	0.99995	2.1893e-05
FBgn0024807	317.105	-0.724269	0.234685	-3.08613	0.00202781	0.99995	2.1893e-05
FBgn0032768	325.335	-1.00547	0.326568	-3.07891	0.00207761	0.99995	2.1893e-05
FBgn0039189	28.776	1.01023	0.328148	3.07858	0.00207987	0.99995	2.1893e-05
FBgn0264086	458.895	-1.01253	0.331521	-3.0542	0.00225661	0.99995	2.1893e-05
FBgn0013704	1166.81	-0.93858	0.310597	-3.02186	0.00251229	0.99995	2.1893e-05
FBgn0263257	138.551	-1.01712	0.336824	-3.01974	0.00252994	0.99995	2.1893e-05
FBgn0029939	27.4359	-0.991579	0.329901	-3.00569	0.00264979	0.99995	2.1893e-05
FBgn0033864	70.4597	-1.03094	0.343308	-3.00294	0.00267381	0.99995	2.1893e-05
FBgn0029937	99.6016	0.766158	0.255295	3.00107	0.00269034	0.99995	2.1893e-05
FBgn0030429	154.158	-1.03147	0.343822	-3.00001	0.00269972	0.99995	2.1893e-05
FBgn0050398	43.1296	-0.975377	0.326913	-2.9836	0.00284878	0.99995	2.1893e-05
FBgn0031607	111.644	0.722351	0.24308	2.97166	0.00296191	0.99995	2.1893e-05
FBgn0004198	133.336	-0.867603	0.292406	-2.96712	0.00300603	0.99995	2.1893e-05
FBgn0086677	123.84	-0.989807	0.337192	-2.93544	0.00333071	0.99995	2.1893e-05
FBgn0024941	84.8081	-0.981394	0.335639	-2.92396	0.00345613	0.99995	2.1893e-05
FBgn0029747	71.7502	-0.944067	0.324116	-2.91274	0.00358267	0.99995	2.1893e-05
FBgn0052440	176.635	-0.962068	0.330439	-2.91149	0.00359715	0.99995	2.1893e-05
FBgn0264572	4.15509	-0.874378	0.301709	-2.89809	0.00375449	0.99995	2.1893e-05
FBgn0052161	208.806	-0.768832	0.265909	-2.89133	0.00383611	0.99995	2.1893e-05
FBgn0086675	274.796	-0.984879	0.34271	-2.8738	0.00405567	0.99995	2.1893e-05
FBgn0026059	160.282	-0.681086	0.2384	-2.8569	0.00427798	0.99995	2.1893e-05
FBgn0034480	814.257	0.598795	0.209647	2.8562	0.00428741	0.99995	2.1893e-05
FBgn0028496	181.01	-0.765401	0.267987	-2.85611	0.00428863	0.99995	2.1893e-05
FBgn0028844	74.0656	-0.911189	0.319451	-2.85236	0.00433961	0.99995	2.1893e-05
FBgn0026563	266.764	-0.931135	0.327409	-2.84394	0.00445587	0.99995	2.1893e-05
FBgn0267644	7.33101	-0.897574	0.315671	-2.84338	0.00446372	0.99995	2.1893e-05
FBgn0028899	90.9623	-0.973173	0.343747	-2.83107	0.00463919	0.99995	2.1893e-05
FBgn0264503	38.5838	-0.946955	0.335255	-2.82458	0.00473425	0.99995	2.1893e-05
FBgn0039883	42.7152	-0.9682	0.343718	-2.81684	0.00484987	0.99995	2.1893e-05
FBgn0086778	70.5626	-0.963797	0.342348	-2.81525	0.00487386	0.99995	2.1893e-05
FBgn0266773	9.02782	-0.960048	0.341223	-2.81355	0.00489982	0.99995	2.1893e-05
FBgn0011817	571.615	-0.871247	0.309854	-2.81179	0.0049266	0.99995	2.1893e-05
FBgn0011270	495.314	-0.669506	0.23821	-2.81057	0.00494544	0.99995	2.1893e-05
FBgn0003380	299.497	-0.938357	0.333987	-2.80956	0.00496091	0.99995	2.1893e-05
FBgn0002917	28.6833	-0.889842	0.317532	-2.80236	0.00507295	0.99995	2.1893e-05
FBgn0030905	78.3675	-0.898813	0.322057	-2.79085	0.00525693	0.99995	2.1893e-05
FBgn0040637	26.4735	-0.928569	0.332802	-2.79015	0.00526831	0.99995	2.1893e-05
FBgn0267033	960.63	-0.760427	0.27256	-2.78995	0.00527169	0.99995	2.1893e-05
FBgn0263846	69.2262	-0.849474	0.306413	-2.77232	0.00556586	0.99995	2.1893e-05
FBgn0004244	240.748	-0.951948	0.343629	-2.77027	0.00560091	0.99995	2.1893e-05
FBgn0053234	31.2389	-0.950587	0.343306	-2.76892	0.00562422	0.99995	2.1893e-05
FBgn0259110	74.4711	-0.94635	0.343736	-2.75313	0.00590276	0.99995	2.1893e-05
FBgn0263750	166.176	-0.917277	0.333643	-2.74927	0.00597273	0.99995	2.1893e-05
FBgn0037464	393.524	-0.942185	0.342989	-2.74699	0.00601456	0.99995	2.1893e-05
FBgn0263385	45.8627	-0.843479	0.308056	-2.73807	0.00618	0.99995	2.1893e-05
FBgn0267912	739.422	-0.800664	0.292884	-2.73372	0.0062623	0.99995	2.1893e-05
FBgn0000024	225.518	-0.753036	0.27572	-2.73116	0.00631109	0.99995	2.1893e-05
FBgn0053125	31.5321	-0.93499	0.343345	-2.72318	0.00646574	0.99995	2.1893e-05
FBgn0028746	150.027	-0.634801	0.233574	-2.71777	0.00657229	0.99995	2.1893e-05
FBgn0086347	559.674	0.587634	0.216569	2.71338	0.00665999	0.99995	2.1893e-05
FBgn0051550	227.321	-0.693627	0.256265	-2.70668	0.00679598	0.99995	2.1893e-05
FBgn0034251	61.8443	-0.872099	0.32247	-2.70443	0.00684211	0.99995	2.1893e-05
FBgn0264346	15.5786	-0.918855	0.339811	-2.70402	0.00685059	0.99995	2.1893e-05
FBgn0262020	19.1092	-0.922921	0.341862	-2.69969	0.00694046	0.99995	2.1893e-05
FBgn0032269	1028.09	-0.916519	0.339615	-2.6987	0.00696105	0.99995	2.1893e-05
FBgn0263048	291.889	-0.917236	0.340421	-2.69441	0.00705125	0.99995	2.1893e-05
FBgn0031434	37.8147	-0.853447	0.316984	-2.6924	0.00709404	0.99995	2.1893e-05
FBgn0031518	55.1269	0.738215	0.274376	2.69053	0.00713392	0.99995	2.1893e-05
FBgn0010246	1249.3	0.551424	0.204987	2.69005	0.00714422	0.99995	2.1893e-05
FBgn0053136	82.5157	-0.880779	0.328309	-2.68277	0.00730146	0.99995	2.1893e-05
FBgn0051921	263.37	-0.919851	0.343573	-2.67731	0.00742154	0.99995	2.1893e-05
FBgn0263333	23.6132	-0.908283	0.340068	-2.67088	0.00756518	0.99995	2.1893e-05
FBgn0040823	23.1166	-0.917125	0.343419	-2.67057	0.00757224	0.99995	2.1893e-05
FBgn0032471	146.819	-0.912808	0.343675	-2.65602	0.00790679	0.99995	2.1893e-05
FBgn0004880	207.905	-0.901692	0.339749	-2.65399	0.00795452	0.99995	2.1893e-05
FBgn0262869	44.2218	-0.855741	0.323573	-2.64466	0.0081773	0.99995	2.1893e-05
FBgn0004606	101.386	-0.747322	0.283397	-2.63702	0.00836385	0.99995	2.1893e-05
FBgn0268063	195.945	-0.689394	0.262123	-2.63004	0.00853747	0.99995	2.1893e-05
FBgn0033862	352.479	-0.892095	0.339657	-2.62646	0.00862794	0.99995	2.1893e-05
FBgn0264569	6.88013	-0.878582	0.335045	-2.62228	0.00873424	0.99995	2.1893e-05
FBgn0053513	13.5032	-0.8892	0.339262	-2.62098	0.00876763	0.99995	2.1893e-05
FBgn0019828	1499.42	-0.846943	0.324105	-2.61318	0.00897046	0.99995	2.1893e-05
FBgn0032629	68.4046	-0.835582	0.320741	-2.60516	0.00918305	0.99995	2.1893e-05
FBgn0083963	36.2276	-0.831268	0.31913	-2.60479	0.00919303	0.99995	2.1893e-05
FBgn0262030	152.233	-0.841739	0.323716	-2.60024	0.00931583	0.99995	2.1893e-05
FBgn0027865	77.2715	-0.681624	0.262331	-2.59834	0.00936762	0.99995	2.1893e-05
FBgn0015008	60.2801	-0.875073	0.33686	-2.59773	0.00938417	0.99995	2.1893e-05
FBgn0260943	443.066	-0.866432	0.333877	-2.59507	0.00945729	0.99995	2.1893e-05
FBgn0030791	511.208	-0.694713	0.26793	-2.5929	0.00951717	0.99995	2.1893e-05
FBgn0037970	179.708	-0.818193	0.315726	-2.59147	0.00955674	0.99995	2.1893e-05
FBgn0029761	150.453	-0.856695	0.330702	-2.59054	0.00958262	0.99995	2.1893e-05
FBgn0259203	71.9687	-0.781574	0.301898	-2.58887	0.00962914	0.99995	2.1893e-05
FBgn0052677	75.9258	-0.884298	0.342413	-2.58255	0.00980727	0.99995	2.1893e-05
FBgn0033520	620.865	0.571358	0.221465	2.5799	0.0098828	0.99995	2.1893e-05
FBgn0003132	200.61	-0.87573	0.339755	-2.57753	0.00995089	0.99995	2.1893e-05
FBgn0033730	12.9904	-0.884183	0.343834	-2.57154	0.0101248	0.99995	2.1893e-05
FBgn0030624	127.035	-0.875584	0.341321	-2.56528	0.0103092	0.99995	2.1893e-05
FBgn0032151	133.035	-0.880257	0.343599	-2.56187	0.0104109	0.99995	2.1893e-05
FBgn0037888	683.2	-0.804196	0.314286	-2.55881	0.0105032	0.99995	2.1893e-05
FBgn0052512	641.683	-0.678295	0.266207	-2.548	0.0108342	0.99995	2.1893e-05
FBgn0013334	707.46	-0.76037	0.299643	-2.53759	0.011162	0.99995	2.1893e-05
FBgn0037889	549.566	-0.727206	0.286608	-2.53728	0.0111717	0.99995	2.1893e-05
FBgn0030976	708.23	-0.794313	0.31306	-2.53726	0.0111724	0.99995	2.1893e-05
FBgn0036529	9.95914	0.87058	0.343694	2.53301	0.0113088	0.99995	2.1893e-05
FBgn0262737	300.896	-0.741068	0.293119	-2.52822	0.0114643	0.99995	2.1893e-05
FBgn0267624	16.273	-0.865846	0.342683	-2.52667	0.0115151	0.99995	2.1893e-05
FBgn0013705	1319.11	-0.761339	0.301925	-2.52162	0.0116816	0.99995	2.1893e-05
FBgn0266084	344.692	-0.821783	0.32629	-2.51857	0.0117834	0.99995	2.1893e-05
FBgn0031831	318.039	-0.594762	0.236186	-2.5182	0.0117958	0.99995	2.1893e-05
FBgn0030356	411.904	-0.790473	0.31402	-2.51726	0.011827	0.99995	2.1893e-05
FBgn0267253	140.529	-0.834675	0.331822	-2.51543	0.0118888	0.99995	2.1893e-05
FBgn0263980	292.486	-0.835689	0.332472	-2.51356	0.0119518	0.99995	2.1893e-05
FBgn0026315	222.531	0.582565	0.231875	2.51241	0.0119911	0.99995	2.1893e-05
FBgn0033863	563.514	-0.831667	0.331116	-2.51171	0.0120149	0.99995	2.1893e-05
FBgn0000038	87.7291	-0.859316	0.342153	-2.5115	0.012022	0.99995	2.1893e-05
FBgn0039023	36.9636	0.737958	0.294113	2.5091	0.012104	0.99995	2.1893e-05
FBgn0038163	402.32	-0.825753	0.329966	-2.50254	0.0123307	0.99995	2.1893e-05
FBgn0033403	29.1368	-0.857896	0.342831	-2.50239	0.0123358	0.99995	2.1893e-05
FBgn0259224	53.6504	-0.780361	0.312657	-2.4959	0.0125638	0.99995	2.1893e-05
FBgn0264001	167.511	-0.773958	0.310617	-2.49168	0.012714	0.99995	2.1893e-05
FBgn0015574	65.5127	-0.767177	0.307937	-2.49134	0.0127261	0.99995	2.1893e-05
FBgn0031294	2090.6	-0.771744	0.310299	-2.4871	0.0128791	0.99995	2.1893e-05
FBgn0033367	192.338	-0.679839	0.273688	-2.48399	0.0129918	0.99995	2.1893e-05
FBgn0263111	114.25	-0.832594	0.335488	-2.48174	0.0130742	0.99995	2.1893e-05
FBgn0051144	46.6969	-0.781991	0.315641	-2.47747	0.0132316	0.99995	2.1893e-05
FBgn0262593	77.7617	-0.812803	0.328538	-2.474	0.0133611	0.99995	2.1893e-05
FBgn0263220	161.581	-0.8147	0.329413	-2.47319	0.0133914	0.99995	2.1893e-05
FBgn0083228	96.1203	-0.818013	0.331726	-2.46593	0.0136659	0.99995	2.1893e-05
FBgn0086683	148.243	0.573712	0.232723	2.46522	0.013693	0.99995	2.1893e-05
FBgn0037766	27.7001	-0.836578	0.340325	-2.45818	0.0139645	0.99995	2.1893e-05
FBgn0002873	129.037	-0.802516	0.326507	-2.45788	0.013976	0.99995	2.1893e-05
FBgn0010240	30.721	-0.812252	0.330886	-2.45478	0.0140972	0.99995	2.1893e-05
FBgn0039941	85.535	0.640916	0.261214	2.4536	0.0141434	0.99995	2.1893e-05
FBgn0038768	39.9217	0.716357	0.292094	2.45249	0.0141872	0.99995	2.1893e-05
FBgn0265065	6.15343	-0.798421	0.325592	-2.45221	0.0141982	0.99995	2.1893e-05
FBgn0033558	15.2468	-0.842127	0.343763	-2.44973	0.0142963	0.99995	2.1893e-05
FBgn0266000	1688.64	-0.737785	0.30236	-2.44009	0.0146836	0.99995	2.1893e-05
FBgn0039647	178.501	-0.776298	0.318453	-2.43772	0.0147803	0.99995	2.1893e-05
FBgn0001235	1076.87	-0.711374	0.292262	-2.43403	0.0149318	0.99995	2.1893e-05
FBgn0261707	4.33728	-0.723045	0.297154	-2.43324	0.0149645	0.99995	2.1893e-05
FBgn0034435	1250.79	-0.834765	0.343145	-2.43269	0.0149873	0.99995	2.1893e-05
FBgn0010453	36.8247	-0.755946	0.310888	-2.43157	0.0150336	0.99995	2.1893e-05
FBgn0051361	341.101	-0.80527	0.331262	-2.43092	0.0150606	0.99995	2.1893e-05
FBgn0264819	81.6534	-0.760876	0.31311	-2.43006	0.0150965	0.99995	2.1893e-05
FBgn0037625	3.85371	-0.674587	0.277947	-2.42703	0.0152228	0.99995	2.1893e-05
FBgn0267957	3.0307	-0.681427	0.281071	-2.4244	0.0153338	0.99995	2.1893e-05
FBgn0052457	110.2	-0.693971	0.288246	-2.40757	0.0160592	0.99995	2.1893e-05
FBgn0034160	2163.9	0.530765	0.220803	2.40379	0.016226	0.99995	2.1893e-05
FBgn0037607	2881.89	0.525687	0.218744	2.40321	0.0162518	0.99995	2.1893e-05
FBgn0031155	15.2549	-0.822376	0.342391	-2.40186	0.0163119	0.99995	2.1893e-05
FBgn0033633	27.3466	0.787113	0.327751	2.40156	0.0163254	0.99995	2.1893e-05
FBgn0015519	56.6173	-0.808599	0.336907	-2.40007	0.0163921	0.99995	2.1893e-05
FBgn0003435	958.656	-0.774972	0.323443	-2.396	0.0165749	0.99995	2.1893e-05
FBgn0042201	1065.84	-0.822532	0.343459	-2.39485	0.0166274	0.99995	2.1893e-05
FBgn0029751	68.5767	-0.785272	0.328124	-2.39322	0.0167013	0.99995	2.1893e-05
FBgn0033192	16.9047	-0.817256	0.341844	-2.39073	0.0168151	0.99995	2.1893e-05
FBgn0029849	316.838	0.521696	0.218225	2.39063	0.0168195	0.99995	2.1893e-05
FBgn0261549	408.789	-0.747308	0.312611	-2.39054	0.0168236	0.99995	2.1893e-05
FBgn0038952	404.818	-0.803951	0.337216	-2.38409	0.0171216	0.99995	2.1893e-05
FBgn0052720	30.1966	-0.816087	0.3427	-2.38134	0.0172496	0.99995	2.1893e-05
FBgn0038921	732.123	-0.626726	0.263488	-2.37857	0.0173799	0.99995	2.1893e-05
FBgn0001991	91.6733	-0.796177	0.334874	-2.37754	0.0174284	0.99995	2.1893e-05
FBgn0062978	122.059	-0.591496	0.248788	-2.37752	0.0174297	0.99995	2.1893e-05
FBgn0032003	200.437	-0.723262	0.304657	-2.37403	0.0175953	0.99995	2.1893e-05
FBgn0037987	179.059	-0.773375	0.325975	-2.3725	0.0176682	0.99995	2.1893e-05
FBgn0263647	562.282	-0.71817	0.302953	-2.37057	0.0177608	0.99995	2.1893e-05
FBgn0031700	284.565	-0.62505	0.263713	-2.37019	0.0177791	0.99995	2.1893e-05
FBgn0026206	881.083	-0.664864	0.280539	-2.36995	0.0177904	0.99995	2.1893e-05
FBgn0052037	5.24135	-0.752998	0.318776	-2.36215	0.0181691	0.99995	2.1893e-05
FBgn0031849	173.604	-0.801251	0.339236	-2.36193	0.0181801	0.99995	2.1893e-05
FBgn0250844	301.81	-0.803073	0.340154	-2.36091	0.0182302	0.99995	2.1893e-05
FBgn0029814	77.3648	-0.805386	0.341254	-2.36008	0.0182712	0.99995	2.1893e-05
FBgn0046225	279.89	-0.56551	0.239763	-2.35862	0.0183429	0.99995	2.1893e-05
FBgn0053340	1963.53	-0.756368	0.320698	-2.35851	0.0183487	0.99995	2.1893e-05
FBgn0085387	84.3797	-0.81058	0.343857	-2.35732	0.0184075	0.99995	2.1893e-05
FBgn0037454	218.706	-0.808199	0.343483	-2.35295	0.018625	0.99995	2.1893e-05
FBgn0030277	1234.97	-0.768188	0.326737	-2.35109	0.0187185	0.99995	2.1893e-05
FBgn0033448	976.691	0.535377	0.227996	2.34819	0.018865	0.99995	2.1893e-05
FBgn0000479	842.691	-0.651969	0.278161	-2.34386	0.0190855	0.99995	2.1893e-05
FBgn0086906	2681.86	-0.787814	0.33615	-2.34364	0.0190966	0.99995	2.1893e-05
FBgn0003371	650.933	-0.632931	0.270306	-2.34153	0.0192048	0.99995	2.1893e-05
FBgn0035661	1208.67	0.491975	0.210133	2.34125	0.0192191	0.99995	2.1893e-05
FBgn0033442	284.995	-0.788939	0.337184	-2.33978	0.0192949	0.99995	2.1893e-05
FBgn0052181	92.0473	-0.804433	0.343851	-2.33948	0.0193106	0.99995	2.1893e-05
FBgn0250871	195.824	-0.549152	0.235114	-2.33569	0.0195077	0.99995	2.1893e-05
FBgn0030886	8.71097	-0.787183	0.337043	-2.33556	0.0195144	0.99995	2.1893e-05
FBgn0262787	58.6267	-0.763371	0.327022	-2.33431	0.0195796	0.99995	2.1893e-05
FBgn0036082	77.0513	-0.781855	0.334968	-2.33412	0.0195895	0.99995	2.1893e-05
FBgn0033056	61.0147	-0.681594	0.292422	-2.33086	0.0197608	0.99995	2.1893e-05
FBgn0000108	278.353	-0.786271	0.337968	-2.32646	0.0199938	0.99995	2.1893e-05
FBgn0032648	39.5378	-0.799123	0.343911	-2.32363	0.0201453	0.99995	2.1893e-05
FBgn0031946	240.948	-0.745771	0.321046	-2.32294	0.0201824	0.99995	2.1893e-05
FBgn0032314	188.082	-0.753748	0.324712	-2.32129	0.0202715	0.99995	2.1893e-05
FBgn0037512	58.4018	-0.727472	0.313442	-2.32091	0.0202915	0.99995	2.1893e-05
FBgn0038281	145.522	-0.645339	0.278262	-2.31918	0.0203853	0.99995	2.1893e-05
FBgn0033749	62.5738	-0.695856	0.300284	-2.31733	0.020486	0.99995	2.1893e-05
FBgn0031632	278.176	-0.781477	0.337447	-2.31585	0.0205664	0.99995	2.1893e-05
FBgn0264908	86.2595	-0.793185	0.342626	-2.31502	0.0206121	0.99995	2.1893e-05
FBgn0040291	143.897	-0.686958	0.296814	-2.31444	0.0206439	0.99995	2.1893e-05
FBgn0259219	294.497	-0.792836	0.342625	-2.314	0.0206675	0.99995	2.1893e-05
FBgn0263078	11.1205	-0.795548	0.343908	-2.31326	0.0207085	0.99995	2.1893e-05
FBgn0052758	86.3885	-0.667262	0.288494	-2.31291	0.0207275	0.99995	2.1893e-05
FBgn0039029	17.7205	-0.792093	0.342751	-2.31099	0.0208335	0.99995	2.1893e-05
FBgn0029963	73.8265	-0.767631	0.332429	-2.30916	0.0209349	0.99995	2.1893e-05
FBgn0052436	549.747	-0.791621	0.343015	-2.30783	0.0210085	0.99995	2.1893e-05
FBgn0029702	62.5675	-0.77749	0.337841	-2.30135	0.0213718	0.99995	2.1893e-05
FBgn0036202	16.5685	-0.791076	0.343816	-2.30087	0.0213991	0.99995	2.1893e-05
FBgn0069938	46.3334	-0.790859	0.343788	-2.30043	0.0214241	0.99995	2.1893e-05
FBgn0085391	71.9829	-0.788888	0.343338	-2.2977	0.021579	0.99995	2.1893e-05
FBgn0033680	145.093	-0.626686	0.272944	-2.29602	0.0216745	0.99995	2.1893e-05
FBgn0262738	1081.92	-0.744714	0.324836	-2.29258	0.0218722	0.99995	2.1893e-05
FBgn0036482	56.6043	-0.786899	0.343637	-2.28991	0.0220263	0.99995	2.1893e-05
FBgn0036075	97.9674	-0.768776	0.335736	-2.28982	0.0220319	0.99995	2.1893e-05
FBgn0041243	6.97813	0.768786	0.336101	2.28736	0.0221747	0.99995	2.1893e-05
FBgn0037463	495.474	-0.72781	0.318262	-2.28683	0.0222058	0.99995	2.1893e-05
FBgn0040074	797.648	-0.763307	0.333975	-2.28552	0.0222822	0.99995	2.1893e-05
FBgn0003415	273.333	-0.603046	0.264059	-2.28376	0.0223859	0.99995	2.1893e-05
FBgn0029974	66.6894	-0.674545	0.295525	-2.28253	0.0224581	0.99995	2.1893e-05
FBgn0000114	804.186	-0.692847	0.303863	-2.28013	0.0226	0.99995	2.1893e-05
FBgn0033872	189.601	-0.758302	0.332944	-2.27757	0.0227523	0.99995	2.1893e-05
FBgn0034459	153.975	-0.76177	0.334517	-2.27722	0.022773	0.99995	2.1893e-05
FBgn0051815	49.8369	-0.781527	0.343361	-2.27611	0.0228396	0.99995	2.1893e-05
FBgn0262004	33.6982	-0.73414	0.322637	-2.27543	0.02288	0.99995	2.1893e-05
FBgn0036962	161.914	-0.691188	0.303993	-2.2737	0.0229841	0.99995	2.1893e-05
FBgn0003410	399.152	-0.575764	0.253263	-2.27338	0.0230033	0.99995	2.1893e-05
FBgn0265178	59.8396	-0.635436	0.279539	-2.27316	0.0230166	0.99995	2.1893e-05
FBgn0038486	45.4657	-0.767238	0.337826	-2.27111	0.0231406	0.99995	2.1893e-05
FBgn0034776	62.2705	-0.770197	0.339166	-2.27085	0.0231559	0.99995	2.1893e-05
FBgn0036931	301.867	-0.779378	0.343241	-2.27064	0.0231687	0.99995	2.1893e-05
FBgn0039089	18.6794	-0.757317	0.333833	-2.26855	0.0232955	0.99995	2.1893e-05
FBgn0265689	54.8098	-0.649209	0.286559	-2.26553	0.02348	0.99995	2.1893e-05
FBgn0032946	765.255	-0.744073	0.328625	-2.2642	0.0235617	0.99995	2.1893e-05
FBgn0040688	33.239	-0.738374	0.326534	-2.26125	0.0237439	0.99995	2.1893e-05
FBgn0029752	344.352	-0.768175	0.34049	-2.25609	0.0240652	0.99995	2.1893e-05
FBgn0051365	33.0712	0.688849	0.305986	2.25124	0.0243704	0.99995	2.1893e-05
FBgn0035443	18.7896	-0.751898	0.334242	-2.24956	0.0244769	0.99995	2.1893e-05
FBgn0011232	107.55	0.546706	0.24325	2.24751	0.0246074	0.99995	2.1893e-05
FBgn0038632	27.1322	-0.717378	0.319438	-2.24575	0.0247201	0.99995	2.1893e-05
FBgn0013678	38045.1	0.45205	0.201398	2.24456	0.0247965	0.99995	2.1893e-05
FBgn0028567	417.499	-0.64025	0.28541	-2.24326	0.0248798	0.99995	2.1893e-05
FBgn0053988	47.8533	-0.771446	0.343916	-2.24312	0.024889	0.99995	2.1893e-05
FBgn0034840	1196.98	-0.75511	0.337374	-2.2382	0.0252083	0.99995	2.1893e-05
FBgn0022238	450.591	-0.530274	0.237071	-2.23678	0.0253009	0.99995	2.1893e-05
FBgn0052651	58.612	-0.765853	0.342648	-2.23511	0.0254104	0.99995	2.1893e-05
FBgn0038373	964.701	-0.54001	0.242003	-2.23142	0.0256535	0.99995	2.1893e-05
FBgn0262742	217.678	-0.693271	0.310696	-2.23134	0.0256583	0.99995	2.1893e-05
FBgn0030955	272.999	0.492201	0.220814	2.22903	0.0258121	0.99995	2.1893e-05
FBgn0260480	119.603	-0.758547	0.340336	-2.22882	0.0258258	0.99995	2.1893e-05
FBgn0260446	52.92	-0.765667	0.343556	-2.22865	0.0258371	0.99995	2.1893e-05
FBgn0266257	6.72282	-0.728872	0.327085	-2.22838	0.025855	0.99995	2.1893e-05
FBgn0034394	2406.76	0.482206	0.216819	2.224	0.0261487	0.99995	2.1893e-05
FBgn0004654	1338.33	0.600245	0.269918	2.22381	0.0261616	0.99995	2.1893e-05
FBgn0028397	623.199	-0.693877	0.312091	-2.22332	0.0261942	0.99995	2.1893e-05
FBgn0029887	450.827	-0.47659	0.214444	-2.22244	0.0262533	0.99995	2.1893e-05
FBgn0250819	283.395	-0.737708	0.332055	-2.22165	0.0263072	0.99995	2.1893e-05
FBgn0033818	142.025	-0.763202	0.343685	-2.22065	0.0263748	0.99995	2.1893e-05
FBgn0036796	7.18981	-0.722519	0.326973	-2.20972	0.0271248	0.99995	2.1893e-05
FBgn0030114	280.211	-0.49269	0.222994	-2.20944	0.0271443	0.99995	2.1893e-05
FBgn0259994	96.594	-0.715577	0.323882	-2.20938	0.0271485	0.99995	2.1893e-05
FBgn0013703	36.195	-0.756853	0.342856	-2.2075	0.0272794	0.99995	2.1893e-05
FBgn0050278	100.375	-0.747042	0.33848	-2.20705	0.0273104	0.99995	2.1893e-05
FBgn0011206	709.106	-0.669725	0.304138	-2.20205	0.0276619	0.99995	2.1893e-05
FBgn0003429	248.167	-0.734931	0.333857	-2.20133	0.0277125	0.99995	2.1893e-05
FBgn0031627	18.0743	-0.756832	0.343871	-2.20092	0.0277418	0.99995	2.1893e-05
FBgn0039900	73.6394	-0.7223	0.328274	-2.2003	0.0277858	0.99995	2.1893e-05
FBgn0038983	202.526	-0.67449	0.306611	-2.19983	0.0278192	0.99995	2.1893e-05
FBgn0263036	95.0471	-0.746276	0.339719	-2.19674	0.0280388	0.99995	2.1893e-05
FBgn0034689	517.631	-0.690594	0.314543	-2.19555	0.0281242	0.99995	2.1893e-05
FBgn0261624	44.0775	-0.754516	0.34372	-2.19514	0.0281533	0.99995	2.1893e-05
FBgn0266199	3.54121	-0.626396	0.285356	-2.19514	0.0281534	0.99995	2.1893e-05
FBgn0029093	2125.88	0.505766	0.230732	2.192	0.0283793	0.99995	2.1893e-05
FBgn0263321	74.7656	-0.602934	0.275286	-2.19021	0.0285091	0.99995	2.1893e-05
FBgn0001987	115.096	0.5679	0.259323	2.18994	0.0285288	0.99995	2.1893e-05
FBgn0267182	13.2541	-0.746222	0.340962	-2.18858	0.0286277	0.99995	2.1893e-05
FBgn0259143	466.213	-0.506255	0.231412	-2.18768	0.0286926	0.99995	2.1893e-05
FBgn0053147	90.8114	-0.705555	0.322579	-2.18723	0.0287257	0.99995	2.1893e-05
FBgn0037490	44.0692	-0.665898	0.304908	-2.18393	0.0289671	0.99995	2.1893e-05
FBgn0028875	58.125	-0.748786	0.343076	-2.18256	0.0290679	0.99995	2.1893e-05
FBgn0086758	258.54	-0.52675	0.241725	-2.17914	0.0293216	0.99995	2.1893e-05
FBgn0004858	254.117	-0.490794	0.22539	-2.17753	0.0294411	0.99995	2.1893e-05
FBgn0263748	470.035	0.489992	0.225066	2.1771	0.0294728	0.99995	2.1893e-05
FBgn0028901	38.1677	-0.747071	0.343288	-2.17622	0.0295386	0.99995	2.1893e-05
FBgn0035198	86.0736	-0.661464	0.304014	-2.17577	0.0295728	0.99995	2.1893e-05
FBgn0267001	236.882	-0.667223	0.306896	-2.1741	0.0296973	0.99995	2.1893e-05
FBgn0031564	18.6237	0.715061	0.328906	2.17406	0.0297009	0.99995	2.1893e-05
FBgn0041188	499.624	-0.586895	0.270071	-2.17311	0.0297717	0.99995	2.1893e-05
FBgn0262003	129.34	0.5507	0.253705	2.17063	0.0299593	0.99995	2.1893e-05
FBgn0038294	3454.14	-0.728995	0.336035	-2.1694	0.0300524	0.99995	2.1893e-05
FBgn0260658	192.205	-0.543122	0.250414	-2.1689	0.0300906	0.99995	2.1893e-05
FBgn0031857	80.3729	-0.709468	0.32712	-2.16883	0.0300953	0.99995	2.1893e-05
FBgn0030484	813.468	0.477188	0.220091	2.16815	0.0301476	0.99995	2.1893e-05
FBgn0033440	14.9391	-0.734211	0.338863	-2.16669	0.0302584	0.99995	2.1893e-05
FBgn0266643	4.63152	-0.682234	0.31493	-2.1663	0.0302883	0.99995	2.1893e-05
FBgn0032364	25.0982	-0.737808	0.340594	-2.16624	0.0302929	0.99995	2.1893e-05
FBgn0037525	120.817	-0.719519	0.332334	-2.16505	0.0303839	0.99995	2.1893e-05
FBgn0040551	499.657	0.577896	0.267046	2.16403	0.0304618	0.99995	2.1893e-05
FBgn0013973	21.0267	-0.726913	0.335993	-2.16347	0.0305048	0.99995	2.1893e-05
FBgn0033283	161.694	-0.738046	0.341365	-2.16204	0.0306147	0.99995	2.1893e-05
FBgn0004052	10.675	-0.705521	0.326357	-2.16181	0.030633	0.99995	2.1893e-05
FBgn0011481	461.715	-0.497124	0.229968	-2.16171	0.0306407	0.99995	2.1893e-05
FBgn0262828	4.48207	-0.647683	0.30025	-2.15714	0.0309944	0.99995	2.1893e-05
FBgn0041605	389.148	-0.698329	0.323828	-2.15648	0.031046	0.99995	2.1893e-05
FBgn0000559	8080.57	0.429051	0.198996	2.15608	0.0310774	0.99995	2.1893e-05
FBgn0051204	130.502	-0.724304	0.33601	-2.1556	0.0311148	0.99995	2.1893e-05
FBgn0033309	237.589	0.534361	0.247976	2.15489	0.0311703	0.99995	2.1893e-05
FBgn0052986	30.0245	-0.713239	0.331135	-2.15392	0.0312464	0.99995	2.1893e-05
FBgn0052320	6.7065	-0.696268	0.323475	-2.15246	0.0313608	0.99995	2.1893e-05
FBgn0263456	101.562	-0.648594	0.301366	-2.15218	0.0313828	0.99995	2.1893e-05
FBgn0000036	83.0088	-0.729888	0.339145	-2.15214	0.0313861	0.99995	2.1893e-05
FBgn0015320	517.47	-0.543908	0.252835	-2.15123	0.0314577	0.99995	2.1893e-05
FBgn0034295	12703.9	0.408846	0.19023	2.14922	0.0316173	0.99995	2.1893e-05
FBgn0033716	348.165	-0.475288	0.22119	-2.14877	0.0316525	0.99995	2.1893e-05
FBgn0031098	63.4582	0.578556	0.269424	2.14739	0.0317626	0.99995	2.1893e-05
FBgn0036605	3.76842	-0.660847	0.307835	-2.14676	0.0318127	0.99995	2.1893e-05
FBgn0085383	36.3117	-0.732738	0.341462	-2.14588	0.0318823	0.99995	2.1893e-05
FBgn0038233	78.387	-0.624495	0.291101	-2.14528	0.0319302	0.99995	2.1893e-05
FBgn0052528	109.973	0.583583	0.272107	2.14469	0.0319779	0.99995	2.1893e-05
FBgn0270928	63.9185	-0.731383	0.341073	-2.14436	0.0320041	0.99995	2.1893e-05
FBgn0031751	1524.67	-0.684385	0.319616	-2.14127	0.0322522	0.99995	2.1893e-05
FBgn0038105	155.858	0.632246	0.29531	2.14096	0.0322774	0.99995	2.1893e-05
FBgn0031741	115.32	0.523456	0.244621	2.13986	0.0323658	0.99995	2.1893e-05
FBgn0052437	146.154	-0.721893	0.337502	-2.13893	0.0324411	0.99995	2.1893e-05
FBgn0263337	16.1583	-0.735376	0.343878	-2.13848	0.0324781	0.99995	2.1893e-05
FBgn0259246	96.5167	-0.703546	0.329128	-2.1376	0.0325489	0.99995	2.1893e-05
FBgn0035924	98.3487	-0.720305	0.337162	-2.13637	0.032649	0.99995	2.1893e-05
FBgn0033728	212.341	-0.673606	0.315408	-2.13567	0.0327064	0.99995	2.1893e-05
FBgn0002921	1745.17	-0.642611	0.301382	-2.13221	0.0329895	0.99995	2.1893e-05
FBgn0035782	147.82	-0.720419	0.338235	-2.12994	0.0331769	0.99995	2.1893e-05
FBgn0267454	8.01488	-0.692059	0.32518	-2.12823	0.0333177	0.99995	2.1893e-05
FBgn0004242	326.53	-0.706097	0.331945	-2.12715	0.0334075	0.99995	2.1893e-05
FBgn0033705	274.933	-0.719876	0.338524	-2.12652	0.0334603	0.99995	2.1893e-05
FBgn0052062	486.522	-0.662854	0.311787	-2.12598	0.0335048	0.99995	2.1893e-05
FBgn0264006	119.624	-0.726571	0.342175	-2.12339	0.0337209	0.99995	2.1893e-05
FBgn0053284	222.978	-0.711764	0.33522	-2.12328	0.0337306	0.99995	2.1893e-05
FBgn0038282	60.517	-0.710689	0.334932	-2.12189	0.0338467	0.99995	2.1893e-05
FBgn0038439	2.05114	0.523581	0.246783	2.12162	0.0338694	0.99995	2.1893e-05
FBgn0262880	61.4923	0.654647	0.308781	2.1201	0.0339976	0.99995	2.1893e-05
FBgn0265804	3.15977	0.626176	0.295633	2.11808	0.034168	0.99995	2.1893e-05
FBgn0085460	9.16501	-0.695103	0.328611	-2.11527	0.0344067	0.99995	2.1893e-05
FBgn0013691	15.0184	-0.726723	0.343645	-2.11475	0.0344513	0.99995	2.1893e-05
FBgn0032901	245.567	-0.502902	0.238111	-2.11205	0.0346823	0.99995	2.1893e-05
FBgn0001145	4560.51	-0.549779	0.260369	-2.11154	0.0347263	0.99995	2.1893e-05
FBgn0039088	85.5059	-0.7241	0.34306	-2.11071	0.0347972	0.99995	2.1893e-05
FBgn0038839	34.7005	-0.708725	0.336159	-2.1083	0.0350049	0.99995	2.1893e-05
FBgn0050412	187.138	-0.691268	0.328179	-2.10637	0.0351718	0.99995	2.1893e-05
FBgn0040371	403.157	-0.700313	0.332483	-2.10631	0.0351774	0.99995	2.1893e-05
FBgn0051784	84.0121	-0.719286	0.341528	-2.10608	0.0351974	0.99995	2.1893e-05
FBgn0033808	49.9918	0.626154	0.297601	2.104	0.035378	0.99995	2.1893e-05
FBgn0029708	83.586	-0.707028	0.336077	-2.10377	0.0353988	0.99995	2.1893e-05
FBgn0031407	160.368	-0.682352	0.324514	-2.10269	0.035493	0.99995	2.1893e-05
FBgn0061197	613.465	-0.709407	0.337414	-2.10248	0.0355112	0.99995	2.1893e-05
FBgn0031314	43.8542	0.690138	0.32838	2.10165	0.0355841	0.99995	2.1893e-05
FBgn0029667	45.8701	-0.718241	0.342097	-2.09953	0.0357705	0.99995	2.1893e-05
FBgn0085413	49.7429	-0.687134	0.327393	-2.09881	0.0358338	0.99995	2.1893e-05
FBgn0034485	77.5354	-0.606944	0.289348	-2.09763	0.0359379	0.99995	2.1893e-05
FBgn0004369	294.244	-0.503182	0.23991	-2.09737	0.0359606	0.99995	2.1893e-05
FBgn0046873	194.163	-0.679215	0.323849	-2.09732	0.0359654	0.99995	2.1893e-05
FBgn0050418	15.2557	-0.717982	0.34281	-2.0944	0.0362241	0.99995	2.1893e-05
FBgn0266417	331.21	0.449089	0.21451	2.09356	0.0362995	0.99995	2.1893e-05
FBgn0039671	11.8171	0.718825	0.343703	2.09141	0.0364913	0.99995	2.1893e-05
FBgn0004171	565.918	-0.678185	0.324354	-2.09088	0.0365386	0.99995	2.1893e-05
FBgn0035094	459.29	0.439151	0.210065	2.09055	0.0365688	0.99995	2.1893e-05
FBgn0003218	445.333	-0.586175	0.280423	-2.09032	0.0365888	0.99995	2.1893e-05
FBgn0004370	103.681	-0.618016	0.295713	-2.08992	0.036625	0.99995	2.1893e-05
FBgn0265272	73.7346	-0.61379	0.293703	-2.08983	0.0366331	0.99995	2.1893e-05
FBgn0031085	162.463	-0.712588	0.341109	-2.08903	0.0367049	0.99995	2.1893e-05
FBgn0264840	19.8612	-0.710106	0.340184	-2.08742	0.0368505	0.99995	2.1893e-05
FBgn0027073	503.054	0.53593	0.256913	2.08604	0.036975	0.99995	2.1893e-05
FBgn0053309	37.755	-0.715381	0.343046	-2.08538	0.0370351	0.99995	2.1893e-05
FBgn0022382	1017.2	-0.419871	0.201383	-2.08494	0.0370745	0.99995	2.1893e-05
FBgn0261262	327.79	-0.561615	0.269444	-2.08435	0.0371284	0.99995	2.1893e-05
FBgn0260499	137.473	-0.700493	0.336444	-2.08205	0.0373379	0.99995	2.1893e-05
FBgn0029945	100.164	-0.678404	0.326076	-2.08051	0.0374787	0.99995	2.1893e-05
FBgn0036767	337.488	0.538711	0.259057	2.07951	0.0375707	0.99995	2.1893e-05
FBgn0033865	28.9679	-0.698702	0.335995	-2.0795	0.0375713	0.99995	2.1893e-05
FBgn0052600	28.9634	-0.705116	0.339105	-2.07934	0.0375857	0.99995	2.1893e-05
FBgn0039719	33.9043	-0.690825	0.332236	-2.07932	0.0375881	0.99995	2.1893e-05
FBgn0040608	118.066	-0.668639	0.321673	-2.07863	0.0376516	0.99995	2.1893e-05
FBgn0261287	410.001	-0.707373	0.340314	-2.07859	0.0376553	0.99995	2.1893e-05
FBgn0002565	534.202	0.672191	0.323477	2.07802	0.0377077	0.99995	2.1893e-05
FBgn0052064	866.407	-0.698899	0.336645	-2.07607	0.0378871	0.99995	2.1893e-05
FBgn0032683	34.1121	-0.640742	0.308783	-2.07506	0.0379811	0.99995	2.1893e-05
FBgn0030536	137.105	-0.7127	0.343602	-2.0742	0.0380609	0.99995	2.1893e-05
FBgn0284254	107.587	0.548978	0.265059	2.07116	0.0383439	0.99995	2.1893e-05
FBgn0050280	14.4159	0.702542	0.339242	2.07091	0.0383668	0.99995	2.1893e-05
FBgn0034664	1931.53	0.445161	0.214972	2.07078	0.0383792	0.99995	2.1893e-05
FBgn0038708	341.909	-0.573766	0.277099	-2.07062	0.0383941	0.99995	2.1893e-05
FBgn0031392	294.191	-0.51645	0.249464	-2.07024	0.03843	0.99995	2.1893e-05
FBgn0027339	631.087	-0.622602	0.300741	-2.07022	0.0384313	0.99995	2.1893e-05
FBgn0037810	138.138	-0.678019	0.327682	-2.06914	0.0385331	0.99995	2.1893e-05
FBgn0050177	49.2804	-0.698712	0.3378	-2.06842	0.0386005	0.99995	2.1893e-05
FBgn0266885	12.373	-0.710194	0.343523	-2.06738	0.0386982	0.99995	2.1893e-05
FBgn0034655	177.552	-0.628693	0.304218	-2.06659	0.0387732	0.99995	2.1893e-05
FBgn0030897	93.3279	-0.706012	0.341887	-2.06504	0.0389189	0.99995	2.1893e-05
FBgn0032719	39.4521	-0.679318	0.328985	-2.06489	0.0389332	0.99995	2.1893e-05
FBgn0030927	4.54464	-0.63914	0.309601	-2.0644	0.0389799	0.99995	2.1893e-05
FBgn0031097	45.6938	-0.701626	0.339999	-2.06361	0.0390544	0.99995	2.1893e-05
FBgn0034800	161.359	-0.639136	0.309726	-2.06355	0.0390602	0.99995	2.1893e-05
FBgn0000489	418.492	-0.603228	0.292404	-2.063	0.0391129	0.99995	2.1893e-05
FBgn0052983	20.6481	-0.709417	0.343909	-2.0628	0.0391314	0.99995	2.1893e-05
FBgn0261928	84.2992	-0.708713	0.343679	-2.06214	0.0391949	0.99995	2.1893e-05
FBgn0051245	153.049	-0.705943	0.342572	-2.06071	0.0393304	0.99995	2.1893e-05
FBgn0036030	385.59	-0.502953	0.244073	-2.06067	0.0393348	0.99995	2.1893e-05
FBgn0024194	30.3225	0.651947	0.316459	2.06013	0.0393859	0.99995	2.1893e-05
FBgn0038870	73.2134	0.542349	0.263275	2.06001	0.0393975	0.99995	2.1893e-05
FBgn0035823	498.085	-0.687764	0.334055	-2.05883	0.0395101	0.99995	2.1893e-05
FBgn0004595	816.22	-0.696535	0.338552	-2.05739	0.0396485	0.99995	2.1893e-05
FBgn0028369	111.135	-0.624082	0.303396	-2.05699	0.0396875	0.99995	2.1893e-05
FBgn0031235	61.9173	-0.706821	0.343917	-2.05521	0.0398592	0.99995	2.1893e-05
FBgn0001122	473.222	-0.614769	0.299508	-2.05259	0.040112	0.99995	2.1893e-05
FBgn0264512	3.16741	-0.572853	0.279113	-2.05241	0.0401302	0.99995	2.1893e-05
FBgn0053547	92.0057	-0.704479	0.343417	-2.05138	0.0402298	0.99995	2.1893e-05
FBgn0030280	1059.05	-0.591062	0.288244	-2.05056	0.0403099	0.99995	2.1893e-05
FBgn0037857	40.8554	-0.693578	0.33845	-2.04927	0.0404352	0.99995	2.1893e-05
FBgn0261445	425.111	0.424751	0.207394	2.04804	0.0405561	0.99995	2.1893e-05
FBgn0028513	375.425	-0.670649	0.327468	-2.04798	0.0405617	0.99995	2.1893e-05
FBgn0004175	2058.84	-0.639918	0.312505	-2.0477	0.040589	0.99995	2.1893e-05
FBgn0000547	104.38	-0.676895	0.330601	-2.04747	0.0406122	0.99995	2.1893e-05
FBgn0264273	36.0457	-0.673939	0.329654	-2.04438	0.040916	0.99995	2.1893e-05
FBgn0260634	440.712	-0.592078	0.289788	-2.04314	0.0410383	0.99995	2.1893e-05
FBgn0265690	2.28195	-0.525747	0.257812	-2.03926	0.0414238	0.99995	2.1893e-05
FBgn0031101	33.5142	-0.6964	0.341569	-2.03883	0.0414673	0.99995	2.1893e-05
FBgn0264708	9.379	-0.700753	0.343769	-2.03844	0.041506	0.99995	2.1893e-05
FBgn0064912	66.5172	-0.698454	0.342926	-2.03675	0.0416754	0.99995	2.1893e-05
FBgn0031410	195.876	-0.658274	0.323206	-2.0367	0.0416803	0.99995	2.1893e-05
FBgn0265443	2.40512	-0.522648	0.256693	-2.03608	0.0417427	0.99995	2.1893e-05
FBgn0028292	59.3966	0.60038	0.294905	2.03584	0.0417662	0.99995	2.1893e-05
FBgn0053189	132.986	-0.681853	0.334973	-2.03555	0.041796	0.99995	2.1893e-05
FBgn0029813	42.5767	0.595593	0.292726	2.03464	0.0418867	0.99995	2.1893e-05
FBgn0261349	70.7176	-0.6986	0.34342	-2.03425	0.0419267	0.99995	2.1893e-05
FBgn0261575	1578.85	0.48824	0.240403	2.03092	0.0422632	0.99995	2.1893e-05
FBgn0031871	283.453	-0.570514	0.280926	-2.03084	0.0422716	0.99995	2.1893e-05
FBgn0032906	94.8651	0.52702	0.259632	2.02987	0.0423693	0.99995	2.1893e-05
FBgn0013694	31.5162	-0.647973	0.319491	-2.02814	0.0425459	0.99995	2.1893e-05
FBgn0038258	86.1427	-0.696161	0.343335	-2.02765	0.0425964	0.99995	2.1893e-05
FBgn0004174	1236.11	-0.687181	0.339119	-2.02637	0.0427265	0.99995	2.1893e-05
FBgn0030746	84.9047	0.574547	0.28369	2.02526	0.0428404	0.99995	2.1893e-05
FBgn0033468	224.049	-0.661397	0.326744	-2.0242	0.0429491	0.99995	2.1893e-05
FBgn0025624	249.058	0.460529	0.227564	2.02373	0.0429978	0.99995	2.1893e-05
FBgn0052206	23.357	-0.687405	0.339827	-2.02281	0.0430931	0.99995	2.1893e-05
FBgn0037386	377.157	0.510692	0.252519	2.02239	0.0431358	0.99995	2.1893e-05
FBgn0263290	6.09174	-0.670704	0.331809	-2.02135	0.0432433	0.99995	2.1893e-05
FBgn0026090	257.803	0.455351	0.225309	2.02101	0.0432788	0.99995	2.1893e-05
FBgn0086915	659.898	-0.642795	0.31816	-2.02035	0.0433472	0.99995	2.1893e-05
FBgn0036599	21.6402	-0.689445	0.341256	-2.02032	0.0433506	0.99995	2.1893e-05
FBgn0034082	125.36	-0.685889	0.339551	-2.01999	0.0433843	0.99995	2.1893e-05
FBgn0028583	12445.1	0.442811	0.21922	2.01994	0.04339	0.99995	2.1893e-05
FBgn0028704	165.935	-0.686487	0.33993	-2.0195	0.0434357	0.99995	2.1893e-05
FBgn0265496	4.59901	0.655686	0.324948	2.01782	0.04361	0.99995	2.1893e-05
FBgn0283494	779.441	0.438122	0.217213	2.01702	0.0436939	0.99995	2.1893e-05
FBgn0250822	176.103	-0.678622	0.336469	-2.01689	0.0437069	0.99995	2.1893e-05
FBgn0050222	65.484	-0.693549	0.343904	-2.0167	0.0437272	0.99995	2.1893e-05
FBgn0029944	58.6581	-0.619291	0.307165	-2.01615	0.043784	0.99995	2.1893e-05
FBgn0039511	398.222	-0.692073	0.343639	-2.01395	0.0440148	0.99995	2.1893e-05
FBgn0016031	449.176	0.43043	0.21387	2.01258	0.0441588	0.99995	2.1893e-05
FBgn0040064	1773.35	0.458359	0.227858	2.0116	0.0442616	0.99995	2.1893e-05
FBgn0032110	133.228	-0.632189	0.314442	-2.01051	0.0443771	0.99995	2.1893e-05
FBgn0030687	121.394	0.551328	0.274262	2.01022	0.0444077	0.99995	2.1893e-05
FBgn0051533	103.55	-0.688457	0.342524	-2.00995	0.0444361	0.99995	2.1893e-05
FBgn0032481	124.874	-0.680792	0.338922	-2.0087	0.0445687	0.99995	2.1893e-05
FBgn0262483	58.5574	-0.674746	0.335979	-2.0083	0.0446118	0.99995	2.1893e-05
FBgn0038957	296.888	-0.6428	0.320177	-2.00764	0.0446815	0.99995	2.1893e-05
FBgn0040905	215.88	-0.616032	0.307052	-2.00628	0.0448267	0.99995	2.1893e-05
FBgn0037611	18.1773	-0.6695	0.333927	-2.00493	0.0449709	0.99995	2.1893e-05
FBgn0026262	635.309	-0.43383	0.216385	-2.0049	0.0449739	0.99995	2.1893e-05
FBgn0052636	23.8793	0.639709	0.319235	2.00388	0.045083	0.99995	2.1893e-05
FBgn0265167	11.4763	-0.68655	0.343262	-2.00008	0.045492	0.99995	2.1893e-05
FBgn0030101	296.974	-0.512066	0.256257	-1.99825	0.0456895	0.99995	2.1893e-05
FBgn0264885	7.44716	0.651413	0.326135	1.99737	0.0457848	0.99995	2.1893e-05
FBgn0051660	40.7754	-0.679776	0.340644	-1.99556	0.0459821	0.99995	2.1893e-05
FBgn0038980	32.354	-0.667437	0.33447	-1.9955	0.045988	0.99995	2.1893e-05
FBgn0032626	131.517	-0.683301	0.342664	-1.99408	0.046143	0.99995	2.1893e-05
FBgn0259701	181.684	-0.655057	0.328785	-1.99236	0.0463318	0.99995	2.1893e-05
FBgn0261531	447.309	-0.579917	0.29108	-1.99229	0.0463389	0.99995	2.1893e-05
FBgn0037850	98.1085	0.561864	0.282123	1.99156	0.0464193	0.99995	2.1893e-05
FBgn0030836	25.7506	0.629252	0.316	1.99131	0.0464472	0.99995	2.1893e-05
FBgn0004864	78.8794	-0.533523	0.268074	-1.99021	0.0465679	0.99995	2.1893e-05
FBgn0266101	126.341	-0.65187	0.327545	-1.99017	0.0465723	0.99995	2.1893e-05
FBgn0033451	178.896	0.54239	0.272572	1.9899	0.0466022	0.99995	2.1893e-05
FBgn0036704	106.532	-0.628308	0.316237	-1.98682	0.0469419	0.99995	2.1893e-05
FBgn0033502	106.492	0.583193	0.294017	1.98353	0.0473078	0.99995	2.1893e-05
FBgn0010473	93.659	-0.680645	0.343293	-1.9827	0.0474014	0.99995	2.1893e-05
FBgn0052238	63.4182	-0.680107	0.34312	-1.98213	0.0474653	0.99995	2.1893e-05
FBgn0262735	884.225	-0.505496	0.255075	-1.98175	0.0475068	0.99995	2.1893e-05
FBgn0036311	315.162	-0.674907	0.340625	-1.98138	0.0475489	0.99995	2.1893e-05
FBgn0030615	30.5384	0.619273	0.312668	1.98061	0.0476351	0.99995	2.1893e-05
FBgn0036273	8.40258	-0.672494	0.339871	-1.97867	0.0478527	0.99995	2.1893e-05
FBgn0037782	516.155	0.452176	0.228608	1.97795	0.0479343	0.99995	2.1893e-05
FBgn0031859	1098.49	-0.664068	0.33576	-1.97781	0.0479505	0.99995	2.1893e-05
FBgn0036125	157.269	-0.678748	0.343895	-1.97371	0.0484148	0.99995	2.1893e-05
FBgn0035954	13.2051	-0.675508	0.34228	-1.97355	0.0484328	0.99995	2.1893e-05
FBgn0032663	8.67062	0.668799	0.338882	1.97354	0.0484336	0.99995	2.1893e-05
FBgn0028415	1001.4	-0.452472	0.229285	-1.97341	0.0484493	0.99995	2.1893e-05
FBgn0260437	9.35744	0.67696	0.343497	1.97079	0.0487481	0.99995	2.1893e-05
FBgn0034721	201.133	-0.549485	0.278884	-1.9703	0.0488037	0.99995	2.1893e-05
FBgn0038450	138.885	0.503696	0.255749	1.9695	0.0488961	0.99995	2.1893e-05
FBgn0267592	8.16818	-0.660149	0.335464	-1.96787	0.049083	0.99995	2.1893e-05
FBgn0013467	79.2312	-0.671807	0.34142	-1.96769	0.0491043	0.99995	2.1893e-05
FBgn0050325	15.9763	-0.662127	0.33652	-1.96757	0.0491176	0.99995	2.1893e-05
FBgn0265757	5.24643	-0.586955	0.298367	-1.96723	0.0491569	0.99995	2.1893e-05
FBgn0033285	491.792	-0.615247	0.312951	-1.96595	0.0493042	0.99995	2.1893e-05
FBgn0266327	14.091	0.673316	0.342491	1.96594	0.049306	0.99995	2.1893e-05
FBgn0264489	3796.14	-0.586507	0.298624	-1.96403	0.0495262	0.99995	2.1893e-05
FBgn0011582	38.5575	-0.673159	0.342877	-1.96326	0.0496156	0.99995	2.1893e-05
FBgn0034321	51.2077	0.613779	0.31277	1.9624	0.0497165	0.99995	2.1893e-05
FBgn0050395	89.4614	-0.671409	0.342291	-1.96151	0.049819	0.99995	2.1893e-05
FBgn0039190	915.379	-0.648682	0.331073	-1.95933	0.0500738	0.99995	2.1893e-05
FBgn0260400	267.665	-0.625132	0.319128	-1.95887	0.0501276	0.99995	2.1893e-05
FBgn0041150	175.553	-0.518867	0.265287	-1.95587	0.0504805	0.99995	2.1893e-05
FBgn0011666	147.661	-0.626732	0.320544	-1.95522	0.0505576	0.99995	2.1893e-05
FBgn0036101	113.289	-0.498	0.254783	-1.9546	0.0506303	0.99995	2.1893e-05
FBgn0052707	31.959	-0.633543	0.324369	-1.95315	0.0508015	0.99995	2.1893e-05
FBgn0039796	97.8408	-0.66761	0.341928	-1.95248	0.0508808	0.99995	2.1893e-05
FBgn0040296	2.25733	0.511436	0.262107	1.95125	0.0510275	0.99995	2.1893e-05
FBgn0003189	126.42	0.502583	0.257769	1.94974	0.0512065	0.99995	2.1893e-05
FBgn0267164	31.9278	-0.604531	0.3101	-1.94947	0.0512394	0.99995	2.1893e-05
FBgn0013695	24.1481	-0.65637	0.336847	-1.94857	0.0513471	0.99995	2.1893e-05
FBgn0261552	4986.58	-0.459164	0.235708	-1.94802	0.051413	0.99995	2.1893e-05
FBgn0033134	249.787	0.489708	0.2517	1.9456	0.0517025	0.99995	2.1893e-05
FBgn0036763	318.616	-0.622972	0.320278	-1.9451	0.0517635	0.99995	2.1893e-05
FBgn0033330	152.098	-0.637033	0.327574	-1.9447	0.0518112	0.99995	2.1893e-05
FBgn0025832	39.0568	-0.615145	0.316322	-1.94468	0.0518138	0.99995	2.1893e-05
FBgn0051327	76.776	-0.666082	0.342814	-1.94298	0.0520184	0.99995	2.1893e-05
FBgn0011834	166.752	0.515866	0.265503	1.94297	0.0520193	0.99995	2.1893e-05
FBgn0250827	123.281	-0.654029	0.336792	-1.94194	0.0521449	0.99995	2.1893e-05
FBgn0264329	1593.39	-0.513723	0.264571	-1.94172	0.0521713	0.99995	2.1893e-05
FBgn0032590	103.23	-0.663086	0.342483	-1.93612	0.0528534	0.99995	2.1893e-05
FBgn0262568	129.576	-0.618613	0.319894	-1.9338	0.0531372	0.99995	2.1893e-05
FBgn0028743	263.216	-0.491235	0.254137	-1.93295	0.0532426	0.99995	2.1893e-05
FBgn0037060	224.937	-0.646591	0.334674	-1.93201	0.0533588	0.99995	2.1893e-05
FBgn0031626	102.433	-0.663721	0.34361	-1.93161	0.0534077	0.99995	2.1893e-05
FBgn0264515	6.47682	-0.648998	0.336032	-1.93136	0.0534387	0.99995	2.1893e-05
FBgn0038167	128.058	-0.489429	0.253502	-1.93067	0.0535236	0.99995	2.1893e-05
FBgn0031546	97.6983	-0.657477	0.340579	-1.93047	0.0535485	0.99995	2.1893e-05
FBgn0036044	14.488	-0.653437	0.33862	-1.9297	0.0536435	0.99995	2.1893e-05
FBgn0038037	662.202	0.432161	0.223988	1.92939	0.0536827	0.99995	2.1893e-05
FBgn0037855	71.9439	0.521627	0.270427	1.9289	0.0537437	0.99995	2.1893e-05
FBgn0038653	115.919	-0.598458	0.311018	-1.92419	0.0543306	0.99995	2.1893e-05
FBgn0033952	106.164	-0.537036	0.279307	-1.92274	0.0545124	0.99995	2.1893e-05
FBgn0034407	397.596	0.491545	0.255851	1.92122	0.0547044	0.99995	2.1893e-05
FBgn0085395	12.8858	-0.656621	0.342208	-1.91878	0.0550125	0.99995	2.1893e-05
FBgn0036773	69.3858	-0.530713	0.276677	-1.91817	0.0550899	0.99995	2.1893e-05
FBgn0035737	7.50454	-0.649724	0.338951	-1.91687	0.0552548	0.99995	2.1893e-05
FBgn0034570	182.335	-0.447694	0.233898	-1.91406	0.0556125	0.99995	2.1893e-05
FBgn0039965	146.551	0.467021	0.244067	1.9135	0.0556845	0.99995	2.1893e-05
FBgn0033819	87.5567	-0.657497	0.343728	-1.91284	0.0557683	0.99995	2.1893e-05
FBgn0034697	129.268	0.449281	0.235071	1.91126	0.0559711	0.99995	2.1893e-05
FBgn0260959	315.329	-0.61744	0.323114	-1.9109	0.0560168	0.99995	2.1893e-05
FBgn0051601	41.6572	-0.656236	0.343686	-1.90941	0.0562098	0.99995	2.1893e-05
FBgn0042712	241.065	0.436138	0.228509	1.90863	0.05631	0.99995	2.1893e-05
FBgn0030479	383.329	-0.524127	0.27481	-1.90724	0.0564901	0.99995	2.1893e-05
FBgn0004513	26.6283	-0.619376	0.324909	-1.90631	0.0566104	0.99995	2.1893e-05
FBgn0032632	141.512	-0.655322	0.343785	-1.9062	0.0566244	0.99995	2.1893e-05
FBgn0013697	363.921	-0.580253	0.304456	-1.90587	0.0566677	0.99995	2.1893e-05
FBgn0033538	45.7328	-0.570822	0.299583	-1.90539	0.0567298	0.99995	2.1893e-05
FBgn0267482	20.6215	-0.654126	0.343319	-1.9053	0.0567413	0.99995	2.1893e-05
FBgn0034468	234.211	0.56281	0.295426	1.90508	0.0567695	0.99995	2.1893e-05
FBgn0030613	39.1204	-0.633526	0.332787	-1.9037	0.0569497	0.99995	2.1893e-05
FBgn0036987	67.1225	0.504237	0.265355	1.90024	0.0574021	0.99995	2.1893e-05
FBgn0010611	716.085	0.445014	0.234673	1.89632	0.0579182	0.99995	2.1893e-05
FBgn0000411	38.7327	-0.625845	0.330092	-1.89597	0.0579638	0.99995	2.1893e-05
FBgn0038324	7.10716	0.637077	0.336051	1.89578	0.0579897	0.99995	2.1893e-05
FBgn0051089	11.6554	0.651775	0.343881	1.89535	0.0580463	0.99995	2.1893e-05
FBgn0036165	922.047	-0.484717	0.255785	-1.89502	0.0580899	0.99995	2.1893e-05
FBgn0039235	61.0251	-0.627811	0.331345	-1.89474	0.0581273	0.99995	2.1893e-05
FBgn0027556	3518.02	-0.50592	0.267059	-1.89441	0.05817	0.99995	2.1893e-05
FBgn0265959	36.2441	-0.650693	0.343546	-1.89405	0.0582183	0.99995	2.1893e-05
FBgn0082582	133.865	-0.628836	0.332302	-1.89236	0.0584429	0.99995	2.1893e-05
FBgn0035424	409.223	-0.4957	0.262034	-1.89174	0.0585259	0.99995	2.1893e-05
FBgn0011569	5.75898	-0.597275	0.315731	-1.89172	0.0585278	0.99995	2.1893e-05
FBgn0261588	58.1041	-0.537029	0.284041	-1.89067	0.0586678	0.99995	2.1893e-05
FBgn0037101	104.85	-0.648992	0.343583	-1.8889	0.0589057	0.99995	2.1893e-05
FBgn0050085	3.50523	0.561031	0.297103	1.88834	0.0589799	0.99995	2.1893e-05
FBgn0033204	120.155	0.506287	0.268167	1.88795	0.0590322	0.99995	2.1893e-05
FBgn0035217	70.1502	-0.647004	0.342711	-1.8879	0.0590393	0.99995	2.1893e-05
FBgn0031414	123.736	-0.582647	0.308675	-1.88757	0.0590832	0.99995	2.1893e-05
FBgn0265159	8.93573	-0.632379	0.335172	-1.88673	0.0591969	0.99995	2.1893e-05
FBgn0051363	903.534	-0.558333	0.295996	-1.88628	0.0592567	0.99995	2.1893e-05
FBgn0035718	289.021	0.481417	0.255392	1.88502	0.0594277	0.99995	2.1893e-05
FBgn0035481	228.588	-0.607788	0.322471	-1.88479	0.0594586	0.99995	2.1893e-05
FBgn0263708	2.6266	-0.524501	0.278385	-1.88409	0.0595531	0.99995	2.1893e-05
FBgn0050438	160.81	-0.622738	0.330526	-1.88409	0.0595535	0.99995	2.1893e-05
FBgn0265726	279.198	-0.60726	0.322327	-1.88399	0.0595668	0.99995	2.1893e-05
FBgn0264378	4.29556	0.489565	0.259877	1.88384	0.0595871	0.99995	2.1893e-05
FBgn0085399	17.7359	-0.641635	0.340833	-1.88255	0.0597614	0.99995	2.1893e-05
FBgn0037860	134.203	-0.57374	0.304811	-1.88228	0.0597978	0.99995	2.1893e-05
FBgn0052262	233.009	-0.512135	0.272176	-1.88163	0.0598864	0.99995	2.1893e-05
FBgn0036964	54.0385	0.521786	0.277378	1.88114	0.0599532	0.99995	2.1893e-05
FBgn0052654	108.566	-0.52666	0.27998	-1.88106	0.0599635	0.99995	2.1893e-05
FBgn0031740	39.2401	0.603725	0.320961	1.88099	0.0599731	0.99995	2.1893e-05
FBgn0040505	175.192	-0.606824	0.322741	-1.88022	0.0600776	0.99995	2.1893e-05
FBgn0024542	193.329	0.467093	0.248506	1.87961	0.0601618	0.99995	2.1893e-05
FBgn0010482	175.512	-0.62269	0.33129	-1.87959	0.0601636	0.99995	2.1893e-05
FBgn0035270	64.0048	0.517464	0.275312	1.87955	0.0601689	0.99995	2.1893e-05
FBgn0262081	275.219	-0.46681	0.248424	-1.87909	0.0602326	0.99995	2.1893e-05
FBgn0264864	30.0171	-0.634812	0.33802	-1.87803	0.0603766	0.99995	2.1893e-05
FBgn0035346	572.774	-0.555912	0.29604	-1.87783	0.0604051	0.99995	2.1893e-05
FBgn0000173	990.303	-0.395844	0.210934	-1.87663	0.0605694	0.99995	2.1893e-05
FBgn0011774	52.8307	0.552248	0.294281	1.8766	0.060573	0.99995	2.1893e-05
FBgn0261989	434.447	0.426673	0.227507	1.87543	0.0607336	0.99995	2.1893e-05
FBgn0052647	607.831	-0.502318	0.267842	-1.87543	0.0607336	0.99995	2.1893e-05
FBgn0033301	1071.81	0.430577	0.229619	1.87519	0.0607672	0.99995	2.1893e-05
FBgn0033954	1160.27	-0.619517	0.330417	-1.87495	0.0607991	0.99995	2.1893e-05
FBgn0001324	158.311	-0.485199	0.258792	-1.87486	0.0608117	0.99995	2.1893e-05
FBgn0037836	10.4651	-0.637931	0.340339	-1.8744	0.0608755	0.99995	2.1893e-05
FBgn0041205	17.1445	0.644244	0.343864	1.87355	0.060993	0.99995	2.1893e-05
FBgn0040784	57.608	0.588336	0.314065	1.87329	0.061028	0.99995	2.1893e-05
FBgn0051973	33.2947	-0.642909	0.343257	-1.87297	0.0610732	0.99995	2.1893e-05
FBgn0030806	9.62784	-0.640075	0.341801	-1.87265	0.0611161	0.99995	2.1893e-05
FBgn0037387	803.833	0.382498	0.204286	1.87236	0.0611562	0.99995	2.1893e-05
FBgn0034470	3504.55	0.469324	0.2507	1.87206	0.061199	0.99995	2.1893e-05
FBgn0039064	59.17	-0.632552	0.337919	-1.8719	0.06122	0.99995	2.1893e-05
FBgn0039536	58.6357	-0.564736	0.301868	-1.87081	0.061372	0.99995	2.1893e-05
FBgn0005666	1704.42	-0.612541	0.327649	-1.8695	0.0615532	0.99995	2.1893e-05
FBgn0263113	3.88652	0.546166	0.292258	1.86878	0.0616534	0.99995	2.1893e-05
FBgn0034713	84.4338	-0.612935	0.328073	-1.86829	0.0617219	0.99995	2.1893e-05
FBgn0036158	30.7341	0.599192	0.320878	1.86735	0.0618525	0.99995	2.1893e-05
FBgn0030620	52.4736	-0.549659	0.294649	-1.86547	0.0621154	0.99995	2.1893e-05
FBgn0051910	129.909	-0.597563	0.320425	-1.8649	0.0621949	0.99995	2.1893e-05
FBgn0051752	25.4338	-0.633566	0.34015	-1.86261	0.0625175	0.99995	2.1893e-05
FBgn0267630	9.04555	-0.638594	0.342885	-1.86242	0.0625446	0.99995	2.1893e-05
FBgn0003328	258.03	0.429033	0.230365	1.86241	0.0625457	0.99995	2.1893e-05
FBgn0032709	109.621	-0.535683	0.287912	-1.86058	0.0628039	0.99995	2.1893e-05
FBgn0265416	33.0654	-0.58798	0.316228	-1.85936	0.0629767	0.99995	2.1893e-05
FBgn0031519	8.83946	-0.615801	0.331269	-1.85892	0.063039	0.99995	2.1893e-05
FBgn0033893	309.669	-0.577543	0.310796	-1.85827	0.0631309	0.99995	2.1893e-05
FBgn0034628	222.223	0.4782	0.257469	1.85731	0.0632672	0.99995	2.1893e-05
FBgn0051730	79.5791	-0.600563	0.323515	-1.85637	0.063401	0.99995	2.1893e-05
FBgn0264386	89.0531	-0.601502	0.324036	-1.85628	0.0634135	0.99995	2.1893e-05
FBgn0039773	165.082	-0.470958	0.254073	-1.85364	0.0637912	0.99995	2.1893e-05
FBgn0016694	3733.2	-0.476697	0.257198	-1.85342	0.0638216	0.99995	2.1893e-05
FBgn0038826	2500.55	-0.466772	0.251866	-1.85326	0.0638456	0.99995	2.1893e-05
FBgn0053289	2.19577	0.422566	0.228018	1.85322	0.0638512	0.99995	2.1893e-05
FBgn0250824	182.495	-0.597221	0.322341	-1.85276	0.0639163	0.99995	2.1893e-05
FBgn0027492	997.09	-0.496519	0.268005	-1.85265	0.063933	0.99995	2.1893e-05
FBgn0266029	3.0556	-0.548458	0.296043	-1.85263	0.063936	0.99995	2.1893e-05
FBgn0036225	9.45597	0.636387	0.343599	1.85212	0.0640086	0.99995	2.1893e-05
FBgn0265487	4565.22	0.383093	0.206962	1.85103	0.0641658	0.99995	2.1893e-05
FBgn0015024	1088.59	-0.408271	0.220638	-1.85041	0.0642545	0.99995	2.1893e-05
FBgn0033304	182.326	0.513138	0.277904	1.84645	0.0648263	0.99995	2.1893e-05
FBgn0038269	182.778	-0.588816	0.319064	-1.84545	0.0649726	0.99995	2.1893e-05
FBgn0264308	37.6571	-0.632782	0.343132	-1.84414	0.065163	0.99995	2.1893e-05
FBgn0051228	2.43436	0.504154	0.273466	1.84357	0.0652459	0.99995	2.1893e-05
FBgn0038539	546.179	-0.553837	0.300477	-1.84319	0.0653011	0.99995	2.1893e-05
FBgn0262622	43.559	-0.605428	0.32849	-1.84307	0.0653195	0.99995	2.1893e-05
FBgn0016047	14.8422	0.622396	0.337759	1.84272	0.0653698	0.99995	2.1893e-05
FBgn0084008	15.0791	-0.62606	0.340434	-1.83901	0.0659142	0.99995	2.1893e-05
FBgn0034532	94.7612	-0.628447	0.341759	-1.83886	0.0659363	0.99995	2.1893e-05
FBgn0029951	74.6935	-0.630624	0.342998	-1.83856	0.0659792	0.99995	2.1893e-05
FBgn0032554	48.8545	-0.630911	0.343232	-1.83815	0.0660408	0.99995	2.1893e-05
FBgn0052232	14.6277	-0.630265	0.342932	-1.83787	0.0660812	0.99995	2.1893e-05
FBgn0031580	1069.38	0.432155	0.235209	1.83732	0.066162	0.99995	2.1893e-05
FBgn0035999	77.7214	-0.579959	0.315655	-1.83732	0.0661626	0.99995	2.1893e-05
FBgn0042178	153.155	-0.448466	0.244111	-1.83714	0.0661891	0.99995	2.1893e-05
FBgn0040904	186.313	-0.605335	0.329574	-1.83672	0.0662514	0.99995	2.1893e-05
FBgn0032637	138.915	-0.631198	0.343907	-1.83538	0.0664499	0.99995	2.1893e-05
FBgn0039214	253.672	-0.478629	0.260859	-1.83482	0.0665323	0.99995	2.1893e-05
FBgn0034437	30.0643	0.614349	0.334965	1.83407	0.0666434	0.99995	2.1893e-05
FBgn0033958	53.8185	-0.623912	0.340248	-1.8337	0.066699	0.99995	2.1893e-05
FBgn0263397	501.745	-0.5536	0.302092	-1.83255	0.0668689	0.99995	2.1893e-05
FBgn0034366	27.8097	0.574555	0.31357	1.8323	0.0669066	0.99995	2.1893e-05
FBgn0032124	58.9097	0.527689	0.288068	1.83182	0.0669778	0.99995	2.1893e-05
FBgn0035285	465.157	-0.539573	0.294674	-1.83109	0.0670878	0.99995	2.1893e-05
FBgn0033139	275.099	0.400039	0.218515	1.83072	0.0671422	0.99995	2.1893e-05
FBgn0032069	1701.89	0.43368	0.23702	1.82972	0.0672921	0.99995	2.1893e-05
FBgn0035917	1633.08	-0.552424	0.301933	-1.82963	0.0673059	0.99995	2.1893e-05
FBgn0031968	307.627	0.438375	0.239693	1.8289	0.0674149	0.99995	2.1893e-05
FBgn0052641	50.1145	0.594981	0.325575	1.82748	0.0676282	0.99995	2.1893e-05
FBgn0264992	6.73946	-0.617881	0.338116	-1.82742	0.0676364	0.99995	2.1893e-05
FBgn0005775	54.6392	-0.627395	0.343481	-1.82658	0.0677634	0.99995	2.1893e-05
FBgn0004589	4.92996	-0.594863	0.325683	-1.82651	0.067774	0.99995	2.1893e-05
FBgn0027503	40.9132	-0.549217	0.300832	-1.82566	0.0679012	0.99995	2.1893e-05
FBgn0085426	57.6008	-0.616167	0.337538	-1.82547	0.0679294	0.99995	2.1893e-05
FBgn0031406	2.71641	0.496731	0.272151	1.8252	0.0679703	0.99995	2.1893e-05
FBgn0031060	55.2659	0.534904	0.293103	1.82497	0.0680054	0.99995	2.1893e-05
FBgn0264890	19.366	-0.621734	0.34072	-1.82477	0.0680364	0.99995	2.1893e-05
FBgn0053222	4.28856	0.562276	0.308273	1.82395	0.0681591	0.99995	2.1893e-05
FBgn0004575	64.5808	-0.624045	0.342195	-1.82365	0.0682047	0.99995	2.1893e-05
FBgn0039887	38.4932	-0.625388	0.342946	-1.82358	0.0682163	0.99995	2.1893e-05
FBgn0030278	336.669	-0.605401	0.332005	-1.82347	0.0682327	0.99995	2.1893e-05
FBgn0037698	75.3339	-0.625547	0.343165	-1.82288	0.0683221	0.99995	2.1893e-05
FBgn0038540	6.27935	-0.607912	0.333849	-1.82092	0.0686196	0.99995	2.1893e-05
FBgn0033888	216.99	-0.596448	0.327585	-1.82074	0.0686462	0.99995	2.1893e-05
FBgn0010114	66.5394	-0.549088	0.301588	-1.82066	0.0686587	0.99995	2.1893e-05
FBgn0039564	66.3274	0.502784	0.276155	1.82066	0.0686593	0.99995	2.1893e-05
FBgn0038129	66.3675	0.536956	0.294959	1.82044	0.0686915	0.99995	2.1893e-05
FBgn0051525	70.332	-0.608346	0.334242	-1.82007	0.0687478	0.99995	2.1893e-05
FBgn0020908	2116.73	-0.61943	0.34053	-1.81902	0.0689083	0.99995	2.1893e-05
FBgn0263994	73.8895	-0.594688	0.326993	-1.81866	0.068964	0.99995	2.1893e-05
FBgn0027552	740.334	0.420214	0.231148	1.81794	0.0690727	0.99995	2.1893e-05
FBgn0032677	300.411	-0.620303	0.341248	-1.81775	0.0691022	0.99995	2.1893e-05
FBgn0250823	988.319	-0.508386	0.27974	-1.81735	0.0691638	0.99995	2.1893e-05
FBgn0037328	5091.3	0.38629	0.212684	1.81626	0.0693302	0.99995	2.1893e-05
FBgn0002609	18.643	0.599231	0.329992	1.8159	0.0693864	0.99995	2.1893e-05
FBgn0051091	139.37	0.574549	0.316689	1.81423	0.0696417	0.99995	2.1893e-05
FBgn0028945	447.945	0.476937	0.262928	1.81395	0.0696861	0.99995	2.1893e-05
FBgn0034091	225.375	-0.559627	0.308683	-1.81295	0.0698397	0.99995	2.1893e-05
FBgn0250833	14.3541	0.621962	0.343099	1.81278	0.0698662	0.99995	2.1893e-05
FBgn0034046	83.2901	-0.514458	0.283865	-1.81233	0.0699347	0.99995	2.1893e-05
FBgn0283652	41.148	0.565242	0.311912	1.81218	0.0699579	0.99995	2.1893e-05
FBgn0267339	207.587	0.425346	0.234821	1.81136	0.0700848	0.99995	2.1893e-05
FBgn0034121	305.35	-0.621002	0.342845	-1.81132	0.070091	0.99995	2.1893e-05
FBgn0053287	42.8023	-0.619496	0.342063	-1.81106	0.0701317	0.99995	2.1893e-05
FBgn0034255	26.3977	0.610337	0.337178	1.81014	0.0702748	0.99995	2.1893e-05
FBgn0250845	192.113	-0.619732	0.342511	-1.80938	0.0703924	0.99995	2.1893e-05
FBgn0051221	407.812	-0.617074	0.341055	-1.80931	0.0704033	0.99995	2.1893e-05
FBgn0034844	257.789	-0.586073	0.324026	-1.80872	0.0704938	0.99995	2.1893e-05
FBgn0261085	7.76745	-0.605404	0.334766	-1.80844	0.0705382	0.99995	2.1893e-05
FBgn0038122	113.89	-0.579383	0.320386	-1.80839	0.0705461	0.99995	2.1893e-05
FBgn0028645	24.6023	-0.610078	0.337476	-1.80777	0.0706427	0.99995	2.1893e-05
FBgn0036882	296.993	-0.608503	0.336759	-1.80694	0.0707716	0.99995	2.1893e-05
FBgn0035538	52.9625	-0.607214	0.336176	-1.80624	0.0708815	0.99995	2.1893e-05
FBgn0003447	174.515	-0.493824	0.273522	-1.80543	0.0710079	0.99995	2.1893e-05
FBgn0038424	139.935	0.465953	0.258271	1.80413	0.071211	0.99995	2.1893e-05
FBgn0031861	72.3249	-0.607266	0.336603	-1.8041	0.0712154	0.99995	2.1893e-05
FBgn0028387	38.5702	0.535876	0.297056	1.80396	0.0712381	0.99995	2.1893e-05
FBgn0265103	9.40022	-0.585533	0.324585	-1.80394	0.0712404	0.99995	2.1893e-05
FBgn0261004	27.9728	-0.595343	0.330043	-1.80384	0.071257	0.99995	2.1893e-05
FBgn0266229	2.4823	-0.49441	0.274104	-1.80373	0.0712732	0.99995	2.1893e-05
FBgn0264710	6.26639	-0.604024	0.334886	-1.80367	0.0712834	0.99995	2.1893e-05
FBgn0020637	6.10034	-0.557587	0.309218	-1.80322	0.0713544	0.99995	2.1893e-05
FBgn0261568	32.7	-0.572613	0.317853	-1.8015	0.0716235	0.99995	2.1893e-05
FBgn0004117	638.093	-0.599698	0.332926	-1.8013	0.0716561	0.99995	2.1893e-05
FBgn0031189	45.7914	0.547438	0.304063	1.80041	0.0717953	0.99995	2.1893e-05
FBgn0036775	61.269	0.487971	0.271062	1.80022	0.0718263	0.99995	2.1893e-05
FBgn0032968	25.6676	-0.615844	0.342203	-1.79965	0.0719163	0.99995	2.1893e-05
FBgn0050093	158.283	-0.563071	0.312971	-1.79912	0.0720002	0.99995	2.1893e-05
FBgn0034605	174.294	0.425369	0.236523	1.79843	0.0721094	0.99995	2.1893e-05
FBgn0039666	11.5742	0.618225	0.343759	1.79843	0.0721096	0.99995	2.1893e-05
FBgn0060296	33.8918	0.536018	0.298137	1.79789	0.0721944	0.99995	2.1893e-05
FBgn0036287	34.1063	-0.573788	0.319158	-1.79782	0.0722052	0.99995	2.1893e-05
FBgn0030994	25.687	0.576091	0.320762	1.796	0.0724938	0.99995	2.1893e-05
FBgn0266856	2.59316	-0.47699	0.265643	-1.7956	0.0725575	0.99995	2.1893e-05
FBgn0052263	42.6714	-0.556136	0.30974	-1.7955	0.0725747	0.99995	2.1893e-05
FBgn0260461	288.89	-0.612466	0.341298	-1.79452	0.0727304	0.99995	2.1893e-05
FBgn0026150	197.43	0.430772	0.240059	1.79444	0.0727429	0.99995	2.1893e-05
FBgn0003559	87.9154	0.448092	0.249802	1.79379	0.0728462	0.99995	2.1893e-05
FBgn0053296	8.62267	-0.610662	0.340432	-1.79379	0.0728473	0.99995	2.1893e-05
FBgn0027586	816.481	0.384835	0.214552	1.79367	0.0728661	0.99995	2.1893e-05
FBgn0265064	66.9587	-0.58476	0.326153	-1.7929	0.0729889	0.99995	2.1893e-05
FBgn0031563	121.446	0.448981	0.250484	1.79245	0.0730602	0.99995	2.1893e-05
FBgn0047334	1961.99	-0.527069	0.294056	-1.79241	0.073067	0.99995	2.1893e-05
FBgn0036830	72.0564	-0.615272	0.343306	-1.7922	0.0731014	0.99995	2.1893e-05
FBgn0053346	364.179	0.410259	0.22892	1.79215	0.0731089	0.99995	2.1893e-05
FBgn0052655	158.994	-0.615059	0.343628	-1.7899	0.0734707	0.99995	2.1893e-05
FBgn0261587	30.0135	-0.587387	0.328172	-1.78987	0.0734744	0.99995	2.1893e-05
FBgn0267336	1195.14	-0.49525	0.276713	-1.78976	0.0734925	0.99995	2.1893e-05
FBgn0027376	135.064	-0.612166	0.342048	-1.78971	0.0735007	0.99995	2.1893e-05
FBgn0267252	1616.06	-0.47325	0.264491	-1.78928	0.0735693	0.99995	2.1893e-05
FBgn0027572	276.251	0.416564	0.232932	1.78835	0.0737201	0.99995	2.1893e-05
FBgn0031853	91.9127	-0.612946	0.343142	-1.78627	0.0740553	0.99995	2.1893e-05
FBgn0031495	135.954	0.474895	0.265868	1.78621	0.074066	0.99995	2.1893e-05
FBgn0025111	563.894	-0.552161	0.30913	-1.78618	0.0740709	0.99995	2.1893e-05
FBgn0051952	101.093	-0.563056	0.315249	-1.78607	0.0740885	0.99995	2.1893e-05
FBgn0031662	202.811	0.453796	0.254227	1.785	0.0742611	0.99995	2.1893e-05
FBgn0262160	828.649	-0.503642	0.282175	-1.78486	0.0742842	0.99995	2.1893e-05
FBgn0013772	27.7586	0.588415	0.329741	1.78448	0.0743462	0.99995	2.1893e-05
FBgn0029993	32.5276	-0.609462	0.341591	-1.78419	0.0743931	0.99995	2.1893e-05
FBgn0266911	11.3781	0.611049	0.342518	1.78399	0.0744248	0.99995	2.1893e-05
FBgn0085446	1842.08	-0.428803	0.240376	-1.78388	0.0744428	0.99995	2.1893e-05
FBgn0031176	23177.2	0.446621	0.250396	1.78366	0.0744789	0.99995	2.1893e-05
FBgn0038181	375.19	-0.613076	0.343792	-1.78328	0.0745411	0.99995	2.1893e-05
FBgn0261615	27.81	0.560092	0.314246	1.78234	0.0746943	0.99995	2.1893e-05
FBgn0064227	20.1685	-0.598216	0.335719	-1.78189	0.0747666	0.99995	2.1893e-05
FBgn0052086	9.50248	-0.568892	0.319399	-1.78113	0.0748911	0.99995	2.1893e-05
FBgn0030452	27.4785	-0.560849	0.315091	-1.77996	0.0750822	0.99995	2.1893e-05
FBgn0040362	70.1118	-0.55961	0.314419	-1.77982	0.0751052	0.99995	2.1893e-05
FBgn0053310	15.8065	-0.571908	0.321408	-1.77938	0.0751772	0.99995	2.1893e-05
FBgn0263995	901.471	-0.523546	0.294337	-1.77873	0.0752842	0.99995	2.1893e-05
FBgn0002878	7.37854	0.603722	0.339436	1.7786	0.0753048	0.99995	2.1893e-05
FBgn0000045	1908.02	-0.584031	0.328473	-1.77802	0.0754008	0.99995	2.1893e-05
FBgn0264570	15.3203	-0.611218	0.343769	-1.77799	0.0754053	0.99995	2.1893e-05
FBgn0001217	464.51	-0.545218	0.306697	-1.77771	0.0754516	0.99995	2.1893e-05
FBgn0045770	642.628	-0.57696	0.324602	-1.77744	0.0754964	0.99995	2.1893e-05
FBgn0034363	154.864	-0.56001	0.315092	-1.77729	0.0755205	0.99995	2.1893e-05
FBgn0035504	4.19944	-0.559909	0.315165	-1.77656	0.075641	0.99995	2.1893e-05
FBgn0039313	513.903	0.396229	0.223137	1.77572	0.0757787	0.99995	2.1893e-05
FBgn0037354	546.21	0.413519	0.23291	1.77545	0.0758241	0.99995	2.1893e-05
FBgn0262565	15.8644	-0.56973	0.320961	-1.77508	0.0758851	0.99995	2.1893e-05
FBgn0264429	11.9765	-0.596687	0.336314	-1.77419	0.0760312	0.99995	2.1893e-05
FBgn0032519	101.493	-0.60704	0.342196	-1.77396	0.0760704	0.99995	2.1893e-05
FBgn0036085	323.279	-0.517223	0.291677	-1.77327	0.0761834	0.99995	2.1893e-05
FBgn0038078	311.206	-0.4148	0.23394	-1.7731	0.0762115	0.99995	2.1893e-05
FBgn0032957	56.6906	-0.574604	0.324208	-1.77233	0.0763401	0.99995	2.1893e-05
FBgn0259794	954.965	-0.544511	0.307404	-1.77132	0.0765071	0.99995	2.1893e-05
FBgn0027592	50.6683	0.543169	0.306656	1.77127	0.0765166	0.99995	2.1893e-05
FBgn0038701	1568.98	0.422609	0.238718	1.77033	0.0766729	0.99995	2.1893e-05
FBgn0085484	628.272	0.395058	0.223224	1.76978	0.0767636	0.99995	2.1893e-05
FBgn0263620	25.3335	0.554544	0.313451	1.76916	0.0768679	0.99995	2.1893e-05
FBgn0025680	113.013	0.483754	0.273444	1.76911	0.0768748	0.99995	2.1893e-05
FBgn0038630	166.178	-0.606999	0.343122	-1.76905	0.0768861	0.99995	2.1893e-05
FBgn0038993	72.8259	-0.596514	0.337251	-1.76876	0.0769348	0.99995	2.1893e-05
FBgn0015269	79.1427	-0.534747	0.30233	-1.76875	0.0769349	0.99995	2.1893e-05
FBgn0029648	38.8036	0.556756	0.314814	1.76852	0.0769733	0.99995	2.1893e-05
FBgn0005564	22.2121	-0.58318	0.329781	-1.76838	0.0769968	0.99995	2.1893e-05
FBgn0267688	5.93955	-0.584612	0.330776	-1.76739	0.0771624	0.99995	2.1893e-05
FBgn0037502	53.8224	-0.607549	0.343917	-1.76656	0.0773026	0.99995	2.1893e-05
FBgn0033921	9.6781	-0.605214	0.342864	-1.76517	0.0775353	0.99995	2.1893e-05
FBgn0261618	1150.16	-0.441435	0.250096	-1.76507	0.0775527	0.99995	2.1893e-05
FBgn0030817	79.0528	0.48521	0.275005	1.76437	0.0776705	0.99995	2.1893e-05
FBgn0034663	2406.04	0.343615	0.194781	1.76411	0.0777133	0.99995	2.1893e-05
FBgn0263006	1851.93	-0.590732	0.335055	-1.76309	0.0778855	0.99995	2.1893e-05
FBgn0036924	111.517	-0.542606	0.307787	-1.76293	0.0779127	0.99995	2.1893e-05
FBgn0035800	122.119	-0.597735	0.339203	-1.76218	0.0780395	0.99995	2.1893e-05
FBgn0035678	116.903	-0.445492	0.252891	-1.76159	0.0781381	0.99995	2.1893e-05
FBgn0040372	165.996	-0.453484	0.257476	-1.76127	0.0781928	0.99995	2.1893e-05
FBgn0051460	77.432	0.462675	0.262759	1.76083	0.078267	0.99995	2.1893e-05
FBgn0051010	73.6237	-0.60531	0.343798	-1.76066	0.0782966	0.99995	2.1893e-05
FBgn0265276	250.883	-0.399727	0.22704	-1.7606	0.0783061	0.99995	2.1893e-05
FBgn0267246	71.8431	-0.570686	0.324217	-1.7602	0.0783742	0.99995	2.1893e-05
FBgn0062517	239.904	-0.537429	0.305365	-1.75996	0.078415	0.99995	2.1893e-05
FBgn0038200	1770.96	-0.564073	0.320515	-1.7599	0.0784252	0.99995	2.1893e-05
FBgn0259171	339.11	-0.409672	0.232787	-1.75985	0.0784326	0.99995	2.1893e-05
FBgn0030270	1028.82	0.391331	0.222388	1.75967	0.0784634	0.99995	2.1893e-05
FBgn0051773	108.847	-0.604965	0.343796	-1.75966	0.0784653	0.99995	2.1893e-05
FBgn0022986	52.0893	-0.526269	0.299154	-1.75919	0.0785455	0.99995	2.1893e-05
FBgn0030441	106.895	-0.596894	0.339411	-1.75862	0.0786429	0.99995	2.1893e-05
FBgn0003255	3.53656	-0.533696	0.303549	-1.75819	0.0787152	0.99995	2.1893e-05
FBgn0087040	20.7426	0.604548	0.343899	1.75792	0.0787603	0.99995	2.1893e-05
FBgn0034145	1802	-0.43458	0.247226	-1.75783	0.0787773	0.99995	2.1893e-05
FBgn0038766	12.6285	0.602411	0.342757	1.75755	0.0788248	0.99995	2.1893e-05
FBgn0040020	62.9438	-0.551254	0.313683	-1.75736	0.0788563	0.99995	2.1893e-05
FBgn0265728	14.843	-0.596554	0.339693	-1.75615	0.0790623	0.99995	2.1893e-05
FBgn0051294	192.73	-0.498577	0.284095	-1.75496	0.0792654	0.99995	2.1893e-05
FBgn0085260	8.34156	0.600697	0.3424	1.75437	0.0793668	0.99995	2.1893e-05
FBgn0031443	163.473	-0.530216	0.302397	-1.75337	0.0795379	0.99995	2.1893e-05
FBgn0013718	185.821	-0.518116	0.295594	-1.7528	0.0796366	0.99995	2.1893e-05
FBgn0033652	26.6226	-0.602114	0.343549	-1.75263	0.0796656	0.99995	2.1893e-05
FBgn0264447	1.72458	-0.414852	0.23672	-1.7525	0.0796871	0.99995	2.1893e-05
FBgn0263354	14.6459	-0.581428	0.332037	-1.75109	0.0799297	0.99995	2.1893e-05
FBgn0034133	237.313	-0.576279	0.329446	-1.74924	0.0802498	0.99995	2.1893e-05
FBgn0025388	45.9054	-0.601029	0.343831	-1.74804	0.0804574	0.99995	2.1893e-05
FBgn0052198	6.39637	-0.495207	0.283645	-1.74587	0.0808338	0.99995	2.1893e-05
FBgn0036766	5843.1	0.40899	0.234483	1.74422	0.0811204	0.99995	2.1893e-05
FBgn0029859	292.945	-0.543142	0.311402	-1.74418	0.0811274	0.99995	2.1893e-05
FBgn0033774	20779.2	0.379515	0.217613	1.74399	0.0811613	0.99995	2.1893e-05
FBgn0030597	3.60154	0.519214	0.298007	1.74229	0.0814583	0.99995	2.1893e-05
FBgn0011766	900.328	-0.413984	0.237627	-1.74216	0.08148	0.99995	2.1893e-05
FBgn0052228	18.5372	-0.597203	0.342891	-1.74167	0.0815667	0.99995	2.1893e-05
FBgn0262357	1951.65	0.430766	0.247375	1.74135	0.0816226	0.99995	2.1893e-05
FBgn0261648	95.6708	-0.574735	0.330169	-1.74073	0.0817303	0.99995	2.1893e-05
FBgn0015569	139.811	0.446617	0.25676	1.73943	0.0819584	0.99995	2.1893e-05
FBgn0036204	337.468	-0.432914	0.248925	-1.73914	0.082011	0.99995	2.1893e-05
FBgn0263968	107.131	-0.448979	0.258268	-1.73842	0.0821364	0.99995	2.1893e-05
FBgn0004842	3.70469	-0.526231	0.302764	-1.73809	0.082195	0.99995	2.1893e-05
FBgn0033051	142.724	0.468544	0.269649	1.73761	0.0822803	0.99995	2.1893e-05
FBgn0053223	52.0047	-0.597355	0.343844	-1.73728	0.0823373	0.99995	2.1893e-05
FBgn0029987	40.4131	-0.530049	0.305113	-1.73722	0.0823477	0.99995	2.1893e-05
FBgn0032624	265.546	-0.59396	0.34193	-1.73708	0.0823726	0.99995	2.1893e-05
FBgn0037375	74.8411	-0.582674	0.335574	-1.73635	0.0825021	0.99995	2.1893e-05
FBgn0037460	386.354	-0.579654	0.33385	-1.73627	0.0825162	0.99995	2.1893e-05
FBgn0261807	49.5513	-0.58238	0.335487	-1.73593	0.082577	0.99995	2.1893e-05
FBgn0069913	182.308	-0.549341	0.316478	-1.73579	0.0826001	0.99995	2.1893e-05
FBgn0013690	110.25	-0.473796	0.272989	-1.73559	0.0826363	0.99995	2.1893e-05
FBgn0035397	785.249	-0.39196	0.225882	-1.73524	0.0826976	0.99995	2.1893e-05
FBgn0027539	186.772	-0.483696	0.278843	-1.73465	0.0828027	0.99995	2.1893e-05
FBgn0031413	31.4181	0.529583	0.305327	1.73448	0.082833	0.99995	2.1893e-05
FBgn0038449	110.443	0.471414	0.271845	1.73413	0.0828954	0.99995	2.1893e-05
FBgn0035040	122.582	0.504433	0.290893	1.73408	0.0829032	0.99995	2.1893e-05
FBgn0261616	13.929	0.569813	0.328756	1.73324	0.083053	0.99995	2.1893e-05
FBgn0085242	61.4501	0.495627	0.286054	1.73263	0.0831608	0.99995	2.1893e-05
FBgn0085819	17.9991	0.588992	0.340257	1.73102	0.0834483	0.99995	2.1893e-05
FBgn0023416	21.8295	-0.575923	0.332952	-1.72975	0.083675	0.99995	2.1893e-05
FBgn0032638	5.98584	0.581758	0.336335	1.7297	0.083684	0.99995	2.1893e-05
FBgn0031247	436.079	-0.416317	0.240713	-1.72952	0.0837167	0.99995	2.1893e-05
FBgn0030612	34.1403	0.536779	0.31037	1.72948	0.0837232	0.99995	2.1893e-05
FBgn0032345	119.554	-0.460689	0.266398	-1.72932	0.0837512	0.99995	2.1893e-05
FBgn0266598	32.6626	0.553063	0.31989	1.72892	0.0838241	0.99995	2.1893e-05
FBgn0035497	961.882	-0.571306	0.330469	-1.72877	0.0838499	0.99995	2.1893e-05
FBgn0014931	3.80706	0.468177	0.270815	1.72877	0.0838501	0.99995	2.1893e-05
FBgn0265196	2.9564	-0.395193	0.228648	-1.72839	0.0839189	0.99995	2.1893e-05
FBgn0030952	59.9936	-0.593108	0.343469	-1.72682	0.0842006	0.99995	2.1893e-05
FBgn0266409	133.274	-0.50237	0.290929	-1.72678	0.0842074	0.99995	2.1893e-05
FBgn0052675	84.1324	-0.482352	0.279609	-1.7251	0.0845101	0.99995	2.1893e-05
FBgn0026404	49.1025	0.518402	0.300512	1.72506	0.0845164	0.99995	2.1893e-05
FBgn0038210	196.551	-0.443641	0.257288	-1.7243	0.0846544	0.99995	2.1893e-05
FBgn0000274	127.981	-0.585085	0.33934	-1.72419	0.0846743	0.99995	2.1893e-05
FBgn0031264	53.3264	-0.586242	0.340049	-1.72399	0.0847092	0.99995	2.1893e-05
FBgn0267119	2.20382	0.463138	0.268658	1.72389	0.084727	0.99995	2.1893e-05
FBgn0005322	389.904	0.36723	0.213032	1.72382	0.0847403	0.99995	2.1893e-05
FBgn0030933	120.62	-0.580019	0.336533	-1.72352	0.0847954	0.99995	2.1893e-05
FBgn0002643	166.16	-0.534289	0.310022	-1.72339	0.0848176	0.99995	2.1893e-05
FBgn0035241	67.0185	-0.557191	0.323326	-1.72331	0.0848323	0.99995	2.1893e-05
FBgn0039521	806.035	0.423209	0.245596	1.72319	0.0848539	0.99995	2.1893e-05
FBgn0033654	23.3513	-0.558004	0.323836	-1.7231	0.0848695	0.99995	2.1893e-05
FBgn0039731	14.3834	-0.586096	0.340332	-1.72213	0.0850457	0.99995	2.1893e-05
FBgn0005648	234.755	-0.445521	0.258767	-1.72171	0.0851225	0.99995	2.1893e-05
FBgn0061196	61.9816	-0.590855	0.34319	-1.72166	0.0851319	0.99995	2.1893e-05
FBgn0038140	5.86806	0.565121	0.32842	1.72072	0.0853011	0.99995	2.1893e-05
FBgn0261955	1896.76	-0.5217	0.303702	-1.7178	0.0858326	0.99995	2.1893e-05
FBgn0035452	23.6925	-0.581314	0.338438	-1.71764	0.0858621	0.99995	2.1893e-05
FBgn0032819	97.1448	0.448108	0.26099	1.71695	0.0859881	0.99995	2.1893e-05
FBgn0265529	1.7922	-0.399399	0.232754	-1.71597	0.0861673	0.99995	2.1893e-05
FBgn0029700	114.296	-0.589866	0.343791	-1.71577	0.0862043	0.99995	2.1893e-05
FBgn0016075	233.737	-0.424292	0.24731	-1.71563	0.0862303	0.99995	2.1893e-05
FBgn0039381	204.008	-0.433429	0.252675	-1.71536	0.0862794	0.99995	2.1893e-05
FBgn0037935	89.8569	0.461773	0.269244	1.71507	0.0863325	0.99995	2.1893e-05
FBgn0027505	572.978	-0.555662	0.324145	-1.71424	0.086485	0.99995	2.1893e-05
FBgn0000299	592.083	-0.408095	0.238064	-1.71422	0.0864878	0.99995	2.1893e-05
FBgn0037462	57.1821	-0.527578	0.307811	-1.71397	0.0865344	0.99995	2.1893e-05
FBgn0040260	372.295	0.366554	0.213894	1.71372	0.0865803	0.99995	2.1893e-05
FBgn0013343	886.553	-0.436585	0.255051	-1.71176	0.0869416	0.99995	2.1893e-05
FBgn0052205	35.3758	0.576861	0.337057	1.71146	0.0869958	0.99995	2.1893e-05
FBgn0052767	421.039	-0.489993	0.286334	-1.71126	0.087033	0.99995	2.1893e-05
FBgn0036534	895.387	-0.370305	0.216398	-1.71122	0.0870402	0.99995	2.1893e-05
FBgn0266625	5.83985	-0.572633	0.334671	-1.71103	0.0870751	0.99995	2.1893e-05
FBgn0035709	479.868	-0.545408	0.318881	-1.71038	0.0871953	0.99995	2.1893e-05
FBgn0027795	171.446	-0.55943	0.327133	-1.7101	0.0872473	0.99995	2.1893e-05
FBgn0036111	650.199	-0.40172	0.234985	-1.70956	0.0873475	0.99995	2.1893e-05
FBgn0051415	260.293	-0.490664	0.287034	-1.70943	0.0873721	0.99995	2.1893e-05
FBgn0261380	116.616	0.423194	0.247567	1.70941	0.0873745	0.99995	2.1893e-05
FBgn0011910	2.14025	0.458537	0.268384	1.70851	0.0875414	0.99995	2.1893e-05
FBgn0086372	139.212	-0.511174	0.299242	-1.70823	0.0875941	0.99995	2.1893e-05
FBgn0259716	82.3859	0.505024	0.295654	1.70816	0.0876073	0.99995	2.1893e-05
FBgn0038966	41.6704	0.559322	0.327464	1.70804	0.0876286	0.99995	2.1893e-05
FBgn0038934	170.455	-0.587186	0.34378	-1.70803	0.0876313	0.99995	2.1893e-05
FBgn0262870	111.958	-0.415578	0.24333	-1.70788	0.0876593	0.99995	2.1893e-05
FBgn0263352	1069.79	-0.385151	0.225521	-1.70783	0.0876681	0.99995	2.1893e-05
FBgn0261276	399.426	-0.392933	0.230248	-1.70656	0.0879035	0.99995	2.1893e-05
FBgn0036919	263.9	0.375694	0.220179	1.70632	0.0879492	0.99995	2.1893e-05
FBgn0023495	11.2684	0.58418	0.342424	1.70601	0.0880056	0.99995	2.1893e-05
FBgn0035375	114.088	0.418308	0.245201	1.70598	0.0880116	0.99995	2.1893e-05
FBgn0034504	231.742	-0.391922	0.229734	-1.70598	0.0880116	0.99995	2.1893e-05
FBgn0033926	8324.78	0.45417	0.266273	1.70566	0.0880719	0.99995	2.1893e-05
FBgn0037634	20.1175	-0.576402	0.337964	-1.70551	0.0880987	0.99995	2.1893e-05
FBgn0040726	71.1831	-0.465721	0.273198	-1.7047	0.0882506	0.99995	2.1893e-05
FBgn0032371	149.797	-0.585797	0.343716	-1.70431	0.0883241	0.99995	2.1893e-05
FBgn0032706	159.725	0.387188	0.227292	1.70348	0.088478	0.99995	2.1893e-05
FBgn0033659	605.312	0.383237	0.225398	1.70027	0.0890804	0.99995	2.1893e-05
FBgn0037541	103.781	0.427264	0.251488	1.69894	0.0893304	0.99995	2.1893e-05
FBgn0028980	129.717	-0.523838	0.308345	-1.69887	0.089344	0.99995	2.1893e-05
FBgn0035657	51.3794	-0.58006	0.341508	-1.69852	0.0894088	0.99995	2.1893e-05
FBgn0053704	321.666	-0.536153	0.315659	-1.69852	0.0894092	0.99995	2.1893e-05
FBgn0038070	3.17116	0.496957	0.292584	1.69851	0.0894107	0.99995	2.1893e-05
FBgn0264826	12.3168	-0.581739	0.342551	-1.69826	0.0894593	0.99995	2.1893e-05
FBgn0034206	58.9323	0.507287	0.298777	1.69788	0.089531	0.99995	2.1893e-05
FBgn0267647	17.4599	-0.582104	0.342971	-1.69724	0.0896508	0.99995	2.1893e-05
FBgn0036881	8.65705	-0.567905	0.334651	-1.69701	0.0896951	0.99995	2.1893e-05
FBgn0051102	120.593	0.415779	0.245102	1.69635	0.08982	0.99995	2.1893e-05
FBgn0085465	5.93674	-0.542894	0.320202	-1.69548	0.0899853	0.99995	2.1893e-05
FBgn0250867	114.646	-0.454279	0.268026	-1.69491	0.0900934	0.99995	2.1893e-05
FBgn0050404	354.388	-0.464452	0.274146	-1.69418	0.0902317	0.99995	2.1893e-05
FBgn0259108	342.708	-0.567073	0.334874	-1.69339	0.0903814	0.99995	2.1893e-05
FBgn0264460	15.0271	-0.581813	0.343842	-1.6921	0.0906277	0.99995	2.1893e-05
FBgn0262575	28.4404	-0.577253	0.341234	-1.69166	0.0907105	0.99995	2.1893e-05
FBgn0259677	30.4396	-0.571303	0.337724	-1.69163	0.0907166	0.99995	2.1893e-05
FBgn0013710	14.3952	-0.57475	0.339923	-1.69082	0.0908705	0.99995	2.1893e-05
FBgn0035498	255.565	0.449886	0.26619	1.69009	0.0910102	0.99995	2.1893e-05
FBgn0026326	65.9868	0.451407	0.267148	1.68972	0.0910806	0.99995	2.1893e-05
FBgn0005596	29.027	0.518269	0.306858	1.68896	0.0912277	0.99995	2.1893e-05
FBgn0017590	61.3346	-0.547007	0.32394	-1.68861	0.0912947	0.99995	2.1893e-05
FBgn0039232	16.8981	-0.579526	0.343728	-1.686	0.0917957	0.99995	2.1893e-05
FBgn0259749	359.679	0.406305	0.241037	1.68565	0.0918628	0.99995	2.1893e-05
FBgn0038369	282.284	0.40272	0.238915	1.68562	0.0918692	0.99995	2.1893e-05
FBgn0031168	85.573	-0.576779	0.342184	-1.68558	0.0918766	0.99995	2.1893e-05
FBgn0040343	13.7868	-0.572548	0.339832	-1.6848	0.0920275	0.99995	2.1893e-05
FBgn0039128	25.8033	-0.577119	0.342617	-1.68444	0.092096	0.99995	2.1893e-05
FBgn0063449	114.371	0.461047	0.273748	1.6842	0.0921431	0.99995	2.1893e-05
FBgn0024222	18.1294	0.557326	0.331143	1.68304	0.0923673	0.99995	2.1893e-05
FBgn0030697	252.926	-0.578583	0.343915	-1.68235	0.0925019	0.99995	2.1893e-05
FBgn0051510	27.4954	-0.540235	0.321161	-1.68213	0.0925435	0.99995	2.1893e-05
FBgn0267176	3.04414	0.490727	0.291857	1.6814	0.0926859	0.99995	2.1893e-05
FBgn0263401	14.5234	0.576989	0.343293	1.68075	0.092812	0.99995	2.1893e-05
FBgn0031208	38.1456	-0.577951	0.34391	-1.68053	0.0928541	0.99995	2.1893e-05
FBgn0036765	79.3951	0.464829	0.276716	1.67981	0.0929952	0.99995	2.1893e-05
FBgn0028870	514.59	-0.574898	0.342302	-1.6795	0.093054	0.99995	2.1893e-05
FBgn0052476	217.76	0.381697	0.227305	1.67922	0.0931085	0.99995	2.1893e-05
FBgn0265045	792.925	-0.45334	0.27012	-1.67829	0.0932901	0.99995	2.1893e-05
FBgn0036849	3.5749	-0.501686	0.299103	-1.6773	0.0934834	0.99995	2.1893e-05
FBgn0032074	2581.06	0.395361	0.235732	1.67716	0.0935109	0.99995	2.1893e-05
FBgn0087039	62.1165	-0.456691	0.272366	-1.67676	0.09359	0.99995	2.1893e-05
FBgn0260481	40.5037	-0.523136	0.312138	-1.67598	0.0937422	0.99995	2.1893e-05
FBgn0266824	2.95353	-0.473778	0.282738	-1.67568	0.0938015	0.99995	2.1893e-05
FBgn0031128	540.471	-0.575666	0.343849	-1.67418	0.0940949	0.99995	2.1893e-05
FBgn0017418	596.137	-0.419807	0.250804	-1.67384	0.0941613	0.99995	2.1893e-05
FBgn0033185	27.6313	0.543068	0.324678	1.67264	0.0943985	0.99995	2.1893e-05
FBgn0020385	526.39	0.481515	0.287906	1.67247	0.0944311	0.99995	2.1893e-05
FBgn0001227	24.465	-0.543161	0.324805	-1.67227	0.0944709	0.99995	2.1893e-05
FBgn0038349	682.059	0.362195	0.216769	1.67088	0.0947445	0.99995	2.1893e-05
FBgn0020641	1.75661	-0.381488	0.228316	-1.67087	0.0947469	0.99995	2.1893e-05
FBgn0024963	141.98	-0.54853	0.328307	-1.67078	0.0947647	0.99995	2.1893e-05
FBgn0267348	69.2761	0.447274	0.267744	1.67053	0.0948143	0.99995	2.1893e-05
FBgn0035109	42.2349	0.512765	0.307119	1.6696	0.0949993	0.99995	2.1893e-05
FBgn0029785	8561.59	0.315541	0.189016	1.66939	0.095041	0.99995	2.1893e-05
FBgn0034286	44.1189	-0.570742	0.341906	-1.6693	0.0950589	0.99995	2.1893e-05
FBgn0266772	43.7909	-0.548011	0.328309	-1.66919	0.0950799	0.99995	2.1893e-05
FBgn0016070	106.758	-0.418395	0.25075	-1.66857	0.0952018	0.99995	2.1893e-05
FBgn0040528	38.6402	-0.565914	0.339192	-1.66842	0.0952332	0.99995	2.1893e-05
FBgn0030508	25.6278	-0.565136	0.338777	-1.66817	0.0952823	0.99995	2.1893e-05
FBgn0050029	1.78412	0.40494	0.242776	1.66795	0.0953249	0.99995	2.1893e-05
FBgn0021800	262.479	-0.456471	0.273842	-1.66691	0.0955314	0.99995	2.1893e-05
FBgn0042696	61.3217	-0.570091	0.342079	-1.66655	0.0956047	0.99995	2.1893e-05
FBgn0032387	212.156	0.383628	0.2304	1.66505	0.0959027	0.99995	2.1893e-05
FBgn0051407	285.876	-0.54859	0.329595	-1.66444	0.0960252	0.99995	2.1893e-05
FBgn0028892	63.4988	-0.572308	0.343851	-1.66441	0.0960312	0.99995	2.1893e-05
FBgn0036544	48.4104	-0.561115	0.33722	-1.66394	0.0961241	0.99995	2.1893e-05
FBgn0038334	75.9679	-0.560237	0.336742	-1.6637	0.0961724	0.99995	2.1893e-05
FBgn0052568	219.446	-0.562027	0.337893	-1.66333	0.0962463	0.99995	2.1893e-05
FBgn0031011	669.853	-0.447278	0.269067	-1.66233	0.0964467	0.99995	2.1893e-05
FBgn0002772	409.953	-0.564572	0.339651	-1.66222	0.0964695	0.99995	2.1893e-05
FBgn0033141	111.342	-0.537252	0.323224	-1.66217	0.0964797	0.99995	2.1893e-05
FBgn0034893	237.892	0.374678	0.225698	1.66008	0.096898	0.99995	2.1893e-05
FBgn0020392	176.97	0.3999	0.240966	1.65957	0.0970008	0.99995	2.1893e-05
FBgn0015295	32.5918	0.523512	0.315471	1.65946	0.0970226	0.99995	2.1893e-05
FBgn0263607	65.2887	0.453524	0.273338	1.65921	0.0970742	0.99995	2.1893e-05
FBgn0267742	2.80922	-0.472365	0.284751	-1.65887	0.0971412	0.99995	2.1893e-05
FBgn0031031	7.83436	0.523556	0.315681	1.6585	0.0972169	0.99995	2.1893e-05
FBgn0035009	127.053	-0.490494	0.295757	-1.65844	0.0972292	0.99995	2.1893e-05
FBgn0264077	59.4516	-0.563074	0.339568	-1.65821	0.0972755	0.99995	2.1893e-05
FBgn0266244	4.31434	-0.513232	0.30952	-1.65816	0.0972862	0.99995	2.1893e-05
FBgn0028887	40.3351	-0.54119	0.326521	-1.65744	0.0974297	0.99995	2.1893e-05
FBgn0039369	32.2678	-0.56901	0.343324	-1.65736	0.0974473	0.99995	2.1893e-05
FBgn0030505	283.73	-0.465739	0.281162	-1.65648	0.0976255	0.99995	2.1893e-05
FBgn0035679	189.183	0.438092	0.264571	1.65586	0.0977511	0.99995	2.1893e-05
FBgn0267580	2.54694	0.419926	0.25374	1.65495	0.097935	0.99995	2.1893e-05
FBgn0034841	65.2917	-0.549346	0.332102	-1.65415	0.0980975	0.99995	2.1893e-05
FBgn0038484	572.946	0.452855	0.27387	1.65354	0.0982214	0.99995	2.1893e-05
FBgn0086558	3122.07	0.372716	0.225538	1.65256	0.0984199	0.99995	2.1893e-05
FBgn0035097	83.661	-0.56262	0.340601	-1.65184	0.0985665	0.99995	2.1893e-05
FBgn0262364	21.9387	-0.559497	0.338738	-1.65171	0.098594	0.99995	2.1893e-05
FBgn0262022	178.918	0.394254	0.238801	1.65097	0.0987444	0.99995	2.1893e-05
FBgn0026376	37.3454	-0.533296	0.323103	-1.65055	0.0988315	0.99995	2.1893e-05
FBgn0267789	2.28789	-0.434941	0.26353	-1.65044	0.0988521	0.99995	2.1893e-05
FBgn0013812	6.34515	-0.518637	0.314305	-1.65011	0.0989208	0.99995	2.1893e-05
FBgn0030936	164.121	-0.558402	0.338424	-1.65001	0.098941	0.99995	2.1893e-05
FBgn0050271	189.986	-0.55849	0.338576	-1.64953	0.0990397	0.99995	2.1893e-05
FBgn0026160	827.517	-0.446986	0.271067	-1.64898	0.099151	0.99995	2.1893e-05
FBgn0250904	131.111	-0.555488	0.336925	-1.6487	0.099209	0.99995	2.1893e-05
FBgn0032669	298.363	0.40954	0.248413	1.64863	0.0992242	0.99995	2.1893e-05
FBgn0264874	2.87353	-0.475742	0.288635	-1.64825	0.0993014	0.99995	2.1893e-05
FBgn0038463	129.193	0.453708	0.275486	1.64694	0.0995714	0.99995	2.1893e-05
FBgn0262816	14.38	0.560806	0.340738	1.64586	0.0997936	0.99995	2.1893e-05
FBgn0000047	160.099	-0.548987	0.33361	-1.6456	0.0998471	0.99995	2.1893e-05
FBgn0031423	145.544	-0.553013	0.336129	-1.64524	0.09992	0.99995	2.1893e-05
FBgn0025549	256.67	-0.39363	0.239277	-1.64508	0.0999533	0.99995	2.1893e-05
FBgn0030735	79.3802	0.499257	0.30353	1.64484	0.100003	0.99995	2.1893e-05
FBgn0001180	7.47562	-0.54443	0.331087	-1.64437	0.100099	0.99995	2.1893e-05
FBgn0025455	531.859	-0.407335	0.247825	-1.64364	0.100251	0.99995	2.1893e-05
FBgn0085486	92.0723	-0.549635	0.334442	-1.64344	0.100292	0.99995	2.1893e-05
FBgn0034425	36.6315	0.496283	0.302056	1.64301	0.10038	0.99995	2.1893e-05
FBgn0265713	5.99583	-0.537143	0.327025	-1.64251	0.100484	0.99995	2.1893e-05
FBgn0051025	654.614	-0.53368	0.325215	-1.641	0.100797	0.99995	2.1893e-05
FBgn0013765	257.691	-0.472235	0.287775	-1.64099	0.1008	0.99995	2.1893e-05
FBgn0267068	1.78013	-0.369282	0.225063	-1.64079	0.10084	0.99995	2.1893e-05
FBgn0005642	126.963	0.447337	0.272637	1.64078	0.100843	0.99995	2.1893e-05
FBgn0046876	27.4467	0.548538	0.33463	1.63923	0.101164	0.99995	2.1893e-05
FBgn0035695	420.889	-0.493494	0.301087	-1.63904	0.101205	0.99995	2.1893e-05
FBgn0024232	17.9986	-0.550785	0.336197	-1.63828	0.101363	0.99995	2.1893e-05
FBgn0038860	14.995	0.551817	0.336967	1.6376	0.101505	0.99995	2.1893e-05
FBgn0028974	13.2153	-0.562546	0.343583	-1.63729	0.101569	0.99995	2.1893e-05
FBgn0052652	662.656	-0.545208	0.333008	-1.63722	0.101584	0.99995	2.1893e-05
FBgn0000377	122.41	0.476643	0.291207	1.63678	0.101676	0.99995	2.1893e-05
FBgn0085414	40.1571	-0.56098	0.343012	-1.63546	0.101953	0.99995	2.1893e-05
FBgn0085427	145.579	-0.486179	0.297317	-1.63522	0.102002	0.99995	2.1893e-05
FBgn0262478	45.4364	-0.541018	0.330857	-1.6352	0.102007	0.99995	2.1893e-05
FBgn0263492	2.6704	-0.470129	0.287559	-1.63489	0.102071	0.99995	2.1893e-05
FBgn0010388	686.357	0.384429	0.23515	1.63482	0.102086	0.99995	2.1893e-05
FBgn0042185	130.08	-0.415141	0.253992	-1.63446	0.102161	0.99995	2.1893e-05
FBgn0262123	97.9733	-0.520224	0.318318	-1.63429	0.102198	0.99995	2.1893e-05
FBgn0028983	597.754	0.431537	0.264135	1.63377	0.102307	0.99995	2.1893e-05
FBgn0005619	12.7703	0.561051	0.343437	1.63363	0.102336	0.99995	2.1893e-05
FBgn0050110	19.8918	-0.561519	0.343752	-1.6335	0.102364	0.99995	2.1893e-05
FBgn0015011	102.453	0.431405	0.26412	1.63336	0.102393	0.99995	2.1893e-05
FBgn0053179	32.1679	-0.531679	0.325534	-1.63325	0.102416	0.99995	2.1893e-05
FBgn0264705	25.0305	-0.550348	0.337057	-1.63281	0.10251	0.99995	2.1893e-05
FBgn0267519	989.017	0.539546	0.330476	1.63264	0.102546	0.99995	2.1893e-05
FBgn0035315	3.66441	-0.48849	0.299229	-1.63249	0.102575	0.99995	2.1893e-05
FBgn0053494	285.139	-0.379002	0.232191	-1.63228	0.10262	0.99995	2.1893e-05
FBgn0036218	124.681	-0.561164	0.343909	-1.63172	0.102738	0.99995	2.1893e-05
FBgn0050411	94.9538	0.398933	0.244549	1.6313	0.102827	0.99995	2.1893e-05
FBgn0050362	256.148	-0.533061	0.326848	-1.63092	0.102908	0.99995	2.1893e-05
FBgn0001234	1273.55	-0.435658	0.267128	-1.6309	0.102912	0.99995	2.1893e-05
FBgn0034694	52.4237	0.485306	0.297704	1.63016	0.103067	0.99995	2.1893e-05
FBgn0023171	81.1967	-0.423647	0.259915	-1.62995	0.103113	0.99995	2.1893e-05
FBgn0039078	7.01565	-0.542495	0.332856	-1.62982	0.10314	0.99995	2.1893e-05
FBgn0025615	293.976	0.339194	0.208125	1.62976	0.103152	0.99995	2.1893e-05
FBgn0036497	43.0427	-0.559732	0.343651	-1.62878	0.10336	0.99995	2.1893e-05
FBgn0015609	120.595	-0.543	0.333573	-1.62783	0.103561	0.99995	2.1893e-05
FBgn0261561	436.338	-0.404695	0.248732	-1.62704	0.103729	0.99995	2.1893e-05
FBgn0026374	68.2067	0.471285	0.289669	1.62697	0.103742	0.99995	2.1893e-05
FBgn0035491	454.394	-0.485001	0.298233	-1.62625	0.103896	0.99995	2.1893e-05
FBgn0259984	169.702	-0.457138	0.281149	-1.62596	0.103957	0.99995	2.1893e-05
FBgn0040602	8.49288	0.546907	0.336409	1.62572	0.104009	0.99995	2.1893e-05
FBgn0028487	226.109	-0.394279	0.24265	-1.62489	0.104186	0.99995	2.1893e-05
FBgn0037668	18.6169	-0.552919	0.340283	-1.62488	0.104188	0.99995	2.1893e-05
FBgn0265958	3.38395	-0.490293	0.301939	-1.62382	0.104415	0.99995	2.1893e-05
FBgn0051704	1125.94	0.340297	0.209573	1.62376	0.104426	0.99995	2.1893e-05
FBgn0267726	1410.64	-0.524257	0.323104	-1.62257	0.104682	0.99995	2.1893e-05
FBgn0053468	274.738	0.42799	0.263803	1.62239	0.104721	0.99995	2.1893e-05
FBgn0035299	76.3406	-0.472144	0.291053	-1.62219	0.104762	0.99995	2.1893e-05
FBgn0030816	55.5621	-0.490398	0.302332	-1.62205	0.104793	0.99995	2.1893e-05
FBgn0034224	3.02426	0.434739	0.268099	1.62156	0.104897	0.99995	2.1893e-05
FBgn0259150	50.3326	-0.54022	0.333173	-1.62144	0.104924	0.99995	2.1893e-05
FBgn0265262	195.475	-0.472099	0.291389	-1.62017	0.105196	0.99995	2.1893e-05
FBgn0267515	121.98	0.544079	0.335952	1.61951	0.105337	0.99995	2.1893e-05
FBgn0032163	15.5944	-0.555797	0.34354	-1.61785	0.105694	0.99995	2.1893e-05
FBgn0038854	95.2811	0.424291	0.262416	1.61686	0.105908	0.99995	2.1893e-05
FBgn0051213	50.9278	-0.555228	0.343407	-1.61682	0.105917	0.99995	2.1893e-05
FBgn0000028	33.7721	-0.555282	0.343467	-1.6167	0.105944	0.99995	2.1893e-05
FBgn0265499	9.79854	0.55195	0.341423	1.61662	0.105961	0.99995	2.1893e-05
FBgn0010225	1559.06	0.412538	0.255302	1.61588	0.10612	0.99995	2.1893e-05
FBgn0026375	248.916	-0.388734	0.240595	-1.61572	0.106155	0.99995	2.1893e-05
FBgn0039688	89.8704	-0.492418	0.304789	-1.61561	0.10618	0.99995	2.1893e-05
FBgn0030090	106.674	-0.468588	0.290069	-1.61544	0.106216	0.99995	2.1893e-05
FBgn0031451	123.972	-0.489973	0.303478	-1.61452	0.106414	0.99995	2.1893e-05
FBgn0052815	14.1178	-0.550746	0.34115	-1.61438	0.106445	0.99995	2.1893e-05
FBgn0038097	41.9477	-0.541986	0.335859	-1.61373	0.106586	0.99995	2.1893e-05
FBgn0040510	29.1012	-0.55296	0.342797	-1.61308	0.106727	0.99995	2.1893e-05
FBgn0037547	1128.28	0.344041	0.213422	1.61202	0.106956	0.99995	2.1893e-05
FBgn0037827	81.3738	-0.523708	0.32498	-1.61151	0.107068	0.99995	2.1893e-05
FBgn0033374	3.41247	-0.481658	0.298953	-1.61115	0.107147	0.99995	2.1893e-05
FBgn0264568	6.31277	-0.53743	0.333632	-1.61085	0.107212	0.99995	2.1893e-05
FBgn0052683	14.1094	-0.55327	0.343495	-1.61071	0.107244	0.99995	2.1893e-05
FBgn0263594	1441.88	-0.409225	0.254075	-1.61065	0.107257	0.99995	2.1893e-05
FBgn0028868	109.124	-0.518059	0.321804	-1.60986	0.107429	0.99995	2.1893e-05
FBgn0028561	66.6414	-0.534081	0.331773	-1.60978	0.107446	0.99995	2.1893e-05
FBgn0267665	25.9263	-0.539237	0.335134	-1.60902	0.107612	0.99995	2.1893e-05
FBgn0086408	49.3126	0.476179	0.296066	1.60836	0.107757	0.99995	2.1893e-05
FBgn0267823	76.1699	0.418035	0.259939	1.60821	0.10779	0.99995	2.1893e-05
FBgn0038525	3.65126	0.480835	0.298998	1.60815	0.107802	0.99995	2.1893e-05
FBgn0265508	83.8365	-0.511966	0.318598	-1.60693	0.108069	0.99995	2.1893e-05
FBgn0263080	563.894	0.380242	0.236681	1.60656	0.108151	0.99995	2.1893e-05
FBgn0041156	45.5161	0.463301	0.288424	1.60632	0.108204	0.99995	2.1893e-05
FBgn0265864	2.22545	-0.40705	0.253553	-1.60538	0.108409	0.99995	2.1893e-05
FBgn0266800	10.0256	-0.548939	0.341942	-1.60536	0.108415	0.99995	2.1893e-05
FBgn0261617	563.905	-0.375577	0.233994	-1.60507	0.108477	0.99995	2.1893e-05
FBgn0015774	77.3745	-0.518633	0.323138	-1.60499	0.108497	0.99995	2.1893e-05
FBgn0031698	284.697	-0.36397	0.226796	-1.60484	0.108529	0.99995	2.1893e-05
FBgn0039151	276.57	-0.507813	0.316435	-1.60479	0.108539	0.99995	2.1893e-05
FBgn0037759	370.011	-0.493936	0.307844	-1.6045	0.108604	0.99995	2.1893e-05
FBgn0030846	123.641	-0.530844	0.330907	-1.60421	0.108668	0.99995	2.1893e-05
FBgn0263320	3.12946	-0.447959	0.279286	-1.60394	0.108726	0.99995	2.1893e-05
FBgn0035957	95.0046	-0.537446	0.335207	-1.60333	0.108863	0.99995	2.1893e-05
FBgn0266168	5.67765	0.538395	0.335814	1.60326	0.108878	0.99995	2.1893e-05
FBgn0004854	9.36101	-0.545843	0.340553	-1.60281	0.108976	0.99995	2.1893e-05
FBgn0024754	190.324	-0.410932	0.256414	-1.60261	0.10902	0.99995	2.1893e-05
FBgn0032375	64.4149	-0.517795	0.32312	-1.60249	0.109048	0.99995	2.1893e-05
FBgn0283503	115.895	-0.476102	0.297266	-1.6016	0.109243	0.99995	2.1893e-05
FBgn0262604	5.68744	-0.523749	0.327529	-1.59909	0.1098	0.99995	2.1893e-05
FBgn0266721	1.61528	-0.354812	0.221974	-1.59844	0.109946	0.99995	2.1893e-05
FBgn0031170	247.887	0.411482	0.257437	1.59838	0.109959	0.99995	2.1893e-05
FBgn0039712	117.173	0.404108	0.252848	1.59822	0.109994	0.99995	2.1893e-05
FBgn0259956	172.534	0.474732	0.297039	1.59822	0.109995	0.99995	2.1893e-05
FBgn0085240	462.486	0.349244	0.218545	1.59804	0.110034	0.99995	2.1893e-05
FBgn0010041	322.942	0.374697	0.234474	1.59803	0.110036	0.99995	2.1893e-05
FBgn0037986	29.7493	-0.548481	0.343248	-1.59792	0.110062	0.99995	2.1893e-05
FBgn0270925	2947.93	-0.513105	0.321177	-1.59758	0.110137	0.99995	2.1893e-05
FBgn0031273	21.9547	-0.54483	0.341078	-1.59738	0.110182	0.99995	2.1893e-05
FBgn0023549	200.81	-0.44737	0.280079	-1.5973	0.110199	0.99995	2.1893e-05
FBgn0038738	870.019	0.401356	0.251408	1.59643	0.110393	0.99995	2.1893e-05
FBgn0030033	62.0294	-0.547798	0.343389	-1.59527	0.110652	0.99995	2.1893e-05
FBgn0030307	21.8116	-0.544679	0.34154	-1.59477	0.110764	0.99995	2.1893e-05
FBgn0038100	836.287	-0.431778	0.270902	-1.59385	0.110969	0.99995	2.1893e-05
FBgn0264090	74.0342	-0.494049	0.310006	-1.59368	0.111009	0.99995	2.1893e-05
FBgn0014002	1858.99	0.409188	0.256759	1.59367	0.111011	0.99995	2.1893e-05
FBgn0028400	88.977	-0.54364	0.341129	-1.59365	0.111015	0.99995	2.1893e-05
FBgn0001108	212.755	0.372934	0.234055	1.59336	0.111079	0.99995	2.1893e-05
FBgn0052681	12.6495	-0.545896	0.342661	-1.59311	0.111135	0.99995	2.1893e-05
FBgn0033076	42.4904	-0.470273	0.295234	-1.59288	0.111187	0.99995	2.1893e-05
FBgn0250908	27.8573	-0.544764	0.342196	-1.59197	0.111392	0.99995	2.1893e-05
FBgn0013983	123.259	0.389118	0.244448	1.59183	0.111424	0.99995	2.1893e-05
FBgn0033155	55.067	-0.450871	0.283243	-1.59182	0.111425	0.99995	2.1893e-05
FBgn0038877	453.529	-0.41818	0.262797	-1.59126	0.11155	0.99995	2.1893e-05
FBgn0264562	27.6573	0.521792	0.328007	1.5908	0.111656	0.99995	2.1893e-05
FBgn0031327	293.372	-0.485465	0.305236	-1.59046	0.111732	0.99995	2.1893e-05
FBgn0265306	20.2452	-0.542468	0.341103	-1.59033	0.11176	0.99995	2.1893e-05
FBgn0033405	20.0381	-0.532542	0.335057	-1.58941	0.111969	0.99995	2.1893e-05
FBgn0042189	1886.31	-0.541679	0.340809	-1.58939	0.111973	0.99995	2.1893e-05
FBgn0085380	12.3395	-0.537161	0.337989	-1.58929	0.111996	0.99995	2.1893e-05
FBgn0035711	39.1452	-0.520742	0.327681	-1.58917	0.112021	0.99995	2.1893e-05
FBgn0033159	71.4263	-0.456721	0.287397	-1.58916	0.112024	0.99995	2.1893e-05
FBgn0052450	119.667	-0.545614	0.343417	-1.58878	0.11211	0.99995	2.1893e-05
FBgn0033609	62.2992	-0.478408	0.301167	-1.58852	0.112169	0.99995	2.1893e-05
FBgn0265297	12009.9	-0.347112	0.218527	-1.58842	0.112191	0.99995	2.1893e-05
FBgn0030326	1.54313	0.371318	0.233802	1.58817	0.112248	0.99995	2.1893e-05
FBgn0261444	242.747	-0.446057	0.280908	-1.58791	0.112307	0.99995	2.1893e-05
FBgn0032390	57.4378	0.436673	0.275124	1.58719	0.112471	0.99995	2.1893e-05
FBgn0039450	229.757	0.372455	0.234805	1.58623	0.112687	0.99995	2.1893e-05
FBgn0029962	20.6162	-0.545275	0.343917	-1.58549	0.112856	0.99995	2.1893e-05
FBgn0039651	110.207	-0.475977	0.300287	-1.58507	0.11295	0.99995	2.1893e-05
FBgn0283657	511.995	-0.392488	0.247687	-1.58462	0.113054	0.99995	2.1893e-05
FBgn0003093	592.321	-0.418564	0.264197	-1.58429	0.113127	0.99995	2.1893e-05
FBgn0036180	321.985	-0.429261	0.271011	-1.58392	0.113212	0.99995	2.1893e-05
FBgn0037372	44.87	-0.471654	0.29778	-1.5839	0.113216	0.99995	2.1893e-05
FBgn0037022	86.0643	0.407238	0.257332	1.58254	0.113526	0.99995	2.1893e-05
FBgn0034909	586.519	0.394851	0.249607	1.58189	0.113675	0.99995	2.1893e-05
FBgn0264469	7.7981	-0.54046	0.341777	-1.58132	0.113804	0.99995	2.1893e-05
FBgn0267383	452.317	-0.462399	0.292448	-1.58113	0.113848	0.99995	2.1893e-05
FBgn0037260	9.85724	-0.542402	0.343087	-1.58095	0.11389	0.99995	2.1893e-05
FBgn0033174	570.923	-0.440059	0.278419	-1.58056	0.113978	0.99995	2.1893e-05
FBgn0267691	13.8133	0.543578	0.343918	1.58055	0.113982	0.99995	2.1893e-05
FBgn0261553	708.67	-0.343491	0.21733	-1.5805	0.113992	0.99995	2.1893e-05
FBgn0013708	36.274	-0.508403	0.321684	-1.58044	0.114006	0.99995	2.1893e-05
FBgn0261788	251.81	-0.501697	0.317505	-1.58012	0.114079	0.99995	2.1893e-05
FBgn0032147	135.78	0.411113	0.260214	1.5799	0.114129	0.99995	2.1893e-05
FBgn0004395	138.819	-0.375019	0.237516	-1.57892	0.114354	0.99995	2.1893e-05
FBgn0029067	201.15	-0.380282	0.241028	-1.57775	0.114623	0.99995	2.1893e-05
FBgn0034408	163.413	-0.499942	0.316967	-1.57727	0.114734	0.99995	2.1893e-05
FBgn0036820	1231.49	0.347341	0.220247	1.57706	0.114783	0.99995	2.1893e-05
FBgn0063492	116.981	0.425839	0.270094	1.57663	0.11488	0.99995	2.1893e-05
FBgn0030900	7.74876	-0.52997	0.336173	-1.57648	0.114916	0.99995	2.1893e-05
FBgn0267626	2.03671	-0.413659	0.262459	-1.57609	0.115005	0.99995	2.1893e-05
FBgn0037636	4161.12	-0.345312	0.219188	-1.57541	0.115161	0.99995	2.1893e-05
FBgn0033341	319.599	-0.389513	0.247308	-1.57501	0.115254	0.99995	2.1893e-05
FBgn0260972	758.275	0.338326	0.214836	1.57482	0.115299	0.99995	2.1893e-05
FBgn0250820	260.047	0.347825	0.22087	1.5748	0.115303	0.99995	2.1893e-05
FBgn0015575	779.397	0.384199	0.24403	1.57439	0.115397	0.99995	2.1893e-05
FBgn0053233	80.6752	-0.538978	0.342341	-1.57439	0.115398	0.99995	2.1893e-05
FBgn0266742	35.7323	0.482312	0.306452	1.57386	0.11552	0.99995	2.1893e-05
FBgn0010313	343.625	-0.405401	0.257601	-1.57375	0.115544	0.99995	2.1893e-05
FBgn0031458	73.1758	0.435235	0.276616	1.57343	0.115619	0.99995	2.1893e-05
FBgn0039175	121.399	0.440357	0.279947	1.573	0.115719	0.99995	2.1893e-05
FBgn0266395	34.731	-0.532533	0.338552	-1.57297	0.115726	0.99995	2.1893e-05
FBgn0051664	8.70797	0.532861	0.338764	1.57296	0.115728	0.99995	2.1893e-05
FBgn0052423	2124.59	-0.366065	0.232765	-1.57268	0.115792	0.99995	2.1893e-05
FBgn0050378	232.025	-0.51461	0.327406	-1.57178	0.116001	0.99995	2.1893e-05
FBgn0004034	14.3546	0.540303	0.34379	1.57161	0.116041	0.99995	2.1893e-05
FBgn0267513	3.60502	0.472308	0.300663	1.57089	0.116209	0.99995	2.1893e-05
FBgn0033916	190.217	-0.40345	0.256845	-1.57079	0.11623	0.99995	2.1893e-05
FBgn0030007	176.19	0.390661	0.248769	1.57038	0.116328	0.99995	2.1893e-05
FBgn0038581	17.812	-0.535305	0.340954	-1.57002	0.11641	0.99995	2.1893e-05
FBgn0033469	3.65477	-0.460299	0.293273	-1.56952	0.116526	0.99995	2.1893e-05
FBgn0037675	8.82576	-0.537416	0.342436	-1.56939	0.116557	0.99995	2.1893e-05
FBgn0265929	1.91629	0.411016	0.262047	1.56848	0.116769	0.99995	2.1893e-05
FBgn0035955	61.1961	-0.483278	0.308186	-1.56814	0.116849	0.99995	2.1893e-05
FBgn0037238	34.4592	-0.530096	0.338154	-1.56762	0.11697	0.99995	2.1893e-05
FBgn0031860	168.751	0.366736	0.234204	1.56588	0.117376	0.99995	2.1893e-05
FBgn0265002	7.99957	-0.519745	0.332	-1.5655	0.117466	0.99995	2.1893e-05
FBgn0052845	18.7721	-0.537974	0.343725	-1.56513	0.117553	0.99995	2.1893e-05
FBgn0265900	11.6507	-0.536021	0.342489	-1.56507	0.117566	0.99995	2.1893e-05
FBgn0011224	202.013	-0.489753	0.31296	-1.56491	0.117605	0.99995	2.1893e-05
FBgn0261570	102.207	-0.426395	0.272484	-1.56484	0.11762	0.99995	2.1893e-05
FBgn0027608	288.904	-0.468075	0.299176	-1.56455	0.117689	0.99995	2.1893e-05
FBgn0264393	97.9743	0.493991	0.315789	1.56431	0.117746	0.99995	2.1893e-05
FBgn0023489	27.8761	0.503254	0.321799	1.56388	0.117846	0.99995	2.1893e-05
FBgn0023215	516.75	-0.411	0.262937	-1.56311	0.118026	0.99995	2.1893e-05
FBgn0036703	98.5186	-0.531171	0.339936	-1.56256	0.118156	0.99995	2.1893e-05
FBgn0051406	76.7965	-0.501858	0.321244	-1.56223	0.118234	0.99995	2.1893e-05
FBgn0260243	36.9237	0.471886	0.302164	1.56169	0.118362	0.99995	2.1893e-05
FBgn0027621	752.318	0.34299	0.219667	1.56141	0.118427	0.99995	2.1893e-05
FBgn0051140	178.931	-0.518787	0.332267	-1.56135	0.11844	0.99995	2.1893e-05
FBgn0038694	273.339	-0.533245	0.341544	-1.56128	0.118458	0.99995	2.1893e-05
FBgn0267136	3.18897	-0.468772	0.300337	-1.56082	0.118566	0.99995	2.1893e-05
FBgn0284238	8.54928	-0.535182	0.342913	-1.56069	0.118597	0.99995	2.1893e-05
FBgn0032798	43.1124	-0.495648	0.317585	-1.56068	0.118599	0.99995	2.1893e-05
FBgn0032707	20.2318	-0.536512	0.343802	-1.56052	0.118636	0.99995	2.1893e-05
FBgn0265897	4.485	-0.467548	0.299613	-1.56051	0.11864	0.99995	2.1893e-05
FBgn0265878	6.83595	-0.467519	0.2996	-1.56048	0.118647	0.99995	2.1893e-05
FBgn0266985	8.83709	-0.53448	0.342529	-1.56039	0.118667	0.99995	2.1893e-05
FBgn0260655	161.787	0.374226	0.239844	1.56029	0.118692	0.99995	2.1893e-05
FBgn0038451	9.92488	0.533895	0.342199	1.56019	0.118715	0.99995	2.1893e-05
FBgn0032969	53.5599	-0.534018	0.342352	-1.55985	0.118795	0.99995	2.1893e-05
FBgn0265597	36.4701	-0.535898	0.343688	-1.55925	0.118936	0.99995	2.1893e-05
FBgn0033809	129.279	0.457152	0.293224	1.55905	0.118985	0.99995	2.1893e-05
FBgn0027616	168.534	-0.394416	0.253318	-1.557	0.11947	0.99995	2.1893e-05
FBgn0020416	261.587	0.372481	0.239258	1.55682	0.119513	0.99995	2.1893e-05
FBgn0052195	714.407	0.393278	0.252831	1.5555	0.119827	0.99995	2.1893e-05
FBgn0037754	29.0455	-0.534075	0.343395	-1.55528	0.119879	0.99995	2.1893e-05
FBgn0267682	26.8958	-0.523741	0.336758	-1.55525	0.119887	0.99995	2.1893e-05
FBgn0031129	404.414	-0.526004	0.338244	-1.5551	0.119922	0.99995	2.1893e-05
FBgn0265963	31.9237	-0.487617	0.313592	-1.55494	0.11996	0.99995	2.1893e-05
FBgn0033431	323.224	-0.411732	0.264797	-1.5549	0.119971	0.99995	2.1893e-05
FBgn0028863	69.3163	-0.534538	0.343896	-1.55436	0.120099	0.99995	2.1893e-05
FBgn0259927	78.0564	-0.498393	0.320722	-1.55397	0.120191	0.99995	2.1893e-05
FBgn0260985	47.98	0.464469	0.29895	1.55367	0.120263	0.99995	2.1893e-05
FBgn0265793	11.9479	-0.531208	0.342064	-1.55295	0.120435	0.99995	2.1893e-05
FBgn0260990	204.347	0.337675	0.21745	1.55289	0.12045	0.99995	2.1893e-05
FBgn0031337	96.4647	-0.530795	0.341823	-1.55283	0.120463	0.99995	2.1893e-05
FBgn0026395	3.17509	-0.468758	0.30193	-1.55254	0.120533	0.99995	2.1893e-05
FBgn0032457	61.6091	-0.488111	0.314568	-1.55169	0.120738	0.99995	2.1893e-05
FBgn0032244	26.126	0.508309	0.327733	1.55098	0.120906	0.99995	2.1893e-05
FBgn0266826	51.2102	-0.507629	0.327365	-1.55065	0.120985	0.99995	2.1893e-05
FBgn0031585	169.205	-0.533174	0.343903	-1.55036	0.121055	0.99995	2.1893e-05
FBgn0034974	5.71735	-0.49065	0.316504	-1.55022	0.121089	0.99995	2.1893e-05
FBgn0039993	455.138	0.321875	0.207656	1.55004	0.121132	0.99995	2.1893e-05
FBgn0033112	13.217	-0.529527	0.341805	-1.54921	0.121331	0.99995	2.1893e-05
FBgn0035563	3.47846	-0.412472	0.266362	-1.54854	0.121492	0.99995	2.1893e-05
FBgn0263598	2175.05	0.31246	0.201833	1.54811	0.121595	0.99995	2.1893e-05
FBgn0025724	409.316	0.312806	0.202091	1.54785	0.121659	0.99995	2.1893e-05
FBgn0035477	13.5749	-0.529493	0.342102	-1.54776	0.121679	0.99995	2.1893e-05
FBgn0264507	7.18005	0.516749	0.333886	1.54768	0.1217	0.99995	2.1893e-05
FBgn0012026	3.16211	-0.458797	0.296479	-1.54748	0.121746	0.99995	2.1893e-05
FBgn0051913	194.743	-0.528997	0.341863	-1.54739	0.121768	0.99995	2.1893e-05
FBgn0034503	155.648	0.434008	0.280513	1.54719	0.121817	0.99995	2.1893e-05
FBgn0064237	141.846	0.460877	0.297911	1.54703	0.121856	0.99995	2.1893e-05
FBgn0053155	7.03739	-0.524185	0.338845	-1.54698	0.121869	0.99995	2.1893e-05
FBgn0016794	49.585	0.439836	0.284341	1.54686	0.121896	0.99995	2.1893e-05
FBgn0031323	154.932	-0.521548	0.33722	-1.54661	0.121957	0.99995	2.1893e-05
FBgn0267989	2.1747	-0.384602	0.2487	-1.54645	0.121995	0.99995	2.1893e-05
FBgn0034291	291.222	0.394306	0.254978	1.54643	0.122001	0.99995	2.1893e-05
FBgn0036778	544.564	-0.359539	0.232526	-1.54623	0.122049	0.99995	2.1893e-05
FBgn0261514	5.95732	-0.510543	0.330235	-1.546	0.122104	0.99995	2.1893e-05
FBgn0085248	4.23919	-0.498112	0.322211	-1.54592	0.122125	0.99995	2.1893e-05
FBgn0264891	4.23919	-0.498112	0.322211	-1.54592	0.122125	0.99995	2.1893e-05
FBgn0000014	45.3239	-0.446419	0.289225	-1.5435	0.12271	0.99995	2.1893e-05
FBgn0037169	80.4359	-0.488627	0.316601	-1.54335	0.122745	0.99995	2.1893e-05
FBgn0262527	459.19	-0.343717	0.222742	-1.54311	0.122803	0.99995	2.1893e-05
FBgn0032647	15.6209	-0.47874	0.310269	-1.54298	0.122835	0.99995	2.1893e-05
FBgn0053322	85.4029	-0.530224	0.343647	-1.54293	0.122848	0.99995	2.1893e-05
FBgn0021750	48.3053	0.460001	0.298258	1.54229	0.123003	0.99995	2.1893e-05
FBgn0025684	35.5284	0.4643	0.301233	1.54133	0.123236	0.99995	2.1893e-05
FBgn0036951	13.8928	0.526962	0.341975	1.54093	0.123333	0.99995	2.1893e-05
FBgn0036941	124.644	-0.465071	0.3019	-1.54048	0.123444	0.99995	2.1893e-05
FBgn0004882	232.87	-0.519958	0.337644	-1.53996	0.12357	0.99995	2.1893e-05
FBgn0263617	5.93375	0.505391	0.328257	1.53962	0.123653	0.99995	2.1893e-05
FBgn0038598	303.209	-0.505675	0.328465	-1.53951	0.12368	0.99995	2.1893e-05
FBgn0264516	11.1608	-0.523995	0.340373	-1.53947	0.12369	0.99995	2.1893e-05
FBgn0259170	115.982	-0.439211	0.285409	-1.53889	0.123832	0.99995	2.1893e-05
FBgn0029730	68.4167	-0.511496	0.332462	-1.53851	0.123924	0.99995	2.1893e-05
FBgn0031187	409.776	-0.406322	0.264117	-1.53841	0.123948	0.99995	2.1893e-05
FBgn0037638	55.122	0.496294	0.322726	1.53782	0.124093	0.99995	2.1893e-05
FBgn0039904	103.103	-0.452252	0.294126	-1.53761	0.124143	0.99995	2.1893e-05
FBgn0039319	145.258	0.364017	0.236831	1.53703	0.124286	0.99995	2.1893e-05
FBgn0010549	32.1778	0.504604	0.32841	1.53651	0.124414	0.99995	2.1893e-05
FBgn0263619	2.07413	-0.395526	0.257423	-1.53648	0.124421	0.99995	2.1893e-05
FBgn0264435	3.79396	-0.477359	0.310751	-1.53615	0.124503	0.99995	2.1893e-05
FBgn0036298	163.52	0.395572	0.257599	1.53561	0.124635	0.99995	2.1893e-05
FBgn0086074	9.88624	0.521619	0.339721	1.53543	0.124678	0.99995	2.1893e-05
FBgn0267215	10.7385	-0.52372	0.341109	-1.53534	0.124699	0.99995	2.1893e-05
FBgn0010220	111.249	0.391343	0.25489	1.53534	0.1247	0.99995	2.1893e-05
FBgn0264391	7.04498	-0.520863	0.339283	-1.53519	0.124737	0.99995	2.1893e-05
FBgn0058198	29.0525	-0.491682	0.320287	-1.53513	0.124752	0.99995	2.1893e-05
FBgn0267230	4.4311	0.410298	0.267274	1.53512	0.124754	0.99995	2.1893e-05
FBgn0029964	49.6286	-0.525024	0.342013	-1.5351	0.124759	0.99995	2.1893e-05
FBgn0037153	42.401	-0.508945	0.331613	-1.53476	0.124843	0.99995	2.1893e-05
FBgn0040817	46.9595	-0.493838	0.321803	-1.5346	0.124882	0.99995	2.1893e-05
FBgn0086367	27.5983	0.527517	0.34377	1.53451	0.124905	0.99995	2.1893e-05
FBgn0038697	248.822	-0.527255	0.343607	-1.53447	0.124914	0.99995	2.1893e-05
FBgn0264998	2.20214	0.388355	0.253143	1.53413	0.124997	0.99995	2.1893e-05
FBgn0028668	32.6653	0.478245	0.311983	1.53292	0.125295	0.99995	2.1893e-05
FBgn0033368	14.148	-0.524116	0.34198	-1.53259	0.125376	0.99995	2.1893e-05
FBgn0039379	265.261	-0.485207	0.316691	-1.53212	0.125494	0.99995	2.1893e-05
FBgn0038833	1.68626	0.361184	0.235797	1.53176	0.125582	0.99995	2.1893e-05
FBgn0050147	27.5721	-0.507092	0.331059	-1.53173	0.125589	0.99995	2.1893e-05
FBgn0052264	712.039	-0.407997	0.266435	-1.53132	0.125691	0.99995	2.1893e-05
FBgn0041709	5.68694	-0.47792	0.312124	-1.53118	0.125724	0.99995	2.1893e-05
FBgn0025821	93.3551	-0.51787	0.338288	-1.53085	0.125806	0.99995	2.1893e-05
FBgn0032577	170.456	-0.474931	0.310254	-1.53078	0.125824	0.99995	2.1893e-05
FBgn0037500	104.752	-0.507984	0.33196	-1.53026	0.125953	0.99995	2.1893e-05
FBgn0050081	1.38522	-0.331666	0.216802	-1.52981	0.126064	0.99995	2.1893e-05
FBgn0034051	359.85	-0.376384	0.246112	-1.52932	0.126186	0.99995	2.1893e-05
FBgn0039312	628.848	0.302821	0.198016	1.52928	0.126196	0.99995	2.1893e-05
FBgn0025676	92.4876	0.398749	0.260863	1.52857	0.12637	0.99995	2.1893e-05
FBgn0265979	26.6293	0.483216	0.316205	1.52818	0.126469	0.99995	2.1893e-05
FBgn0038880	5.76758	-0.492722	0.322567	-1.5275	0.126637	0.99995	2.1893e-05
FBgn0263316	62.0917	0.432675	0.28326	1.52748	0.126642	0.99995	2.1893e-05
FBgn0013548	32.2939	0.477021	0.312515	1.52639	0.126912	0.99995	2.1893e-05
FBgn0083946	32.0392	-0.523692	0.343109	-1.52631	0.126932	0.99995	2.1893e-05
FBgn0264338	4.22354	-0.490895	0.321628	-1.52628	0.12694	0.99995	2.1893e-05
FBgn0040496	198.611	-0.464837	0.304587	-1.52612	0.126979	0.99995	2.1893e-05
FBgn0262966	106.595	-0.465563	0.3051	-1.52594	0.127025	0.99995	2.1893e-05
FBgn0052523	20.4546	-0.520914	0.341414	-1.52576	0.12707	0.99995	2.1893e-05
FBgn0263089	12.9243	-0.518955	0.340177	-1.52555	0.127123	0.99995	2.1893e-05
FBgn0034850	183.056	-0.504873	0.330956	-1.5255	0.127134	0.99995	2.1893e-05
FBgn0034201	5.67025	-0.499064	0.327222	-1.52515	0.127221	0.99995	2.1893e-05
FBgn0051797	66.3949	-0.524132	0.343718	-1.52489	0.127286	0.99995	2.1893e-05
FBgn0030719	110.971	-0.384834	0.252375	-1.52485	0.127297	0.99995	2.1893e-05
FBgn0052643	70.9915	-0.524258	0.343911	-1.5244	0.127408	0.99995	2.1893e-05
FBgn0033639	366.719	-0.333542	0.21881	-1.52435	0.127422	0.99995	2.1893e-05
FBgn0085358	2863.69	0.338696	0.222262	1.52386	0.127544	0.99995	2.1893e-05
FBgn0050476	88.184	0.425228	0.279057	1.52381	0.127557	0.99995	2.1893e-05
FBgn0037275	22.8828	-0.511934	0.336082	-1.52324	0.127698	0.99995	2.1893e-05
FBgn0033955	21.8911	-0.523056	0.343466	-1.52288	0.12779	0.99995	2.1893e-05
FBgn0030421	54.8172	-0.444671	0.292009	-1.5228	0.127809	0.99995	2.1893e-05
FBgn0022702	30.7423	0.474369	0.311571	1.52251	0.127882	0.99995	2.1893e-05
FBgn0039006	62.0498	0.436101	0.286512	1.5221	0.127983	0.99995	2.1893e-05
FBgn0036282	12.8599	-0.523262	0.343916	-1.52148	0.128139	0.99995	2.1893e-05
FBgn0030834	57.5531	0.428662	0.281826	1.52102	0.128255	0.99995	2.1893e-05
FBgn0040232	45.1523	-0.521083	0.342627	-1.52085	0.128298	0.99995	2.1893e-05
FBgn0003520	350.061	-0.453666	0.29837	-1.52048	0.12839	0.99995	2.1893e-05
FBgn0036731	59.097	-0.501284	0.329719	-1.52033	0.128427	0.99995	2.1893e-05
FBgn0085451	169.439	0.357885	0.235409	1.52027	0.128443	0.99995	2.1893e-05
FBgn0085432	544.107	-0.391248	0.257425	-1.51985	0.128548	0.99995	2.1893e-05
FBgn0053533	941.814	0.39281	0.258472	1.51974	0.128576	0.99995	2.1893e-05
FBgn0011286	124.286	-0.419077	0.275762	-1.51971	0.128585	0.99995	2.1893e-05
FBgn0029713	13.6482	0.517692	0.340692	1.51953	0.128629	0.99995	2.1893e-05
FBgn0264895	252.365	-0.392405	0.258299	-1.51919	0.128715	0.99995	2.1893e-05
FBgn0039234	66.6527	0.456409	0.300512	1.51877	0.128821	0.99995	2.1893e-05
FBgn0053269	1.37374	-0.327555	0.215677	-1.51873	0.128829	0.99995	2.1893e-05
FBgn0038760	29.8934	0.473812	0.312156	1.51787	0.129047	0.99995	2.1893e-05
FBgn0033027	338.521	-0.521949	0.343879	-1.51783	0.129058	0.99995	2.1893e-05
FBgn0036053	155.793	0.362546	0.238983	1.51704	0.129256	0.99995	2.1893e-05
FBgn0262482	168.063	-0.423232	0.278998	-1.51697	0.129274	0.99995	2.1893e-05
FBgn0266001	4.56149	-0.465737	0.307018	-1.51697	0.129275	0.99995	2.1893e-05
FBgn0028693	341.324	0.325233	0.21441	1.51687	0.129299	0.99995	2.1893e-05
FBgn0263444	1.36651	-0.326883	0.215501	-1.51685	0.129304	0.99995	2.1893e-05
FBgn0003979	17.3935	-0.518097	0.341575	-1.51679	0.12932	0.99995	2.1893e-05
FBgn0039792	277.005	-0.521598	0.343918	-1.51664	0.129358	0.99995	2.1893e-05
FBgn0265191	142.46	-0.507499	0.334689	-1.51633	0.129436	0.99995	2.1893e-05
FBgn0052119	197.975	-0.517771	0.341476	-1.51627	0.12945	0.99995	2.1893e-05
FBgn0261583	34.908	-0.471546	0.31106	-1.51593	0.129536	0.99995	2.1893e-05
FBgn0265338	1.57887	0.357478	0.235818	1.51591	0.129543	0.99995	2.1893e-05
FBgn0267526	11.8416	-0.520136	0.343182	-1.51563	0.129614	0.99995	2.1893e-05
FBgn0003890	681.406	0.355251	0.234425	1.51541	0.129668	0.99995	2.1893e-05
FBgn0015903	53.9245	-0.455177	0.300371	-1.51539	0.129675	0.99995	2.1893e-05
FBgn0259742	82.5172	-0.458095	0.302329	-1.51522	0.129717	0.99995	2.1893e-05
FBgn0035023	219.196	-0.416216	0.274779	-1.51473	0.129841	0.99995	2.1893e-05
FBgn0264495	365.861	-0.435159	0.287316	-1.51457	0.129882	0.99995	2.1893e-05
FBgn0046793	49.1213	-0.51811	0.34212	-1.51441	0.129921	0.99995	2.1893e-05
FBgn0051633	168.675	0.392197	0.259071	1.51386	0.130061	0.99995	2.1893e-05
FBgn0266705	14.0006	0.518916	0.342806	1.51373	0.130094	0.99995	2.1893e-05
FBgn0051244	61.2536	-0.519527	0.343236	-1.51362	0.130123	0.99995	2.1893e-05
FBgn0265593	78.3599	-0.478118	0.315979	-1.51314	0.130245	0.99995	2.1893e-05
FBgn0032431	166.758	-0.467343	0.308862	-1.51311	0.130251	0.99995	2.1893e-05
FBgn0265739	1160.79	0.428278	0.283114	1.51274	0.130346	0.99995	2.1893e-05
FBgn0032530	167.359	-0.43374	0.286901	-1.51181	0.130582	0.99995	2.1893e-05
FBgn0263747	9.75338	0.519362	0.343553	1.51174	0.130601	0.99995	2.1893e-05
FBgn0004102	26.6838	-0.498121	0.32958	-1.51138	0.130692	0.99995	2.1893e-05
FBgn0264699	21.0221	-0.510913	0.33812	-1.51104	0.130778	0.99995	2.1893e-05
FBgn0030949	9.50486	-0.488967	0.323768	-1.51024	0.130982	0.99995	2.1893e-05
FBgn0038134	3.32239	0.461238	0.305468	1.50994	0.131059	0.99995	2.1893e-05
FBgn0028884	42.5737	-0.51668	0.342292	-1.50947	0.131179	0.99995	2.1893e-05
FBgn0051955	68.1313	0.410078	0.271686	1.50938	0.131201	0.99995	2.1893e-05
FBgn0262100	275.236	-0.514706	0.341005	-1.50938	0.131202	0.99995	2.1893e-05
FBgn0051267	330.114	0.40434	0.26806	1.50839	0.131453	0.99995	2.1893e-05
FBgn0263616	13.9275	-0.516136	0.342295	-1.50787	0.131587	0.99995	2.1893e-05
FBgn0050484	5.3164	-0.492532	0.326654	-1.50781	0.131603	0.99995	2.1893e-05
FBgn0050121	4.02968	-0.44929	0.298116	-1.5071	0.131785	0.99995	2.1893e-05
FBgn0267241	1.99744	-0.386867	0.256774	-1.50665	0.131902	0.99995	2.1893e-05
FBgn0015037	172.485	0.365091	0.242322	1.50663	0.131905	0.99995	2.1893e-05
FBgn0035768	30.3229	-0.515089	0.342184	-1.5053	0.132248	0.99995	2.1893e-05
FBgn0053481	28.0918	-0.51407	0.341515	-1.50527	0.132256	0.99995	2.1893e-05
FBgn0035779	1090.99	0.367266	0.244025	1.50503	0.132316	0.99995	2.1893e-05
FBgn0031904	94.9598	0.435578	0.289497	1.5046	0.132426	0.99995	2.1893e-05
FBgn0033737	141.414	-0.365545	0.242976	-1.50445	0.132466	0.99995	2.1893e-05
FBgn0001091	4085.26	-0.468758	0.3116	-1.50436	0.132489	0.99995	2.1893e-05
FBgn0000535	40.5811	-0.510793	0.339596	-1.50412	0.132551	0.99995	2.1893e-05
FBgn0266384	80.0373	-0.425177	0.282808	-1.50341	0.132733	0.99995	2.1893e-05
FBgn0036416	3.35587	0.439653	0.292569	1.50273	0.132908	0.99995	2.1893e-05
FBgn0260452	64.9329	-0.458742	0.305454	-1.50183	0.13314	0.99995	2.1893e-05
FBgn0039798	120.937	0.415714	0.276813	1.50179	0.133152	0.99995	2.1893e-05
FBgn0267737	1.37558	-0.320656	0.213517	-1.50178	0.133154	0.99995	2.1893e-05
FBgn0039801	2170.71	0.31015	0.206533	1.5017	0.133175	0.99995	2.1893e-05
FBgn0263334	27.8447	-0.512012	0.340967	-1.50164	0.133189	0.99995	2.1893e-05
FBgn0015777	417.194	-0.417756	0.278265	-1.50129	0.133281	0.99995	2.1893e-05
FBgn0035262	100.649	-0.496563	0.330784	-1.50117	0.133312	0.99995	2.1893e-05
FBgn0263132	7.72448	-0.511061	0.340478	-1.50101	0.133354	0.99995	2.1893e-05
FBgn0035499	1147.33	0.321912	0.214476	1.50092	0.133376	0.99995	2.1893e-05
FBgn0032421	71.2145	0.439723	0.293027	1.50062	0.133453	0.99995	2.1893e-05
FBgn0037323	117.648	-0.496261	0.330897	-1.49975	0.13368	0.99995	2.1893e-05
FBgn0026427	129.053	-0.377219	0.251529	-1.4997	0.133691	0.99995	2.1893e-05
FBgn0266881	2.14784	-0.375904	0.250818	-1.49871	0.133949	0.99995	2.1893e-05
FBgn0032839	252.747	0.33652	0.224548	1.49866	0.133962	0.99995	2.1893e-05
FBgn0036023	357.533	0.356124	0.237656	1.49849	0.134007	0.99995	2.1893e-05
FBgn0015778	1637.8	-0.310192	0.207017	-1.49839	0.134033	0.99995	2.1893e-05
FBgn0025115	71.8963	-0.419022	0.279672	-1.49826	0.134064	0.99995	2.1893e-05
FBgn0027538	32.4022	0.475077	0.317085	1.49826	0.134065	0.99995	2.1893e-05
FBgn0267704	3.34002	-0.417848	0.278941	-1.49798	0.134139	0.99995	2.1893e-05
FBgn0031929	206.109	0.38398	0.25648	1.49712	0.134363	0.99995	2.1893e-05
FBgn0020372	86.2081	-0.496517	0.33172	-1.4968	0.134446	0.99995	2.1893e-05
FBgn0266739	25.2979	0.473576	0.316506	1.49626	0.134586	0.99995	2.1893e-05
FBgn0040827	9842.33	0.320294	0.214103	1.49598	0.134658	0.99995	2.1893e-05
FBgn0028941	76.2478	-0.496522	0.331927	-1.49588	0.134685	0.99995	2.1893e-05
FBgn0016059	142.694	-0.381466	0.255046	-1.49568	0.134738	0.99995	2.1893e-05
FBgn0024997	190.794	0.382572	0.255791	1.49565	0.134746	0.99995	2.1893e-05
FBgn0035558	84.818	-0.428585	0.286565	-1.4956	0.134759	0.99995	2.1893e-05
FBgn0003430	11.391	-0.513065	0.343738	-1.49261	0.13554	0.99995	2.1893e-05
FBgn0040609	2012.07	0.407816	0.27329	1.49225	0.135635	0.99995	2.1893e-05
FBgn0038917	5.96256	0.466345	0.312514	1.49223	0.135638	0.99995	2.1893e-05
FBgn0031907	225.189	0.390713	0.261836	1.49221	0.135645	0.99995	2.1893e-05
FBgn0034097	199.923	-0.473205	0.317145	-1.49208	0.135679	0.99995	2.1893e-05
FBgn0030183	239.267	-0.362868	0.243238	-1.49183	0.135745	0.99995	2.1893e-05
FBgn0034217	9.2987	-0.499904	0.335137	-1.49164	0.135793	0.99995	2.1893e-05
FBgn0052699	81.4916	-0.423475	0.283983	-1.4912	0.13591	0.99995	2.1893e-05
FBgn0036366	53.8872	0.421534	0.282698	1.49111	0.135933	0.99995	2.1893e-05
FBgn0034583	972.533	0.371846	0.249405	1.49093	0.13598	0.99995	2.1893e-05
FBgn0030396	374.003	0.359131	0.241052	1.48985	0.136264	0.99995	2.1893e-05
FBgn0050460	302.731	-0.493603	0.331363	-1.48962	0.136325	0.99995	2.1893e-05
FBgn0011638	344.419	0.364205	0.2445	1.48959	0.136331	0.99995	2.1893e-05
FBgn0260967	43.6386	-0.493598	0.331369	-1.48957	0.136336	0.99995	2.1893e-05
FBgn0038292	659.143	0.379575	0.254895	1.48914	0.13645	0.99995	2.1893e-05
FBgn0266750	6.94926	-0.496536	0.333501	-1.48886	0.136525	0.99995	2.1893e-05
FBgn0052598	7.09583	-0.494867	0.332555	-1.48808	0.13673	0.99995	2.1893e-05
FBgn0283521	1064.24	-0.336454	0.226125	-1.48791	0.136775	0.99995	2.1893e-05
FBgn0265684	1.94789	-0.3819	0.256719	-1.48762	0.136852	0.99995	2.1893e-05
FBgn0039083	151.653	-0.439366	0.295388	-1.48742	0.136905	0.99995	2.1893e-05
FBgn0052574	19.6997	-0.508772	0.342053	-1.48741	0.136907	0.99995	2.1893e-05
FBgn0038923	188.942	0.401289	0.269796	1.48738	0.136915	0.99995	2.1893e-05
FBgn0262689	6.38498	-0.460613	0.309682	-1.48737	0.136916	0.99995	2.1893e-05
FBgn0040257	9.85473	0.511248	0.343767	1.48719	0.136964	0.99995	2.1893e-05
FBgn0001321	23.7441	-0.506438	0.340564	-1.48706	0.137	0.99995	2.1893e-05
FBgn0016061	76.8089	-0.470579	0.316458	-1.48702	0.13701	0.99995	2.1893e-05
FBgn0033303	4.12009	0.430296	0.289423	1.48674	0.137084	0.99995	2.1893e-05
FBgn0266224	13.3681	-0.508642	0.342138	-1.48666	0.137106	0.99995	2.1893e-05
FBgn0267366	426.253	-0.506161	0.340537	-1.48636	0.137184	0.99995	2.1893e-05
FBgn0261674	217.547	0.352286	0.237114	1.48572	0.137352	0.99995	2.1893e-05
FBgn0036552	63.2018	0.414321	0.278912	1.48549	0.137414	0.99995	2.1893e-05
FBgn0082940	2.44515	-0.416802	0.280597	-1.48541	0.137435	0.99995	2.1893e-05
FBgn0011280	1968.52	-0.455961	0.30709	-1.48478	0.137603	0.99995	2.1893e-05
FBgn0028978	107.874	0.388287	0.261518	1.48475	0.137611	0.99995	2.1893e-05
FBgn0051130	1.53965	0.291628	0.196446	1.48451	0.137672	0.99995	2.1893e-05
FBgn0004047	635.924	0.364713	0.245681	1.4845	0.137676	0.99995	2.1893e-05
FBgn0030174	43.8163	-0.491068	0.330888	-1.48409	0.137784	0.99995	2.1893e-05
FBgn0038358	1.25721	-0.315627	0.21268	-1.48405	0.137796	0.99995	2.1893e-05
FBgn0051860	39.1725	-0.510262	0.343853	-1.48395	0.137821	0.99995	2.1893e-05
FBgn0259738	8.87359	-0.478813	0.322683	-1.48385	0.137849	0.99995	2.1893e-05
FBgn0042094	429.953	-0.48259	0.325459	-1.4828	0.138128	0.99995	2.1893e-05
FBgn0020765	8.60798	-0.496407	0.334821	-1.4826	0.13818	0.99995	2.1893e-05
FBgn0003638	394.936	-0.333992	0.225291	-1.48249	0.13821	0.99995	2.1893e-05
FBgn0266914	1.45284	-0.312835	0.211046	-1.48231	0.138258	0.99995	2.1893e-05
FBgn0027507	154.734	0.361536	0.24391	1.48225	0.138273	0.99995	2.1893e-05
FBgn0264270	376.045	-0.354821	0.239481	-1.48163	0.138439	0.99995	2.1893e-05
FBgn0036925	183.932	-0.50934	0.34389	-1.48112	0.138576	0.99995	2.1893e-05
FBgn0265633	1.99215	0.332699	0.224635	1.48106	0.13859	0.99995	2.1893e-05
FBgn0032654	132.052	-0.477667	0.322548	-1.48092	0.138628	0.99995	2.1893e-05
FBgn0263392	265.961	-0.377425	0.25489	-1.48074	0.138677	0.99995	2.1893e-05
FBgn0266219	1.78025	0.325217	0.219646	1.48064	0.138703	0.99995	2.1893e-05
FBgn0038803	364.428	-0.314065	0.212153	-1.48037	0.138775	0.99995	2.1893e-05
FBgn0028979	13.9434	-0.504369	0.340743	-1.4802	0.138819	0.99995	2.1893e-05
FBgn0036364	332.183	0.347115	0.234526	1.48007	0.138855	0.99995	2.1893e-05
FBgn0041627	76.5164	0.437865	0.295909	1.47973	0.138946	0.99995	2.1893e-05
FBgn0037837	15.8774	-0.503068	0.340029	-1.47948	0.139011	0.99995	2.1893e-05
FBgn0052750	13.0504	0.508558	0.343905	1.47878	0.1392	0.99995	2.1893e-05
FBgn0032167	896.581	0.361681	0.244612	1.47859	0.13925	0.99995	2.1893e-05
FBgn0085319	8.64153	0.499096	0.337613	1.47831	0.139326	0.99995	2.1893e-05
FBgn0029766	1850.07	0.314797	0.212981	1.47805	0.139393	0.99995	2.1893e-05
FBgn0010488	791.324	-0.337001	0.228015	-1.47798	0.139413	0.99995	2.1893e-05
FBgn0039969	1027.33	0.300361	0.203345	1.4771	0.139648	0.99995	2.1893e-05
FBgn0034967	5098.51	0.29412	0.199125	1.47707	0.139658	0.99995	2.1893e-05
FBgn0033397	190.298	-0.365926	0.248013	-1.47543	0.140097	0.99995	2.1893e-05
FBgn0051816	194.231	-0.4528	0.30698	-1.47501	0.140209	0.99995	2.1893e-05
FBgn0021872	1043.52	0.352359	0.238898	1.47493	0.14023	0.99995	2.1893e-05
FBgn0022772	9.70738	0.507239	0.343917	1.47489	0.140242	0.99995	2.1893e-05
FBgn0032072	124.674	-0.436476	0.296039	-1.47439	0.140377	0.99995	2.1893e-05
FBgn0265497	4.14764	0.447212	0.303368	1.47415	0.14044	0.99995	2.1893e-05
FBgn0266390	44.6985	-0.424629	0.288078	-1.47401	0.14048	0.99995	2.1893e-05
FBgn0034667	6.98509	0.494277	0.335411	1.47365	0.140577	0.99995	2.1893e-05
FBgn0026401	615.258	-0.333651	0.226534	-1.47285	0.140791	0.99995	2.1893e-05
FBgn0036192	101.478	0.372029	0.25262	1.47268	0.140837	0.99995	2.1893e-05
FBgn0038961	133.581	0.35483	0.240947	1.47265	0.140847	0.99995	2.1893e-05
FBgn0036619	1142.34	-0.377046	0.256034	-1.47264	0.140848	0.99995	2.1893e-05
FBgn0023415	810.114	-0.348157	0.236473	-1.47229	0.140942	0.99995	2.1893e-05
FBgn0263345	17.5976	-0.504076	0.342395	-1.4722	0.140966	0.99995	2.1893e-05
FBgn0039927	139.507	-0.370968	0.251998	-1.47211	0.140992	0.99995	2.1893e-05
FBgn0023097	63.1363	0.47097	0.319967	1.47193	0.14104	0.99995	2.1893e-05
FBgn0085192	99.8526	0.366496	0.249006	1.47183	0.141066	0.99995	2.1893e-05
FBgn0262687	383.528	0.401346	0.272704	1.47173	0.141094	0.99995	2.1893e-05
FBgn0265753	2.09526	-0.368611	0.250469	-1.47168	0.141107	0.99995	2.1893e-05
FBgn0058064	6.37326	-0.489035	0.332339	-1.47149	0.141158	0.99995	2.1893e-05
FBgn0250874	184.172	0.353594	0.240362	1.47109	0.141267	0.99995	2.1893e-05
FBgn0267062	2.59754	-0.413345	0.28098	-1.47109	0.141268	0.99995	2.1893e-05
FBgn0036159	157.522	-0.491889	0.334491	-1.47056	0.141411	0.99995	2.1893e-05
FBgn0266074	1.7816	-0.367117	0.249689	-1.4703	0.141481	0.99995	2.1893e-05
FBgn0033110	1.39187	-0.308216	0.209678	-1.46995	0.141575	0.99995	2.1893e-05
FBgn0266993	2.77139	-0.405509	0.275884	-1.46985	0.141602	0.99995	2.1893e-05
FBgn0035630	672.597	0.315187	0.214515	1.4693	0.141751	0.99995	2.1893e-05
FBgn0004169	1618.79	-0.436887	0.297401	-1.46901	0.141829	0.99995	2.1893e-05
FBgn0001092	3168.22	0.299979	0.204211	1.46897	0.141841	0.99995	2.1893e-05
FBgn0004838	3420.99	-0.316486	0.215492	-1.46867	0.141923	0.99995	2.1893e-05
FBgn0037939	371.632	-0.451963	0.307747	-1.46862	0.141936	0.99995	2.1893e-05
FBgn0002787	267.029	0.383073	0.260854	1.46853	0.141959	0.99995	2.1893e-05
FBgn0032434	12.6422	-0.50337	0.342803	-1.46839	0.141997	0.99995	2.1893e-05
FBgn0263975	10.3854	0.504485	0.343691	1.46785	0.142146	0.99995	2.1893e-05
FBgn0038052	426.412	-0.502998	0.342817	-1.46725	0.142308	0.99995	2.1893e-05
FBgn0034904	57.2363	-0.499251	0.340287	-1.46715	0.142336	0.99995	2.1893e-05
FBgn0265927	1.03215	0.283077	0.192962	1.46701	0.142373	0.99995	2.1893e-05
FBgn0052396	122.309	-0.431239	0.294029	-1.46665	0.14247	0.99995	2.1893e-05
FBgn0033287	930.94	-0.503983	0.34367	-1.46647	0.142519	0.99995	2.1893e-05
FBgn0010222	132.179	0.375846	0.256378	1.46599	0.142652	0.99995	2.1893e-05
FBgn0034129	39.3688	-0.477173	0.325529	-1.46584	0.142693	0.99995	2.1893e-05
FBgn0001230	151.926	-0.347321	0.236954	-1.46578	0.142709	0.99995	2.1893e-05
FBgn0031374	547.69	-0.400052	0.273029	-1.46524	0.142857	0.99995	2.1893e-05
FBgn0011239	105.158	-0.468584	0.319869	-1.46492	0.142941	0.99995	2.1893e-05
FBgn0035585	123.438	-0.486544	0.332182	-1.46469	0.143004	0.99995	2.1893e-05
FBgn0037676	24.8212	-0.49432	0.337554	-1.46442	0.14308	0.99995	2.1893e-05
FBgn0052703	133.851	-0.496466	0.339129	-1.46394	0.143209	0.99995	2.1893e-05
FBgn0038607	211.999	-0.484229	0.330789	-1.46386	0.143232	0.99995	2.1893e-05
FBgn0029834	38.3297	-0.497104	0.339649	-1.46358	0.143308	0.99995	2.1893e-05
FBgn0262109	976.861	-0.342993	0.234415	-1.46319	0.143416	0.99995	2.1893e-05
FBgn0265641	2.59114	0.409648	0.280018	1.46293	0.143486	0.99995	2.1893e-05
FBgn0004607	47.7551	-0.45989	0.314387	-1.46282	0.143517	0.99995	2.1893e-05
FBgn0030411	40.0012	0.491702	0.336174	1.46264	0.143566	0.99995	2.1893e-05
FBgn0002590	6709.87	0.306031	0.209249	1.46252	0.143599	0.99995	2.1893e-05
FBgn0041719	19.9618	0.502504	0.343709	1.462	0.143741	0.99995	2.1893e-05
FBgn0053543	20.7339	-0.482494	0.330147	-1.46145	0.143891	0.99995	2.1893e-05
FBgn0036403	418.953	-0.340096	0.232712	-1.46144	0.143894	0.99995	2.1893e-05
FBgn0033821	445.181	0.379715	0.260008	1.46039	0.144182	0.99995	2.1893e-05
FBgn0052485	126.816	0.344144	0.235665	1.46031	0.144205	0.99995	2.1893e-05
FBgn0038718	436.31	0.423158	0.289796	1.46019	0.144237	0.99995	2.1893e-05
FBgn0052068	1411.94	0.327628	0.224421	1.45988	0.144323	0.99995	2.1893e-05
FBgn0261111	70.731	-0.409112	0.280244	-1.45984	0.144334	0.99995	2.1893e-05
FBgn0264987	44.4774	0.435345	0.298244	1.45969	0.144374	0.99995	2.1893e-05
FBgn0034681	104.141	0.367099	0.251577	1.45919	0.144512	0.99995	2.1893e-05
FBgn0051687	17.73	0.495659	0.339683	1.45918	0.144515	0.99995	2.1893e-05
FBgn0003386	61.6231	-0.450896	0.309055	-1.45895	0.144579	0.99995	2.1893e-05
FBgn0036705	26.6766	-0.501436	0.343709	-1.4589	0.144593	0.99995	2.1893e-05
FBgn0030874	38.6378	0.475131	0.325772	1.45848	0.144709	0.99995	2.1893e-05
FBgn0052304	3.09587	-0.36571	0.250765	-1.45838	0.144737	0.99995	2.1893e-05
FBgn0265425	9.62435	0.488902	0.335525	1.45713	0.145082	0.99995	2.1893e-05
FBgn0035384	142.563	-0.491781	0.337531	-1.45699	0.145118	0.99995	2.1893e-05
FBgn0031559	24.037	-0.484257	0.33237	-1.45698	0.145122	0.99995	2.1893e-05
FBgn0027494	98.7769	-0.43248	0.296869	-1.4568	0.145171	0.99995	2.1893e-05
FBgn0036686	112.708	0.34844	0.239187	1.45677	0.14518	0.99995	2.1893e-05
FBgn0034140	432.628	-0.412544	0.28321	-1.45667	0.145207	0.99995	2.1893e-05
FBgn0040028	283.091	-0.445378	0.305755	-1.45665	0.145213	0.99995	2.1893e-05
FBgn0034475	14.9768	0.497721	0.341972	1.45544	0.145547	0.99995	2.1893e-05
FBgn0259216	36.2641	-0.490676	0.337271	-1.45484	0.145713	0.99995	2.1893e-05
FBgn0032026	41.9675	0.439535	0.302131	1.45478	0.14573	0.99995	2.1893e-05
FBgn0263782	67.6213	-0.418399	0.287695	-1.45431	0.14586	0.99995	2.1893e-05
FBgn0000964	10.9835	0.499998	0.343806	1.4543	0.145862	0.99995	2.1893e-05
FBgn0034842	138.233	-0.475284	0.326893	-1.45395	0.145961	0.99995	2.1893e-05
FBgn0028940	89.118	0.369716	0.254335	1.45366	0.146042	0.99995	2.1893e-05
FBgn0032341	79.4877	0.394368	0.271322	1.45351	0.146083	0.99995	2.1893e-05
FBgn0000426	216.239	-0.375173	0.258179	-1.45316	0.146181	0.99995	2.1893e-05
FBgn0003961	1214.89	0.346005	0.238108	1.45315	0.146183	0.99995	2.1893e-05
FBgn0035007	124.44	-0.472609	0.325321	-1.45275	0.146294	0.99995	2.1893e-05
FBgn0032068	1380.67	0.399877	0.275291	1.45256	0.146345	0.99995	2.1893e-05
FBgn0031267	469.854	0.425991	0.293304	1.45239	0.146393	0.99995	2.1893e-05
FBgn0031784	91.8155	-0.498178	0.343065	-1.45214	0.146463	0.99995	2.1893e-05
FBgn0053635	59.4594	-0.411826	0.28366	-1.45183	0.14655	0.99995	2.1893e-05
FBgn0036897	89.5758	-0.416545	0.286945	-1.45166	0.146597	0.99995	2.1893e-05
FBgn0085376	6.27988	-0.489584	0.337294	-1.45151	0.146639	0.99995	2.1893e-05
FBgn0267715	1.07597	0.278225	0.191699	1.45137	0.146678	0.99995	2.1893e-05
FBgn0037417	2.00757	0.352808	0.243114	1.45121	0.146722	0.99995	2.1893e-05
FBgn0034741	101.454	0.397557	0.273957	1.45117	0.146733	0.99995	2.1893e-05
FBgn0052591	78.7582	-0.498404	0.343529	-1.45084	0.146825	0.99995	2.1893e-05
FBgn0000273	566.801	-0.385657	0.26591	-1.45033	0.146967	0.99995	2.1893e-05
FBgn0030863	145.564	-0.426242	0.293902	-1.45029	0.146978	0.99995	2.1893e-05
FBgn0265819	6.32782	-0.454911	0.313704	-1.45013	0.147023	0.99995	2.1893e-05
FBgn0037802	1.9226	-0.365504	0.252063	-1.45005	0.147045	0.99995	2.1893e-05
FBgn0031721	43.8787	-0.457387	0.31548	-1.44981	0.147111	0.99995	2.1893e-05
FBgn0000286	256.958	-0.342282	0.23632	-1.44838	0.14751	0.99995	2.1893e-05
FBgn0267622	9.2394	0.494597	0.341522	1.44821	0.147557	0.99995	2.1893e-05
FBgn0261998	20.504	-0.497811	0.343745	-1.4482	0.147561	0.99995	2.1893e-05
FBgn0004859	21.7297	-0.496757	0.343076	-1.44795	0.147631	0.99995	2.1893e-05
FBgn0030840	24.1338	-0.492523	0.340167	-1.44789	0.147649	0.99995	2.1893e-05
FBgn0085476	6.83624	-0.469933	0.32461	-1.44769	0.147705	0.99995	2.1893e-05
FBgn0033286	1506.79	-0.455631	0.315017	-1.44637	0.148074	0.99995	2.1893e-05
FBgn0265424	4.57691	-0.448419	0.310107	-1.44601	0.148173	0.99995	2.1893e-05
FBgn0034187	26.4685	0.47164	0.326223	1.44576	0.148245	0.99995	2.1893e-05
FBgn0038680	114.762	0.401833	0.278065	1.4451	0.148428	0.99995	2.1893e-05
FBgn0263624	88.1669	-0.389223	0.269416	-1.44469	0.148544	0.99995	2.1893e-05
FBgn0028848	221.564	-0.468012	0.32403	-1.44434	0.148642	0.99995	2.1893e-05
FBgn0267307	8.718	-0.495033	0.342758	-1.44426	0.148665	0.99995	2.1893e-05
FBgn0051040	101.558	0.392575	0.271817	1.44426	0.148666	0.99995	2.1893e-05
FBgn0083950	29.0112	-0.494609	0.342646	-1.4435	0.14888	0.99995	2.1893e-05
FBgn0031130	86.4404	-0.495565	0.343489	-1.44274	0.149094	0.99995	2.1893e-05
FBgn0259876	100.055	-0.3607	0.25005	-1.44251	0.149159	0.99995	2.1893e-05
FBgn0031460	80.4563	0.419119	0.290628	1.44211	0.149271	0.99995	2.1893e-05
FBgn0265581	5.39659	-0.473918	0.328827	-1.44123	0.149518	0.99995	2.1893e-05
FBgn0085196	96.215	-0.40742	0.282731	-1.44102	0.14958	0.99995	2.1893e-05
FBgn0029603	95.4618	-0.455525	0.316179	-1.44072	0.149664	0.99995	2.1893e-05
FBgn0038855	46.4251	0.419033	0.290996	1.44	0.149868	0.99995	2.1893e-05
FBgn0051872	341.562	-0.493627	0.342877	-1.43966	0.149963	0.99995	2.1893e-05
FBgn0023441	583.086	-0.421852	0.293028	-1.43963	0.149973	0.99995	2.1893e-05
FBgn0261260	1121.59	-0.407784	0.283325	-1.43928	0.150072	0.99995	2.1893e-05
FBgn0052279	146.49	0.402894	0.279945	1.43919	0.150097	0.99995	2.1893e-05
FBgn0266378	9.99944	-0.493202	0.342735	-1.43902	0.150145	0.99995	2.1893e-05
FBgn0033602	34.213	-0.465066	0.323227	-1.43882	0.150201	0.99995	2.1893e-05
FBgn0031878	232.772	-0.484683	0.33688	-1.43874	0.150224	0.99995	2.1893e-05
FBgn0032175	14.425	-0.476247	0.331028	-1.43869	0.150238	0.99995	2.1893e-05
FBgn0053258	313.021	0.399738	0.277863	1.43862	0.150258	0.99995	2.1893e-05
FBgn0034816	290.917	-0.377445	0.262438	-1.43823	0.150369	0.99995	2.1893e-05
FBgn0016080	43.3322	-0.491745	0.341924	-1.43817	0.150385	0.99995	2.1893e-05
FBgn0033168	122.532	-0.479056	0.333106	-1.43815	0.150392	0.99995	2.1893e-05
FBgn0002856	931.396	0.464159	0.322891	1.43751	0.150574	0.99995	2.1893e-05
FBgn0023090	65.6121	-0.494206	0.343862	-1.43722	0.150655	0.99995	2.1893e-05
FBgn0024811	142.386	0.37408	0.26031	1.43705	0.150703	0.99995	2.1893e-05
FBgn0037415	7.07893	0.476539	0.331625	1.43698	0.150724	0.99995	2.1893e-05
FBgn0263384	6.58756	-0.462142	0.321629	-1.43688	0.150752	0.99995	2.1893e-05
FBgn0263780	17.2781	-0.492835	0.343156	-1.43618	0.150951	0.99995	2.1893e-05
FBgn0266974	2.21005	0.338285	0.235548	1.43617	0.150955	0.99995	2.1893e-05
FBgn0032039	44.783	-0.493135	0.34337	-1.43616	0.150957	0.99995	2.1893e-05
FBgn0027508	76.0335	0.384806	0.267969	1.43601	0.151	0.99995	2.1893e-05
FBgn0029003	38.5227	-0.44834	0.312247	-1.43585	0.151045	0.99995	2.1893e-05
FBgn0010415	1298.69	-0.333333	0.232166	-1.43575	0.151074	0.99995	2.1893e-05
FBgn0266255	9.9312	-0.487999	0.339898	-1.43572	0.151082	0.99995	2.1893e-05
FBgn0036328	92.1144	-0.493755	0.343913	-1.4357	0.151089	0.99995	2.1893e-05
FBgn0038975	153.93	-0.402983	0.280713	-1.43557	0.151125	0.99995	2.1893e-05
FBgn0265778	71.9309	-0.454805	0.316858	-1.43536	0.151185	0.99995	2.1893e-05
FBgn0264943	2.32372	-0.401224	0.279626	-1.43486	0.151327	0.99995	2.1893e-05
FBgn0039371	28.4472	-0.491744	0.342819	-1.43441	0.151455	0.99995	2.1893e-05
FBgn0038149	516.959	0.344785	0.240403	1.43419	0.151517	0.99995	2.1893e-05
FBgn0034720	73.1191	-0.464901	0.324179	-1.43409	0.151547	0.99995	2.1893e-05
FBgn0034590	55.4572	0.407577	0.284211	1.43407	0.151553	0.99995	2.1893e-05
FBgn0264272	80.6498	0.42761	0.29827	1.43363	0.151676	0.99995	2.1893e-05
FBgn0031240	98.9469	-0.489037	0.341186	-1.43335	0.151759	0.99995	2.1893e-05
FBgn0043884	667.719	-0.317552	0.221546	-1.43334	0.15176	0.99995	2.1893e-05
FBgn0031023	106.765	-0.395233	0.275746	-1.43332	0.151766	0.99995	2.1893e-05
FBgn0034156	20.926	-0.48381	0.337666	-1.43281	0.151913	0.99995	2.1893e-05
FBgn0038660	5.49329	0.442528	0.308926	1.43247	0.152009	0.99995	2.1893e-05
FBgn0036306	47.8407	0.417544	0.291563	1.43209	0.152119	0.99995	2.1893e-05
FBgn0035719	49.0304	-0.486259	0.339612	-1.43181	0.152198	0.99995	2.1893e-05
FBgn0030610	726.103	-0.31221	0.21825	-1.43052	0.152569	0.99995	2.1893e-05
FBgn0015623	2975.3	0.279642	0.195493	1.43045	0.152589	0.99995	2.1893e-05
FBgn0035904	892.483	0.317031	0.221635	1.43042	0.152596	0.99995	2.1893e-05
FBgn0264307	754.373	-0.386341	0.270202	-1.42982	0.152768	0.99995	2.1893e-05
FBgn0266579	195.059	-0.419611	0.293479	-1.42978	0.15278	0.99995	2.1893e-05
FBgn0015033	109.161	0.367005	0.256748	1.42943	0.15288	0.99995	2.1893e-05
FBgn0030868	2.21139	0.366394	0.256361	1.42921	0.152943	0.99995	2.1893e-05
FBgn0032370	334.051	-0.475494	0.33277	-1.4289	0.153034	0.99995	2.1893e-05
FBgn0086680	668.131	-0.463166	0.324157	-1.42883	0.153052	0.99995	2.1893e-05
FBgn0034998	37.1113	-0.482876	0.338439	-1.42677	0.153645	0.99995	2.1893e-05
FBgn0032268	202.283	-0.413413	0.289821	-1.42644	0.153741	0.99995	2.1893e-05
FBgn0036786	1.16904	-0.295325	0.207044	-1.42639	0.153757	0.99995	2.1893e-05
FBgn0032665	651.717	0.386035	0.270671	1.42622	0.153806	0.99995	2.1893e-05
FBgn0050157	91.1089	-0.407885	0.285999	-1.42618	0.153817	0.99995	2.1893e-05
FBgn0267612	8.06413	-0.475894	0.333693	-1.42614	0.153827	0.99995	2.1893e-05
FBgn0035257	1.4165	0.271679	0.190621	1.42523	0.15409	0.99995	2.1893e-05
FBgn0013762	101.364	0.380829	0.267232	1.42509	0.154131	0.99995	2.1893e-05
FBgn0260776	60.158	-0.488653	0.342913	-1.425	0.154157	0.99995	2.1893e-05
FBgn0266429	15.9234	-0.489223	0.343326	-1.42495	0.154171	0.99995	2.1893e-05
FBgn0263452	10.5205	-0.488998	0.34325	-1.42461	0.15427	0.99995	2.1893e-05
FBgn0012034	1609.23	0.390118	0.273873	1.42445	0.154316	0.99995	2.1893e-05
FBgn0053203	18.6724	-0.485501	0.340884	-1.42424	0.154377	0.99995	2.1893e-05
FBgn0085331	1.24573	-0.293254	0.205905	-1.42422	0.154382	0.99995	2.1893e-05
FBgn0085369	27.927	-0.483039	0.339212	-1.424	0.154446	0.99995	2.1893e-05
FBgn0034826	84.9802	-0.48958	0.343898	-1.42362	0.154556	0.99995	2.1893e-05
FBgn0036350	9.24512	0.487458	0.342628	1.4227	0.154822	0.99995	2.1893e-05
FBgn0083121	210.164	-0.327599	0.230274	-1.42265	0.154838	0.99995	2.1893e-05
FBgn0051538	601.214	-0.470213	0.330637	-1.42214	0.154984	0.99995	2.1893e-05
FBgn0031731	1.21072	-0.292769	0.206034	-1.42097	0.155325	0.99995	2.1893e-05
FBgn0266141	5.02737	-0.418582	0.294636	-1.42068	0.155411	0.99995	2.1893e-05
FBgn0031826	199.17	-0.429246	0.302211	-1.42035	0.155505	0.99995	2.1893e-05
FBgn0038717	159.766	0.396928	0.279465	1.42031	0.155517	0.99995	2.1893e-05
FBgn0033985	7.49246	-0.483084	0.340134	-1.42028	0.155527	0.99995	2.1893e-05
FBgn0038273	6.8099	-0.457101	0.321962	-1.41974	0.155685	0.99995	2.1893e-05
FBgn0032075	4157.81	0.377936	0.266262	1.41941	0.155779	0.99995	2.1893e-05
FBgn0037172	66.7168	-0.464765	0.327529	-1.419	0.155898	0.99995	2.1893e-05
FBgn0038376	519.522	0.32063	0.226092	1.41814	0.156151	0.99995	2.1893e-05
FBgn0030983	6.4634	-0.413514	0.291692	-1.41764	0.156296	0.99995	2.1893e-05
FBgn0086907	280.969	-0.47604	0.335919	-1.41713	0.156445	0.99995	2.1893e-05
FBgn0264510	93.7021	-0.391094	0.275979	-1.41712	0.156449	0.99995	2.1893e-05
FBgn0036214	82.0319	-0.478571	0.337708	-1.41711	0.156449	0.99995	2.1893e-05
FBgn0033876	19.5557	-0.465312	0.328388	-1.41695	0.156496	0.99995	2.1893e-05
FBgn0034440	4.95112	0.448783	0.316838	1.41644	0.156647	0.99995	2.1893e-05
FBgn0031322	100.341	0.394632	0.278794	1.4155	0.156922	0.99995	2.1893e-05
FBgn0015034	106.481	0.366143	0.258679	1.41543	0.156942	0.99995	2.1893e-05
FBgn0063384	2.25204	0.374524	0.264623	1.41531	0.156976	0.99995	2.1893e-05
FBgn0030105	5.12548	0.421923	0.298195	1.41492	0.157091	0.99995	2.1893e-05
FBgn0035089	215.163	-0.36195	0.255875	-1.41456	0.157198	0.99995	2.1893e-05
FBgn0020506	13.9134	0.465112	0.32884	1.41441	0.157243	0.99995	2.1893e-05
FBgn0266972	3.26467	-0.410371	0.290251	-1.41385	0.157407	0.99995	2.1893e-05
FBgn0085204	88.1322	-0.478268	0.338323	-1.41364	0.157466	0.99995	2.1893e-05
FBgn0039611	176.522	0.365234	0.258399	1.41345	0.157523	0.99995	2.1893e-05
FBgn0267431	13.7513	-0.485267	0.343331	-1.41341	0.157536	0.99995	2.1893e-05
FBgn0036503	19.1656	0.478599	0.338756	1.41281	0.157711	0.99995	2.1893e-05
FBgn0027493	1252.54	0.329155	0.233067	1.41227	0.15787	0.99995	2.1893e-05
FBgn0023545	184.569	0.329137	0.233055	1.41227	0.157871	0.99995	2.1893e-05
FBgn0002865	983.888	-0.474152	0.335791	-1.41205	0.157937	0.99995	2.1893e-05
FBgn0031664	104.345	0.366261	0.259426	1.41181	0.158005	0.99995	2.1893e-05
FBgn0027932	441.661	-0.318701	0.225748	-1.41175	0.158023	0.99995	2.1893e-05
FBgn0027600	16.8419	-0.470608	0.333397	-1.41156	0.158081	0.99995	2.1893e-05
FBgn0051108	118.057	-0.389574	0.276006	-1.41147	0.158106	0.99995	2.1893e-05
FBgn0032090	32.378	-0.485403	0.343909	-1.41143	0.158119	0.99995	2.1893e-05
FBgn0262524	131.309	0.395043	0.280005	1.41084	0.158292	0.99995	2.1893e-05
FBgn0264541	124.888	0.448179	0.317762	1.41042	0.158415	0.99995	2.1893e-05
FBgn0037126	31.8892	0.446746	0.31676	1.41036	0.158433	0.99995	2.1893e-05
FBgn0267967	85.5571	-0.47766	0.33879	-1.4099	0.158569	0.99995	2.1893e-05
FBgn0262116	3514.67	0.34559	0.24515	1.40971	0.158626	0.99995	2.1893e-05
FBgn0032337	4.80725	-0.452116	0.320752	-1.40955	0.158673	0.99995	2.1893e-05
FBgn0001089	396.199	0.376764	0.267308	1.40948	0.158694	0.99995	2.1893e-05
FBgn0259198	17.579	-0.484379	0.343678	-1.4094	0.158717	0.99995	2.1893e-05
FBgn0037461	145.715	-0.484444	0.343818	-1.40901	0.158831	0.99995	2.1893e-05
FBgn0003301	73.5673	-0.417362	0.29623	-1.40891	0.158862	0.99995	2.1893e-05
FBgn0260812	1.69648	0.308444	0.218972	1.4086	0.158954	0.99995	2.1893e-05
FBgn0040475	275.788	0.34734	0.246586	1.40859	0.158955	0.99995	2.1893e-05
FBgn0023458	171.608	0.343545	0.244122	1.40727	0.159347	0.99995	2.1893e-05
FBgn0052547	21.1438	-0.463511	0.329381	-1.40722	0.159363	0.99995	2.1893e-05
FBgn0031504	76.7606	-0.47136	0.335029	-1.40692	0.15945	0.99995	2.1893e-05
FBgn0052713	68.3474	-0.481244	0.342074	-1.40684	0.159475	0.99995	2.1893e-05
FBgn0010591	353.007	0.291141	0.206952	1.40681	0.159485	0.99995	2.1893e-05
FBgn0034598	107.668	0.396797	0.282076	1.4067	0.159516	0.99995	2.1893e-05
FBgn0030435	289.352	0.317556	0.225792	1.40641	0.159602	0.99995	2.1893e-05
FBgn0263102	313.633	-0.403069	0.286646	-1.40615	0.159678	0.99995	2.1893e-05
FBgn0010812	90.2126	0.375179	0.266954	1.40541	0.159901	0.99995	2.1893e-05
FBgn0264372	6.42503	-0.430159	0.30612	-1.4052	0.159962	0.99995	2.1893e-05
FBgn0024993	28.8751	0.443875	0.315888	1.40516	0.159973	0.99995	2.1893e-05
FBgn0032276	236.689	-0.473393	0.336929	-1.40502	0.160014	0.99995	2.1893e-05
FBgn0013263	70.7802	-0.375544	0.267357	-1.40466	0.160124	0.99995	2.1893e-05
FBgn0028738	6.87316	-0.464947	0.331027	-1.40456	0.160152	0.99995	2.1893e-05
FBgn0033096	2.65522	0.35001	0.249221	1.40441	0.160195	0.99995	2.1893e-05
FBgn0038986	103.932	-0.443169	0.315566	-1.40436	0.160212	0.99995	2.1893e-05
FBgn0260011	12.1156	-0.474038	0.337652	-1.40392	0.160342	0.99995	2.1893e-05
FBgn0034835	167.273	-0.41304	0.294215	-1.40387	0.160358	0.99995	2.1893e-05
FBgn0261835	226.907	-0.476659	0.339581	-1.40366	0.160419	0.99995	2.1893e-05
FBgn0038359	242.428	-0.473447	0.337365	-1.40336	0.160508	0.99995	2.1893e-05
FBgn0047351	1880.22	-0.370358	0.263956	-1.4031	0.160586	0.99995	2.1893e-05
FBgn0261793	1236.03	-0.315581	0.224939	-1.40296	0.160628	0.99995	2.1893e-05
FBgn0030283	163.7	-0.482288	0.343782	-1.40289	0.160651	0.99995	2.1893e-05
FBgn0028841	15.7627	0.474329	0.338175	1.40261	0.160732	0.99995	2.1893e-05
FBgn0002524	547.125	0.305399	0.217778	1.40234	0.160813	0.99995	2.1893e-05
FBgn0037410	18.7287	-0.473245	0.33747	-1.40233	0.160816	0.99995	2.1893e-05
FBgn0000157	32.1424	-0.472135	0.336787	-1.40188	0.160951	0.99995	2.1893e-05
FBgn0039187	92.6091	-0.373273	0.266285	-1.40178	0.16098	0.99995	2.1893e-05
FBgn0034507	29.9393	0.455216	0.324762	1.40169	0.161008	0.99995	2.1893e-05
FBgn0000244	101.78	0.424672	0.302985	1.40163	0.161026	0.99995	2.1893e-05
FBgn0038225	273.883	-0.474043	0.338305	-1.40123	0.161146	0.99995	2.1893e-05
FBgn0035906	487.98	0.279003	0.199139	1.40104	0.161201	0.99995	2.1893e-05
FBgn0028554	109.561	0.371943	0.265525	1.40078	0.161279	0.99995	2.1893e-05
FBgn0032883	148.99	-0.405187	0.289313	-1.40051	0.16136	0.99995	2.1893e-05
FBgn0034827	228.366	-0.463731	0.331115	-1.40051	0.16136	0.99995	2.1893e-05
FBgn0260965	40.4562	-0.446717	0.319021	-1.40028	0.161431	0.99995	2.1893e-05
FBgn0266319	3.98206	-0.403275	0.288013	-1.4002	0.161454	0.99995	2.1893e-05
FBgn0038914	60.9998	0.433566	0.309694	1.39998	0.161519	0.99995	2.1893e-05
FBgn0037655	121.98	-0.414366	0.296012	-1.39983	0.161565	0.99995	2.1893e-05
FBgn0030684	10.9869	-0.450393	0.321778	-1.3997	0.161602	0.99995	2.1893e-05
FBgn0266801	135.167	-0.452519	0.323334	-1.39954	0.161651	0.99995	2.1893e-05
FBgn0085430	184.757	-0.420426	0.300421	-1.39946	0.161676	0.99995	2.1893e-05
FBgn0000576	5.06006	-0.461393	0.329818	-1.39893	0.161834	0.99995	2.1893e-05
FBgn0266697	12.3045	0.479367	0.342722	1.3987	0.161902	0.99995	2.1893e-05
FBgn0035083	439.866	0.320806	0.229361	1.3987	0.161904	0.99995	2.1893e-05
FBgn0262608	257.682	0.373018	0.26669	1.39869	0.161905	0.99995	2.1893e-05
FBgn0261268	388.3	-0.444175	0.317614	-1.39848	0.16197	0.99995	2.1893e-05
FBgn0033518	1283.42	0.27669	0.197862	1.3984	0.161994	0.99995	2.1893e-05
FBgn0011581	69.8864	-0.433577	0.310084	-1.39825	0.162037	0.99995	2.1893e-05
FBgn0013767	18.0612	0.47813	0.341961	1.3982	0.162053	0.99995	2.1893e-05
FBgn0266329	15.3677	0.475762	0.340326	1.39796	0.162125	0.99995	2.1893e-05
FBgn0053303	270.349	0.302827	0.216635	1.39787	0.162153	0.99995	2.1893e-05
FBgn0022224	193.02	0.331227	0.236961	1.39781	0.16217	0.99995	2.1893e-05
FBgn0036016	115.446	-0.465313	0.332954	-1.39753	0.162254	0.99995	2.1893e-05
FBgn0263584	6.00908	-0.46292	0.331271	-1.39741	0.162291	0.99995	2.1893e-05
FBgn0030503	277.799	0.341492	0.244452	1.39697	0.162422	0.99995	2.1893e-05
FBgn0265673	175.004	-0.420934	0.301323	-1.39695	0.162429	0.99995	2.1893e-05
FBgn0032000	338.794	0.33379	0.238945	1.39694	0.162433	0.99995	2.1893e-05
FBgn0011288	90.8979	-0.470112	0.336556	-1.39683	0.162465	0.99995	2.1893e-05
FBgn0035233	142.899	0.345757	0.247548	1.39673	0.162495	0.99995	2.1893e-05
FBgn0000541	258.329	-0.362175	0.259308	-1.3967	0.162505	0.99995	2.1893e-05
FBgn0032846	64.0568	0.382398	0.273869	1.39628	0.16263	0.99995	2.1893e-05
FBgn0260487	4.6458	-0.448099	0.320925	-1.39628	0.162632	0.99995	2.1893e-05
FBgn0039740	43.805	0.403509	0.289224	1.39514	0.162974	0.99995	2.1893e-05
FBgn0025741	254.499	-0.341239	0.244652	-1.39479	0.163078	0.99995	2.1893e-05
FBgn0034658	328.413	-0.391865	0.280953	-1.39477	0.163085	0.99995	2.1893e-05
FBgn0085201	2147.13	-0.444336	0.318639	-1.39448	0.163172	0.99995	2.1893e-05
FBgn0030594	115.853	0.413368	0.296447	1.39441	0.163195	0.99995	2.1893e-05
FBgn0051156	12.2478	-0.478446	0.34328	-1.39375	0.163393	0.99995	2.1893e-05
FBgn0012058	183.663	-0.373488	0.268128	-1.39295	0.163636	0.99995	2.1893e-05
FBgn0261804	43.124	-0.475563	0.34141	-1.39294	0.163639	0.99995	2.1893e-05
FBgn0027843	439.359	0.308031	0.221175	1.3927	0.16371	0.99995	2.1893e-05
FBgn0030958	8.1648	0.471721	0.338771	1.39245	0.163787	0.99995	2.1893e-05
FBgn0043799	24.9016	-0.453226	0.325536	-1.39225	0.163848	0.99995	2.1893e-05
FBgn0000448	15.3314	-0.477976	0.34338	-1.39197	0.16393	0.99995	2.1893e-05
FBgn0031441	35.9264	-0.449801	0.323284	-1.39135	0.164119	0.99995	2.1893e-05
FBgn0039246	66.1095	-0.474513	0.341186	-1.39077	0.164294	0.99995	2.1893e-05
FBgn0260659	254.417	0.322082	0.231665	1.39029	0.164441	0.99995	2.1893e-05
FBgn0051924	57.3856	-0.47608	0.342436	-1.39027	0.164446	0.99995	2.1893e-05
FBgn0029909	4.19834	0.437644	0.314806	1.3902	0.164468	0.99995	2.1893e-05
FBgn0030092	77.8735	0.381624	0.274536	1.39007	0.164508	0.99995	2.1893e-05
FBgn0038853	71.8177	-0.376288	0.270773	-1.38968	0.164626	0.99995	2.1893e-05
FBgn0003071	557.087	-0.368983	0.265527	-1.38963	0.164643	0.99995	2.1893e-05
FBgn0028903	75.0714	-0.477537	0.343794	-1.38902	0.164826	0.99995	2.1893e-05
FBgn0259922	56.1964	-0.467709	0.336744	-1.38892	0.164858	0.99995	2.1893e-05
FBgn0039054	60.1356	-0.476236	0.342979	-1.38853	0.164976	0.99995	2.1893e-05
FBgn0030386	78.259	-0.463649	0.333999	-1.38818	0.165083	0.99995	2.1893e-05
FBgn0032234	57.7565	0.40462	0.291498	1.38807	0.165115	0.99995	2.1893e-05
FBgn0267671	5.18137	-0.419405	0.302176	-1.38795	0.165153	0.99995	2.1893e-05
FBgn0031265	102.903	0.384191	0.276815	1.3879	0.165168	0.99995	2.1893e-05
FBgn0085267	10.1368	-0.425444	0.306618	-1.38754	0.165277	0.99995	2.1893e-05
FBgn0262679	13.7476	-0.474652	0.342272	-1.38677	0.165512	0.99995	2.1893e-05
FBgn0015039	1228.35	0.363356	0.262058	1.38655	0.16558	0.99995	2.1893e-05
FBgn0038704	59.0585	-0.413595	0.298379	-1.38614	0.165705	0.99995	2.1893e-05
FBgn0283437	208.695	-0.397456	0.286765	-1.386	0.165747	0.99995	2.1893e-05
FBgn0264844	6.86156	-0.434404	0.313457	-1.38585	0.165793	0.99995	2.1893e-05
FBgn0260234	1.66324	-0.337653	0.243678	-1.38565	0.165853	0.99995	2.1893e-05
FBgn0038195	487.875	-0.282828	0.204118	-1.38561	0.165866	0.99995	2.1893e-05
FBgn0264478	3.90916	0.393391	0.283914	1.3856	0.16587	0.99995	2.1893e-05
FBgn0266745	11.1455	0.46633	0.336581	1.38549	0.165901	0.99995	2.1893e-05
FBgn0034825	91.7992	-0.399787	0.288586	-1.38533	0.165952	0.99995	2.1893e-05
FBgn0032864	191.492	0.342733	0.247468	1.38496	0.166065	0.99995	2.1893e-05
FBgn0051634	1.45676	0.308141	0.222506	1.38487	0.166094	0.99995	2.1893e-05
FBgn0052650	90.4911	-0.452931	0.327073	-1.3848	0.166113	0.99995	2.1893e-05
FBgn0052109	88.0069	0.398864	0.288081	1.38455	0.166189	0.99995	2.1893e-05
FBgn0036210	62.6701	0.382539	0.276308	1.38447	0.166216	0.99995	2.1893e-05
FBgn0034154	103.133	-0.381587	0.275678	-1.38418	0.166305	0.99995	2.1893e-05
FBgn0010452	71.1016	-0.385114	0.278311	-1.38375	0.166435	0.99995	2.1893e-05
FBgn0026372	10980.1	0.381305	0.275623	1.38343	0.166533	0.99995	2.1893e-05
FBgn0025387	54.7773	-0.471253	0.340723	-1.3831	0.166636	0.99995	2.1893e-05
FBgn0039563	58.1694	-0.386397	0.279373	-1.38309	0.166638	0.99995	2.1893e-05
FBgn0263502	10.8175	0.474339	0.343039	1.38276	0.16674	0.99995	2.1893e-05
FBgn0267641	13.6038	-0.473214	0.342238	-1.3827	0.166756	0.99995	2.1893e-05
FBgn0036949	27.1696	0.462818	0.334758	1.38255	0.166804	0.99995	2.1893e-05
FBgn0053293	437.367	-0.4651	0.336459	-1.38234	0.166868	0.99995	2.1893e-05
FBgn0027945	680.671	-0.325676	0.235639	-1.3821	0.166942	0.99995	2.1893e-05
FBgn0267185	3.85576	-0.403188	0.291728	-1.38207	0.16695	0.99995	2.1893e-05
FBgn0034734	55.1007	0.387161	0.280252	1.38148	0.167132	0.99995	2.1893e-05
FBgn0266206	1.6829	-0.273588	0.198087	-1.38115	0.167233	0.99995	2.1893e-05
FBgn0015268	2106.43	0.256996	0.18611	1.38088	0.167316	0.99995	2.1893e-05
FBgn0265715	1.24092	-0.277546	0.201026	-1.38065	0.167386	0.99995	2.1893e-05
FBgn0052656	2157.02	0.302128	0.218835	1.38062	0.167396	0.99995	2.1893e-05
FBgn0036160	71.0172	-0.469484	0.340113	-1.38038	0.167471	0.99995	2.1893e-05
FBgn0266205	2.43783	-0.370448	0.268386	-1.38028	0.167501	0.99995	2.1893e-05
FBgn0085244	317.456	0.350037	0.253635	1.38008	0.167561	0.99995	2.1893e-05
FBgn0266701	15.1122	-0.467379	0.339084	-1.37836	0.168093	0.99995	2.1893e-05
FBgn0038123	81.475	-0.473908	0.343917	-1.37797	0.168213	0.99995	2.1893e-05
FBgn0031987	388.284	0.323214	0.234571	1.37789	0.168236	0.99995	2.1893e-05
FBgn0036285	124.907	-0.351291	0.254998	-1.37762	0.16832	0.99995	2.1893e-05
FBgn0027610	561.811	0.309167	0.224525	1.37698	0.168519	0.99995	2.1893e-05
FBgn0027341	188.653	0.318749	0.231544	1.37662	0.168629	0.99995	2.1893e-05
FBgn0038455	245.124	0.377653	0.27445	1.37604	0.16881	0.99995	2.1893e-05
FBgn0038944	79.1034	-0.455262	0.33086	-1.376	0.168823	0.99995	2.1893e-05
FBgn0028491	871.241	0.316944	0.23043	1.37544	0.168994	0.99995	2.1893e-05
FBgn0029114	95.7796	-0.441638	0.321377	-1.37421	0.169377	0.99995	2.1893e-05
FBgn0040234	127.566	0.352	0.256183	1.37401	0.169437	0.99995	2.1893e-05
FBgn0034294	69.8477	0.417941	0.304261	1.37363	0.169558	0.99995	2.1893e-05
FBgn0052202	66.9031	0.385316	0.280523	1.37356	0.169578	0.99995	2.1893e-05
FBgn0005696	4.66886	0.450199	0.327908	1.37294	0.169771	0.99995	2.1893e-05
FBgn0034075	411.326	-0.374492	0.272772	-1.37291	0.169779	0.99995	2.1893e-05
FBgn0032230	14.796	-0.471454	0.343696	-1.37172	0.170152	0.99995	2.1893e-05
FBgn0015229	208.324	-0.389338	0.283887	-1.37145	0.170234	0.99995	2.1893e-05
FBgn0033065	247.683	0.395375	0.288324	1.37129	0.170285	0.99995	2.1893e-05
FBgn0265418	16.9544	-0.462656	0.337401	-1.37123	0.170302	0.99995	2.1893e-05
FBgn0264946	1.91047	-0.334435	0.243944	-1.37095	0.170389	0.99995	2.1893e-05
FBgn0035620	738.384	0.340565	0.248471	1.37065	0.170485	0.99995	2.1893e-05
FBgn0011596	75.0602	-0.469738	0.342733	-1.37057	0.17051	0.99995	2.1893e-05
FBgn0038237	165.894	-0.406856	0.296872	-1.37048	0.170538	0.99995	2.1893e-05
FBgn0032419	133.99	-0.45819	0.334358	-1.37036	0.170575	0.99995	2.1893e-05
FBgn0011259	73.6667	-0.462432	0.337468	-1.3703	0.170594	0.99995	2.1893e-05
FBgn0003009	21.2032	-0.45601	0.332826	-1.37012	0.17065	0.99995	2.1893e-05
FBgn0029750	155.677	-0.46408	0.33876	-1.36994	0.170707	0.99995	2.1893e-05
FBgn0265763	3.00408	0.375845	0.27444	1.3695	0.170844	0.99995	2.1893e-05
FBgn0267775	1.2556	0.297286	0.217213	1.36864	0.171112	0.99995	2.1893e-05
FBgn0262892	17.7321	-0.469319	0.343049	-1.36808	0.171286	0.99995	2.1893e-05
FBgn0031276	289.864	-0.385986	0.282271	-1.36743	0.171491	0.99995	2.1893e-05
FBgn0024250	178.515	-0.408031	0.298415	-1.36733	0.171523	0.99995	2.1893e-05
FBgn0034477	59.6767	-0.463208	0.339006	-1.36637	0.171822	0.99995	2.1893e-05
FBgn0265802	3.15114	-0.39823	0.291471	-1.36628	0.171852	0.99995	2.1893e-05
FBgn0038930	1240.22	0.402815	0.294857	1.36614	0.171895	0.99995	2.1893e-05
FBgn0037065	708.28	0.346329	0.25354	1.36597	0.171948	0.99995	2.1893e-05
FBgn0026575	160.71	-0.334664	0.245063	-1.36562	0.172057	0.99995	2.1893e-05
FBgn0022355	7652.24	0.376181	0.27554	1.36525	0.172174	0.99995	2.1893e-05
FBgn0033539	65.625	0.367824	0.26946	1.36504	0.172241	0.99995	2.1893e-05
FBgn0016756	993.314	-0.311861	0.228469	-1.365	0.172252	0.99995	2.1893e-05
FBgn0004400	8.5031	-0.462055	0.338709	-1.36417	0.172515	0.99995	2.1893e-05
FBgn0262476	130.196	-0.445173	0.326379	-1.36398	0.172575	0.99995	2.1893e-05
FBgn0265419	11.3034	0.468335	0.343373	1.36393	0.172591	0.99995	2.1893e-05
FBgn0261596	7802.76	0.282756	0.20735	1.36367	0.172673	0.99995	2.1893e-05
FBgn0032129	290.756	-0.436892	0.320408	-1.36355	0.172709	0.99995	2.1893e-05
FBgn0058006	40.576	0.436112	0.319846	1.36351	0.172723	0.99995	2.1893e-05
FBgn0265598	30.1369	-0.468884	0.343904	-1.36342	0.172751	0.99995	2.1893e-05
FBgn0267520	1.93883	-0.331569	0.243199	-1.36336	0.172768	0.99995	2.1893e-05
FBgn0037015	16.5434	-0.460342	0.337681	-1.36324	0.172806	0.99995	2.1893e-05
FBgn0003308	118.38	0.351092	0.257581	1.36304	0.172871	0.99995	2.1893e-05
FBgn0263997	15.3642	-0.466321	0.342127	-1.36301	0.17288	0.99995	2.1893e-05
FBgn0029925	203.798	0.332528	0.24422	1.36159	0.173328	0.99995	2.1893e-05
FBgn0040502	983.624	-0.342018	0.251252	-1.36126	0.173432	0.99995	2.1893e-05
FBgn0262509	108.032	-0.440592	0.323745	-1.36092	0.173538	0.99995	2.1893e-05
FBgn0263108	542.322	-0.328933	0.241758	-1.36059	0.173645	0.99995	2.1893e-05
FBgn0260969	46.9525	-0.462352	0.339847	-1.36047	0.173681	0.99995	2.1893e-05
FBgn0039667	86.9858	-0.38371	0.282083	-1.36027	0.173744	0.99995	2.1893e-05
FBgn0267208	1.7164	-0.324587	0.23866	-1.36004	0.173818	0.99995	2.1893e-05
FBgn0037843	193.466	-0.391414	0.287863	-1.35972	0.173917	0.99995	2.1893e-05
FBgn0039435	35.6006	-0.431694	0.31756	-1.35941	0.174017	0.99995	2.1893e-05
FBgn0038627	224.063	-0.322209	0.237074	-1.3591	0.174114	0.99995	2.1893e-05
FBgn0052441	1364.4	0.345921	0.254578	1.3588	0.174209	0.99995	2.1893e-05
FBgn0053489	40.9586	-0.458987	0.337964	-1.35809	0.174434	0.99995	2.1893e-05
FBgn0025885	1181.27	0.310449	0.228596	1.35807	0.174443	0.99995	2.1893e-05
FBgn0265105	19.7146	-0.455843	0.335708	-1.35785	0.17451	0.99995	2.1893e-05
FBgn0017577	6.8409	0.446017	0.328494	1.35776	0.174539	0.99995	2.1893e-05
FBgn0031476	379.604	-0.398432	0.293531	-1.35738	0.174661	0.99995	2.1893e-05
FBgn0033624	1092.04	0.297407	0.219178	1.35691	0.174808	0.99995	2.1893e-05
FBgn0032563	48.2294	-0.466591	0.343866	-1.3569	0.174813	0.99995	2.1893e-05
FBgn0037035	104.615	-0.459574	0.338745	-1.3567	0.174878	0.99995	2.1893e-05
FBgn0037828	257.779	-0.431713	0.318272	-1.35642	0.174964	0.99995	2.1893e-05
FBgn0034452	7.10747	-0.45585	0.3361	-1.35629	0.175006	0.99995	2.1893e-05
FBgn0032253	159.647	0.330318	0.243551	1.35626	0.175016	0.99995	2.1893e-05
FBgn0050101	7.79297	-0.458701	0.338211	-1.35626	0.175018	0.99995	2.1893e-05
FBgn0040729	1599.34	0.358686	0.264476	1.35621	0.175031	0.99995	2.1893e-05
FBgn0267110	7.53051	-0.464454	0.342599	-1.35568	0.175202	0.99995	2.1893e-05
FBgn0036442	62.1044	-0.465978	0.343799	-1.35538	0.175297	0.99995	2.1893e-05
FBgn0031900	1.91353	-0.327702	0.241788	-1.35533	0.175313	0.99995	2.1893e-05
FBgn0029940	81.752	-0.460377	0.339739	-1.35509	0.175389	0.99995	2.1893e-05
FBgn0014127	56.3711	-0.448652	0.331111	-1.35499	0.17542	0.99995	2.1893e-05
FBgn0035544	152.401	-0.451898	0.333559	-1.35478	0.175488	0.99995	2.1893e-05
FBgn0032814	55.8372	0.39389	0.290786	1.35457	0.175554	0.99995	2.1893e-05
FBgn0003463	386.906	-0.343374	0.25362	-1.35389	0.175771	0.99995	2.1893e-05
FBgn0033140	8.80366	0.45844	0.338759	1.35329	0.175963	0.99995	2.1893e-05
FBgn0267484	14.8269	-0.456774	0.337597	-1.35301	0.176051	0.99995	2.1893e-05
FBgn0011559	1339.92	-0.458055	0.33866	-1.35255	0.176199	0.99995	2.1893e-05
FBgn0033572	22.3399	-0.461761	0.341482	-1.35223	0.176303	0.99995	2.1893e-05
FBgn0265158	36.66	-0.4309	0.318768	-1.35177	0.17645	0.99995	2.1893e-05
FBgn0262481	69.8513	0.412359	0.30509	1.3516	0.176503	0.99995	2.1893e-05
FBgn0035414	26.301	-0.446061	0.330029	-1.35158	0.176509	0.99995	2.1893e-05
FBgn0036117	171.398	0.332046	0.245715	1.35135	0.176584	0.99995	2.1893e-05
FBgn0034186	36.1856	0.428851	0.317447	1.35094	0.176715	0.99995	2.1893e-05
FBgn0045842	304.481	-0.368035	0.272485	-1.35066	0.176803	0.99995	2.1893e-05
FBgn0034197	199.86	0.315824	0.233836	1.35062	0.176816	0.99995	2.1893e-05
FBgn0033321	57.927	0.414446	0.306917	1.35035	0.176903	0.99995	2.1893e-05
FBgn0029995	2.69486	-0.354372	0.262469	-1.35015	0.176969	0.99995	2.1893e-05
FBgn0046332	224.956	-0.449445	0.332896	-1.35011	0.176982	0.99995	2.1893e-05
FBgn0033279	135.39	-0.464152	0.343865	-1.34981	0.177078	0.99995	2.1893e-05
FBgn0259234	65.8495	-0.41046	0.304265	-1.34902	0.177331	0.99995	2.1893e-05
FBgn0250910	25.4548	-0.447026	0.33152	-1.34842	0.177525	0.99995	2.1893e-05
FBgn0265455	13.6307	-0.463584	0.343906	-1.348	0.177659	0.99995	2.1893e-05
FBgn0035392	120.306	0.363927	0.269986	1.34795	0.177676	0.99995	2.1893e-05
FBgn0264089	51.5823	-0.419393	0.311149	-1.34788	0.177696	0.99995	2.1893e-05
FBgn0039631	27.3449	0.431149	0.319946	1.34757	0.177797	0.99995	2.1893e-05
FBgn0033322	141.858	-0.429596	0.318829	-1.34742	0.177846	0.99995	2.1893e-05
FBgn0039936	696.358	-0.316819	0.235196	-1.34704	0.177968	0.99995	2.1893e-05
FBgn0261686	194.386	-0.359582	0.266967	-1.34692	0.178008	0.99995	2.1893e-05
FBgn0260642	72.0713	-0.448803	0.333252	-1.34674	0.178065	0.99995	2.1893e-05
FBgn0030589	30.1388	0.431844	0.320686	1.34662	0.178101	0.99995	2.1893e-05
[truncated: 15,422 more rows]

## Sheet: B.DE genes
Up-regulated
Gene ID	log2(Fold Change)	Annotation Symbol	Name
FBgn0263412	1.05931	CR43458	long non-coding RNA:CR43458
FBgn0039189	1.01023	CG18528	-
Down-regulated
Gene ID	log2(Fold Change)	Annotation Symbol	Name
FBgn0032768	-1.00547	CG17564	-
FBgn0266588	-1.00855	CR45113	long non-coding RNA:CR45113
FBgn0264086	-1.01253	CG43755	-
FBgn0263257	-1.01712	CG43395	Cyclic nucleotide-gated ion channel-like
FBgn0033864	-1.03094	CG18368	-
FBgn0030429	-1.03147	CG4661	-
FBgn0030764	-1.06692	CG9777	-
FBgn0037040	-1.06802	CG12983	-
FBgn0053017	-1.0741	CG33017	-
FBgn0264255	-1.07525
FBgn0051988	-1.08095	CG31988	-
FBgn0262102	-1.10397	CG42855	-
FBgn0029728	-1.10972	CG2861	-
FBgn0013700	-1.13141	CR34062	mitochondrial transfer RNA:Methionine-CAT
FBgn0030975	-1.14447	CG7349	Succinate dehydrogenase, subunit B (iron-sulfur)-like
FBgn0264606	-1.23175	CG43955	Fife
FBgn0052106	-1.28104	CG32106	-
