# Supplementary material for: SUMOylation of Arginyl tRNA Synthetase Modulates the Drosophila Innate Immune Response
Source: Front Cell Dev Biol. 2021 Sep 30;9:695630. doi: 10.3389/fcell.2021.695630 (PMC8514731; doi:10.3389/fcell.2021.695630)
Supplement: Supplementary Table 5 — XLS file with processed data for differentially expressed genes Ecc 15, without infection (0 h). [file Table_5.XLSX]

## Sheet: Legend
	Supplementary File : Gene expression levels for RRS WT and RRS SCR upon Ecc15 infection were measured using the counts generated by HTSeq-count v 0.6.0. The differential expression analysis was performed on all the genetic features listed in the annotation file resulting in ~16,000 coding and non-coding genes with non-zero counts in atleast one of the samples. The gene expression counts were norm…
TAB
A	List of genes differential expressed for RRS SCR as compared to RRS WT at 0 hours post Ecc15 infection
B	List of genes significantly differentially expressed in RRS SCR as compared to RRS WT 0 hours post Ecc15 infection

## Sheet: A.Ecc15 RRS SCR_WT 0Hours
Gene ID	baseMean	log2(Fold Change)	lfcSE	stat	pvalue	padj/FDR	-log10(FDR)
FBgn0263763	511.882	1.4177	0.231626	6.12066	9.32e-10	7.25e-06	5.13966
FBgn0038095	17.8665	1.16767	0.268392	4.35061	1.36e-05	0.0234777	1.62934
FBgn0038914	88.2389	0.951208	0.2404	3.95676	7.6e-05	0.0844588	1.07336
FBgn0001233	2174.39	0.852682	0.203817	4.18357	2.87e-05	0.044663	1.35005
FBgn0035348	1295.3	-0.823376	0.203018	-4.05569	5e-05	0.0648338	1.1882
FBgn0034997	248.475	-0.91176	0.223698	-4.07586	4.58e-05	0.0648338	1.1882
FBgn0038983	183.882	-1.06014	0.266076	-3.98435	6.77e-05	0.0810115	1.09145
FBgn0030262	118.976	-1.07254	0.244915	-4.37924	1.19e-05	0.0231699	1.63507
FBgn0036619	979.133	-1.10173	0.206364	-5.33877	9.36e-08	0.00024274	3.61486
FBgn0039298	1486.87	-1.18421	0.212882	-5.56273	2.66e-08	0.000103343	3.98572
FBgn0029990	1263.87	-1.24279	0.274372	-4.52959	5.91e-06	0.01314	1.8814
FBgn0039798	57.3562	-1.5152	0.274746	-5.51492	3.49e-08	0.00010862	3.96409
FBgn0038067	51.95	-1.59677	0.269567	-5.92344	3.15e-09	1.64e-05	4.78516
FBgn0005614	671.445	-1.71722	0.239725	-7.16326	7.88e-13	1.23e-08	7.91009
FBgn0267473	13.7257	-1.03241	0.273493	-3.77492	0.00016006	0.166078	0.779688
FBgn0033820	4320.61	-0.735122	0.198699	-3.69968	0.000215873	0.197638	0.70413
FBgn0266588	130.81	-0.965801	0.260455	-3.70813	0.000208795	0.197638	0.70413
FBgn0013680	577.442	0.823105	0.226208	3.6387	0.000274013	0.23693	0.62538
FBgn0033936	68.9025	0.935404	0.259364	3.60653	0.000310321	0.241492	0.617097
FBgn0030773	239.736	0.729333	0.201749	3.61506	0.000300282	0.241492	0.617097
FBgn0040001	747.454	0.783289	0.220936	3.54533	0.000392124	0.29062	0.536674
FBgn0051550	236.401	-0.74145	0.213052	-3.48013	0.000501165	0.339136	0.469626
FBgn0032055	2585.83	-0.750965	0.215232	-3.48909	0.000484662	0.339136	0.469626
FBgn0263106	582.791	0.722453	0.208551	3.46415	0.000531913	0.344945	0.46225
FBgn0034382	738.974	-0.645439	0.190915	-3.38076	0.000722848	0.432708	0.363805
FBgn0040637	26.1778	-0.834209	0.24636	-3.38613	0.000708845	0.432708	0.363805
FBgn0034356	230.285	-0.741868	0.220229	-3.36862	0.000755456	0.435478	0.361033
FBgn0031800	92.1382	-0.773954	0.231807	-3.33879	0.000841442	0.467722	0.330013
FBgn0263451	79.5632	-0.816502	0.246164	-3.31691	0.000910191	0.48849	0.311144
FBgn0052986	29.5517	-0.884996	0.268349	-3.29793	0.000973991	0.505306	0.296445
FBgn0039324	291.802	-0.7018	0.21436	-3.27394	0.00106061	0.515852	0.287475
FBgn0042201	1037.15	-0.890671	0.271909	-3.27563	0.00105428	0.515852	0.287475
FBgn0000094	5844.8	0.635574	0.196272	3.23822	0.00120278	0.522808	0.281658
FBgn0265900	9.32173	-0.798262	0.24663	-3.23668	0.00120927	0.522808	0.281658
FBgn0032110	134.279	-0.802544	0.246639	-3.25393	0.00113822	0.522808	0.281658
FBgn0014073	91.8941	-0.838587	0.25881	-3.24016	0.00119461	0.522808	0.281658
FBgn0052657	1773.34	0.680185	0.212085	3.20713	0.00134066	0.563945	0.248763
FBgn0032285	19970.6	-0.641226	0.200551	-3.19733	0.00138707	0.568113	0.245565
FBgn0031089	250.517	-0.71459	0.225253	-3.17239	0.0015119	0.603364	0.219421
FBgn0265727	5.28293	-0.712755	0.226403	-3.14818	0.00164293	0.623672	0.205044
FBgn0085461	51.1371	-0.864773	0.274602	-3.14919	0.00163725	0.623672	0.205044
FBgn0262687	525.612	0.774139	0.247949	3.12218	0.0017952	0.636286	0.196347
FBgn0031914	1807.67	-0.594465	0.190437	-3.12158	0.00179881	0.636286	0.196347
FBgn0030041	628.694	-0.734381	0.234824	-3.12737	0.00176379	0.636286	0.196347
FBgn0030157	789.665	0.599925	0.19332	3.10328	0.00191389	0.647562	0.188719
FBgn0052121	48.2015	-0.852724	0.274352	-3.10814	0.00188269	0.647562	0.188719
FBgn0262686	21.4653	0.831732	0.271875	3.05924	0.00221899	0.717583	0.144128
FBgn0259973	1930.2	0.817217	0.267601	3.05386	0.00225916	0.717583	0.144128
FBgn0036316	579.085	0.683813	0.223277	3.06262	0.00219406	0.717583	0.144128
FBgn0034515	686.909	-0.659511	0.21704	-3.03867	0.00237628	0.739687	0.130952
FBgn0013673	441.936	0.793604	0.263753	3.00889	0.00262205	0.7848	0.105241
FBgn0035280	40.6297	-0.827947	0.274792	-3.013	0.00258681	0.7848	0.105241
FBgn0036285	117.236	-0.682904	0.22771	-2.99901	0.00270861	0.79541	0.0994087
FBgn0266084	352.744	-0.81017	0.272249	-2.97584	0.00292186	0.842146	0.0746129
FBgn0039312	757.262	0.557319	0.188775	2.95229	0.00315427	0.849724	0.0707223
FBgn0036728	5821.98	-0.741806	0.251367	-2.95109	0.00316654	0.849724	0.0707223
FBgn0035346	558.593	-0.749863	0.253573	-2.95719	0.00310459	0.849724	0.0707223
FBgn0267624	16.4827	-0.804415	0.272435	-2.95268	0.00315026	0.849724	0.0707223
FBgn0040608	115.195	-0.794361	0.27127	-2.92831	0.00340814	0.899055	0.0462139
FBgn0053319	93.4695	0.797708	0.274297	2.90819	0.00363524	0.912562	0.0397376
FBgn0032669	353.99	0.615753	0.211707	2.90851	0.00363156	0.912562	0.0397376
FBgn0035241	64.0228	-0.783261	0.268492	-2.91726	0.00353126	0.912562	0.0397376
FBgn0030156	45.6262	-0.796663	0.274634	-2.90082	0.00372192	0.919492	0.0364523
FBgn0013767	27.0212	0.793437	0.274659	2.88881	0.00386705	0.92595	0.0334123
FBgn0052205	46.0715	0.78704	0.272071	2.89277	0.00381857	0.92595	0.0334123
FBgn0041194	251.158	-0.653482	0.227874	-2.86773	0.00413426	0.974933	0.0110254
FBgn0259953	294.732	0.651905	0.228251	2.85609	0.00428895	0.996317	0.00160267
FBgn0264480	94.5195	0.738891	0.268713	2.74974	0.0059642	0.999866	5.81156e-05
FBgn0040794	10.6577	0.726053	0.256438	2.8313	0.00463591	0.999866	5.81156e-05
FBgn0024993	38.2207	0.726027	0.262512	2.76569	0.00568031	0.999866	5.81156e-05
FBgn0015025	37.5337	0.714703	0.262174	2.72607	0.00640943	0.999866	5.81156e-05
FBgn0264436	12.7865	0.669635	0.267469	2.5036	0.0122938	0.999866	5.81156e-05
FBgn0036306	60.9612	0.669427	0.25328	2.64303	0.00821671	0.999866	5.81156e-05
FBgn0031277	2976.96	0.667399	0.265968	2.50932	0.0120965	0.999866	5.81156e-05
FBgn0031216	66.0384	0.664983	0.246905	2.69328	0.00707539	0.999866	5.81156e-05
FBgn0085195	2451.38	0.663643	0.271965	2.44018	0.01468	0.999866	5.81156e-05
FBgn0259716	100.255	0.661276	0.256712	2.57594	0.00999672	0.999866	5.81156e-05
FBgn0030091	54.1736	0.646853	0.256122	2.52557	0.0115512	0.999866	5.81156e-05
FBgn0267930	27.2375	0.644318	0.261692	2.46212	0.0138118	0.999866	5.81156e-05
FBgn0086367	30.158	0.643422	0.269723	2.38549	0.0170563	0.999866	5.81156e-05
FBgn0036624	19.8035	0.635764	0.274834	2.31326	0.0207081	0.999866	5.81156e-05
FBgn0259956	222.942	0.618428	0.271394	2.27871	0.0226845	0.999866	5.81156e-05
FBgn0051453	34.5761	0.616411	0.272191	2.26463	0.0235357	0.999866	5.81156e-05
FBgn0265533	15.0883	0.608786	0.260179	2.33987	0.0192904	0.999866	5.81156e-05
FBgn0031460	96.4215	0.599054	0.246332	2.4319	0.0150197	0.999866	5.81156e-05
FBgn0266044	33.0219	0.595596	0.26647	2.23514	0.0254083	0.999866	5.81156e-05
FBgn0050345	30.6242	0.593271	0.273434	2.16971	0.0300291	0.999866	5.81156e-05
FBgn0002940	8106.44	0.592991	0.258929	2.29017	0.0220116	0.999866	5.81156e-05
FBgn0013684	3136.1	0.592909	0.234785	2.52533	0.011559	0.999866	5.81156e-05
FBgn0265161	9.10111	0.591175	0.262691	2.25046	0.0244197	0.999866	5.81156e-05
FBgn0038260	21.4299	0.590802	0.274521	2.15212	0.0313879	0.999866	5.81156e-05
FBgn0051664	11.2157	0.590433	0.264448	2.23271	0.0255684	0.999866	5.81156e-05
FBgn0261575	1792.9	0.590178	0.216324	2.72821	0.0063679	0.999866	5.81156e-05
FBgn0052636	26.4587	0.586905	0.272369	2.15482	0.0311759	0.999866	5.81156e-05
FBgn0030158	76.3008	0.586889	0.26452	2.21869	0.0265078	0.999866	5.81156e-05
FBgn0026379	62.599	0.58678	0.259479	2.26137	0.0237361	0.999866	5.81156e-05
FBgn0025680	129.196	0.585806	0.236555	2.47641	0.0132711	0.999866	5.81156e-05
FBgn0013685	682.913	0.584372	0.268717	2.17468	0.0296543	0.999866	5.81156e-05
FBgn0040477	7.55131	0.583949	0.256553	2.27613	0.0228381	0.999866	5.81156e-05
FBgn0262033	113.234	0.580996	0.247584	2.34666	0.0189423	0.999866	5.81156e-05
FBgn0038946	64.0132	0.576955	0.263694	2.18797	0.0286718	0.999866	5.81156e-05
FBgn0038631	346.603	0.576575	0.22835	2.52496	0.0115712	0.999866	5.81156e-05
FBgn0033065	297.257	0.569359	0.249693	2.28023	0.0225939	0.999866	5.81156e-05
FBgn0030612	38.1884	0.567775	0.26283	2.16023	0.0307547	0.999866	5.81156e-05
FBgn0011335	25.7004	0.567304	0.270504	2.09721	0.0359752	0.999866	5.81156e-05
FBgn0265613	15.7381	0.565767	0.264786	2.1367	0.0326225	0.999866	5.81156e-05
FBgn0013679	7309.25	0.565466	0.240151	2.35462	0.0185415	0.999866	5.81156e-05
FBgn0037284	21.5101	0.56502	0.274375	2.0593	0.0394657	0.999866	5.81156e-05
FBgn0051955	81.0158	0.561344	0.24582	2.28355	0.0223979	0.999866	5.81156e-05
FBgn0037251	67.664	0.560824	0.240646	2.3305	0.0197799	0.999866	5.81156e-05
FBgn0040582	1554.38	0.560189	0.272569	2.05522	0.039858	0.999866	5.81156e-05
FBgn0261614	148.191	0.557831	0.261568	2.13265	0.0329538	0.999866	5.81156e-05
FBgn0262611	71.1095	0.553181	0.270706	2.04347	0.0410056	0.999866	5.81156e-05
FBgn0035282	30.8822	0.552753	0.270845	2.04084	0.0412665	0.999866	5.81156e-05
FBgn0016675	153.519	0.550449	0.254123	2.16608	0.0303053	0.999866	5.81156e-05
FBgn0266889	5.99613	0.550393	0.245251	2.2442	0.0248194	0.999866	5.81156e-05
FBgn0031060	61.7925	0.55012	0.259914	2.11655	0.0342983	0.999866	5.81156e-05
FBgn0037310	239.218	0.545672	0.255377	2.13673	0.0326199	0.999866	5.81156e-05
FBgn0025454	1025.62	0.540341	0.239332	2.25771	0.023964	0.999866	5.81156e-05
FBgn0031811	7.17432	0.539501	0.246008	2.19302	0.0283059	0.999866	5.81156e-05
FBgn0034468	247.836	0.536463	0.244388	2.19513	0.0281545	0.999866	5.81156e-05
FBgn0265418	33.0945	0.536219	0.271443	1.97544	0.0482183	0.999866	5.81156e-05
FBgn0034667	9.17492	0.536158	0.258317	2.07558	0.0379329	0.999866	5.81156e-05
FBgn0030665	15.913	0.536103	0.274269	1.95466	0.050623	0.999866	5.81156e-05
FBgn0264991	366.298	0.534856	0.230157	2.32388	0.0201322	0.999866	5.81156e-05
FBgn0262817	78.5791	0.532207	0.253543	2.09908	0.03581	0.999866	5.81156e-05
FBgn0032706	184.474	0.530151	0.211168	2.51056	0.0120538	0.999866	5.81156e-05
FBgn0030029	49.7168	0.526614	0.254755	2.06713	0.0387215	0.999866	5.81156e-05
FBgn0013681	238.69	0.524843	0.262331	2.0007	0.0454253	0.999866	5.81156e-05
FBgn0033250	201.101	0.524767	0.230784	2.27385	0.0229753	0.999866	5.81156e-05
FBgn0261860	475.807	0.52442	0.223389	2.34756	0.0188966	0.999866	5.81156e-05
FBgn0024811	168.241	0.524147	0.241735	2.16827	0.0301384	0.999866	5.81156e-05
FBgn0263412	6.31823	0.522844	0.250664	2.08583	0.036994	0.999866	5.81156e-05
FBgn0051788	3460.86	0.5188	0.256285	2.02431	0.0429383	0.999866	5.81156e-05
FBgn0052447	9.10132	0.518374	0.263108	1.9702	0.0488156	0.999866	5.81156e-05
FBgn0262845	320.728	0.517755	0.240755	2.15055	0.0315115	0.999866	5.81156e-05
FBgn0033364	734.365	0.517257	0.232868	2.22124	0.0263347	0.999866	5.81156e-05
FBgn0063492	135.128	0.517206	0.248718	2.07949	0.0375728	0.999866	5.81156e-05
FBgn0267127	11.263	0.517205	0.272604	1.89728	0.0577914	0.999866	5.81156e-05
FBgn0264344	51.0994	0.516707	0.2492	2.07346	0.0381297	0.999866	5.81156e-05
FBgn0034475	17.584	0.516409	0.27436	1.88223	0.0598043	0.999866	5.81156e-05
FBgn0039630	9.5632	0.516101	0.241133	2.14031	0.0323296	0.999866	5.81156e-05
FBgn0262485	99.8994	0.514859	0.254451	2.02341	0.0430309	0.999866	5.81156e-05
FBgn0002856	1092.09	0.514798	0.272751	1.88743	0.0591027	0.999866	5.81156e-05
FBgn0262017	103.347	0.514021	0.243512	2.11087	0.0347834	0.999866	5.81156e-05
FBgn0265084	27.9883	0.513259	0.274295	1.87119	0.0613184	0.999866	5.81156e-05
FBgn0031365	60.538	0.512465	0.270299	1.89592	0.0579708	0.999866	5.81156e-05
FBgn0038129	71.2565	0.512447	0.254805	2.01113	0.0443116	0.999866	5.81156e-05
FBgn0266598	34.7776	0.509567	0.266435	1.91254	0.0558075	0.999866	5.81156e-05
FBgn0040973	133.687	0.508745	0.224272	2.26842	0.0233035	0.999866	5.81156e-05
FBgn0037723	244.746	0.508021	0.238844	2.127	0.0334204	0.999866	5.81156e-05
FBgn0264393	106.573	0.507784	0.25926	1.95859	0.0501606	0.999866	5.81156e-05
FBgn0038860	16.8719	0.507464	0.27476	1.84694	0.0647563	0.999866	5.81156e-05
FBgn0087002	8011.4	0.503993	0.222166	2.26855	0.0232959	0.999866	5.81156e-05
FBgn0024542	210.231	0.503815	0.211802	2.3787	0.0173736	0.999866	5.81156e-05
FBgn0046685	54.2958	0.503509	0.244006	2.06351	0.0390638	0.999866	5.81156e-05
FBgn0024288	10.3777	0.50006	0.26311	1.90058	0.0573576	0.999866	5.81156e-05
FBgn0267717	13.4959	0.496404	0.270567	1.83468	0.0665527	0.999866	5.81156e-05
FBgn0024352	472.156	0.494601	0.207252	2.38648	0.0170107	0.999866	5.81156e-05
FBgn0040784	61.1898	0.494193	0.27083	1.82474	0.0680409	0.999866	5.81156e-05
FBgn0029713	15.0345	0.4933	0.274802	1.79511	0.0726358	0.999866	5.81156e-05
FBgn0266629	13.3139	0.492599	0.273739	1.79952	0.0719361	0.999866	5.81156e-05
FBgn0052755	40.9837	0.489131	0.26056	1.87723	0.0604861	0.999866	5.81156e-05
FBgn0264374	22.1821	0.488534	0.270315	1.80728	0.0707193	0.999866	5.81156e-05
FBgn0023495	11.2749	0.488441	0.270082	1.80849	0.0705302	0.999866	5.81156e-05
FBgn0040743	9.21081	0.488401	0.251928	1.93865	0.0525434	0.999866	5.81156e-05
FBgn0035647	15.3154	0.4873	0.274613	1.7745	0.0759811	0.999866	5.81156e-05
FBgn0010258	45.2506	0.487139	0.271533	1.79403	0.0728079	0.999866	5.81156e-05
FBgn0053156	27.451	0.487115	0.266765	1.82601	0.0678494	0.999866	5.81156e-05
FBgn0034480	828.204	0.485945	0.19268	2.52203	0.0116679	0.999866	5.81156e-05
FBgn0262952	11046.8	0.484799	0.213932	2.26613	0.0234433	0.999866	5.81156e-05
FBgn0259960	57.8213	0.484762	0.264915	1.82988	0.0672682	0.999866	5.81156e-05
FBgn0266111	14.2016	0.484652	0.27363	1.77119	0.0765284	0.999866	5.81156e-05
FBgn0083972	91.4578	0.484598	0.255544	1.89634	0.057915	0.999866	5.81156e-05
FBgn0032505	9776.31	0.483893	0.183495	2.63709	0.00836197	0.999866	5.81156e-05
FBgn0263746	9.01421	0.483555	0.261411	1.84979	0.0643441	0.999866	5.81156e-05
FBgn0086670	3.69019	0.482354	0.216886	2.224	0.0261486	0.999866	5.81156e-05
FBgn0263479	12.2007	0.482172	0.260496	1.85098	0.0641724	0.999866	5.81156e-05
FBgn0261582	72.5805	0.481616	0.261705	1.8403	0.0657236	0.999866	5.81156e-05
FBgn0038943	25.0779	0.481278	0.259844	1.85218	0.0640003	0.999866	5.81156e-05
FBgn0267721	11.0429	0.480863	0.268459	1.79119	0.0732622	0.999866	5.81156e-05
FBgn0029648	39.5614	0.480522	0.255511	1.88063	0.0600218	0.999866	5.81156e-05
FBgn0013678	42489.8	0.479437	0.231826	2.06808	0.0386321	0.999866	5.81156e-05
FBgn0005696	6.07166	0.478564	0.248552	1.92541	0.0541781	0.999866	5.81156e-05
FBgn0025574	59.8712	0.476901	0.258857	1.84233	0.0654264	0.999866	5.81156e-05
FBgn0264518	35.6601	0.475051	0.271421	1.75024	0.0800776	0.999866	5.81156e-05
FBgn0262104	72.9036	0.474855	0.261843	1.81351	0.0697534	0.999866	5.81156e-05
FBgn0026190	9.68907	0.474369	0.265221	1.78858	0.0736824	0.999866	5.81156e-05
FBgn0050039	1214.05	0.474216	0.274637	1.7267	0.0842218	0.999866	5.81156e-05
FBgn0000075	14.4975	0.474113	0.274478	1.72733	0.0841088	0.999866	5.81156e-05
FBgn0085211	250.915	0.474083	0.221172	2.14351	0.0320722	0.999866	5.81156e-05
FBgn0265305	12.1722	0.472673	0.271323	1.74211	0.0814899	0.999866	5.81156e-05
FBgn0052718	55.8378	0.472548	0.273514	1.72769	0.0840434	0.999866	5.81156e-05
FBgn0262948	347.791	0.471938	0.262986	1.79454	0.0727274	0.999866	5.81156e-05
FBgn0052582	135.491	0.471862	0.248044	1.90233	0.0571279	0.999866	5.81156e-05
FBgn0284254	111.264	0.471394	0.230178	2.04796	0.0405641	0.999866	5.81156e-05
FBgn0259896	10.0017	0.471202	0.253259	1.86055	0.0628076	0.999866	5.81156e-05
FBgn0034255	27.8458	0.470209	0.274353	1.71388	0.0865504	0.999866	5.81156e-05
FBgn0026403	14.6009	0.469947	0.274246	1.7136	0.0866027	0.999866	5.81156e-05
FBgn0027584	69.8954	0.469873	0.274831	1.70968	0.0873252	0.999866	5.81156e-05
FBgn0265750	230.166	0.46981	0.267122	1.75878	0.0786141	0.999866	5.81156e-05
FBgn0051360	210.84	0.469684	0.240074	1.95641	0.0504164	0.999866	5.81156e-05
FBgn0003231	1110.71	0.468602	0.20285	2.31009	0.020883	0.999866	5.81156e-05
FBgn0262142	26.9523	0.468067	0.274694	1.70396	0.0883894	0.999866	5.81156e-05
FBgn0267589	8.02288	0.467726	0.245054	1.90867	0.0563049	0.999866	5.81156e-05
FBgn0262547	2693.14	0.467049	0.242802	1.92358	0.0544074	0.999866	5.81156e-05
FBgn0065035	20.544	0.46689	0.273627	1.7063	0.0879518	0.999866	5.81156e-05
FBgn0085312	47.0321	0.466227	0.269966	1.72699	0.08417	0.999866	5.81156e-05
FBgn0005596	31.1941	0.465466	0.265461	1.75342	0.0795298	0.999866	5.81156e-05
FBgn0010549	33.9905	0.464712	0.269165	1.7265	0.0842582	0.999866	5.81156e-05
FBgn0031808	50.7864	0.464669	0.269492	1.72424	0.0846649	0.999866	5.81156e-05
FBgn0265363	20.2597	0.463041	0.272392	1.69991	0.0891488	0.999866	5.81156e-05
FBgn0050192	312.733	0.462829	0.26571	1.74185	0.0815341	0.999866	5.81156e-05
FBgn0051634	2.81088	0.462414	0.199543	2.31736	0.0204841	0.999866	5.81156e-05
FBgn0032943	78.2095	0.461666	0.249404	1.85108	0.0641586	0.999866	5.81156e-05
FBgn0031501	640.998	0.461656	0.220945	2.08946	0.0366661	0.999866	5.81156e-05
FBgn0014019	147.942	0.461563	0.229626	2.01006	0.0444244	0.999866	5.81156e-05
FBgn0264260	155.216	0.461509	0.268542	1.71857	0.0856918	0.999866	5.81156e-05
FBgn0028668	37.0306	0.45982	0.272442	1.68777	0.091455	0.999866	5.81156e-05
FBgn0038718	482.633	0.458764	0.249995	1.83509	0.0664922	0.999866	5.81156e-05
FBgn0038887	58.685	0.458188	0.274551	1.66886	0.0951452	0.999866	5.81156e-05
FBgn0261380	127.674	0.456958	0.224049	2.03954	0.0413961	0.999866	5.81156e-05
FBgn0267707	125.021	0.455791	0.237708	1.91744	0.055182	0.999866	5.81156e-05
FBgn0030795	8.18255	0.455655	0.262032	1.73893	0.0820471	0.999866	5.81156e-05
FBgn0036496	92.3678	0.455519	0.245688	1.85405	0.0637314	0.999866	5.81156e-05
FBgn0266651	16.7011	0.454998	0.274765	1.65596	0.0977308	0.999866	5.81156e-05
FBgn0031740	39.6617	0.453532	0.2718	1.66863	0.0951915	0.999866	5.81156e-05
FBgn0001224	511.755	0.453334	0.195178	2.32267	0.0201968	0.999866	5.81156e-05
FBgn0263143	9.32614	0.45136	0.258472	1.74626	0.0807654	0.999866	5.81156e-05
FBgn0040531	49.9778	0.450914	0.267927	1.68297	0.0923803	0.999866	5.81156e-05
FBgn0264986	9.23522	0.449668	0.252843	1.77845	0.0753304	0.999866	5.81156e-05
FBgn0027538	35.2707	0.449113	0.267458	1.67919	0.0931143	0.999866	5.81156e-05
FBgn0002522	28.7077	0.448266	0.267096	1.6783	0.0932894	0.999866	5.81156e-05
FBgn0035645	8.96992	0.447765	0.252499	1.77334	0.0761729	0.999866	5.81156e-05
FBgn0264787	22.5284	0.447682	0.271785	1.6472	0.0995179	0.999866	5.81156e-05
FBgn0054045	14.534	0.446958	0.274515	1.62817	0.103488	0.999866	5.81156e-05
FBgn0043533	322.12	0.445823	0.255699	1.74355	0.0812382	0.999866	5.81156e-05
FBgn0051485	71.6761	0.444431	0.274766	1.61749	0.105773	0.999866	5.81156e-05
FBgn0037472	138.484	0.444091	0.221303	2.00671	0.0447806	0.999866	5.81156e-05
FBgn0028896	244.153	0.443537	0.227508	1.94955	0.0512302	0.999866	5.81156e-05
FBgn0035725	16.5816	0.442318	0.273772	1.61564	0.106171	0.999866	5.81156e-05
FBgn0039437	5.29093	0.441929	0.243032	1.8184	0.0690031	0.999866	5.81156e-05
FBgn0263026	225.606	0.440614	0.212989	2.06872	0.0385722	0.999866	5.81156e-05
FBgn0262870	171.726	0.440415	0.228354	1.92865	0.0537747	0.999866	5.81156e-05
FBgn0010315	27.4678	0.438786	0.270291	1.62338	0.104508	0.999866	5.81156e-05
FBgn0052811	57.4574	0.438192	0.270604	1.61931	0.105381	0.999866	5.81156e-05
FBgn0052099	51.1354	0.438131	0.251971	1.73882	0.0820672	0.999866	5.81156e-05
FBgn0036121	135.929	0.437824	0.229972	1.90382	0.0569337	0.999866	5.81156e-05
FBgn0013686	156411	0.435206	0.266334	1.63406	0.102246	0.999866	5.81156e-05
FBgn0267207	13.664	0.434762	0.274161	1.58579	0.112787	0.999866	5.81156e-05
FBgn0038930	1424.36	0.434533	0.268957	1.61562	0.106176	0.999866	5.81156e-05
FBgn0263000	18.5859	0.43405	0.274197	1.58298	0.113425	0.999866	5.81156e-05
FBgn0262985	232.409	0.434034	0.256795	1.6902	0.0909903	0.999866	5.81156e-05
FBgn0036678	40.3428	0.433943	0.273395	1.58724	0.112458	0.999866	5.81156e-05
FBgn0065110	59.3841	0.433664	0.247957	1.74895	0.0802994	0.999866	5.81156e-05
FBgn0020660	70.9562	0.432726	0.241316	1.79319	0.0729424	0.999866	5.81156e-05
FBgn0032385	138.134	0.43202	0.221828	1.94754	0.0514701	0.999866	5.81156e-05
FBgn0038530	61.6067	0.432002	0.256061	1.68711	0.0915824	0.999866	5.81156e-05
FBgn0266697	13.5444	0.431168	0.272983	1.57947	0.114229	0.999866	5.81156e-05
FBgn0264508	11.0164	0.430721	0.270688	1.59121	0.111563	0.999866	5.81156e-05
FBgn0262905	24.1064	0.430514	0.271866	1.58355	0.113296	0.999866	5.81156e-05
FBgn0261834	59.3544	0.430356	0.271179	1.58698	0.112516	0.999866	5.81156e-05
FBgn0040649	379.777	0.430115	0.248207	1.73289	0.0831156	0.999866	5.81156e-05
FBgn0265064	124.989	0.428964	0.272975	1.57144	0.116081	0.999866	5.81156e-05
FBgn0001078	155.786	0.42864	0.229784	1.8654	0.0621251	0.999866	5.81156e-05
FBgn0065099	79.1413	0.428264	0.274492	1.5602	0.118712	0.999866	5.81156e-05
FBgn0264513	847.318	0.428225	0.265509	1.61284	0.106778	0.999866	5.81156e-05
FBgn0267321	5.35325	0.427339	0.248839	1.71733	0.0859188	0.999866	5.81156e-05
FBgn0017577	7.07039	0.427323	0.260232	1.64209	0.100572	0.999866	5.81156e-05
FBgn0031217	136.207	0.426669	0.23087	1.84809	0.0645895	0.999866	5.81156e-05
FBgn0035824	71.5048	0.426624	0.24482	1.7426	0.0814028	0.999866	5.81156e-05
FBgn0010287	15.3773	0.426438	0.27401	1.55629	0.11964	0.999866	5.81156e-05
FBgn0024294	19.3625	0.425657	0.274826	1.54882	0.121424	0.999866	5.81156e-05
FBgn0034681	116.064	0.425323	0.231879	1.83424	0.0666177	0.999866	5.81156e-05
FBgn0038768	37.0023	0.424632	0.259384	1.63708	0.101614	0.999866	5.81156e-05
FBgn0040388	15.4042	0.423629	0.273466	1.54911	0.121354	0.999866	5.81156e-05
FBgn0053977	291.256	0.423176	0.252733	1.6744	0.0940529	0.999866	5.81156e-05
FBgn0035721	43.2763	0.422829	0.259248	1.63098	0.102894	0.999866	5.81156e-05
FBgn0250825	560.191	0.422748	0.23255	1.81788	0.069083	0.999866	5.81156e-05
FBgn0034578	54.2241	0.421922	0.259858	1.62366	0.104448	0.999866	5.81156e-05
FBgn0039739	23.2543	0.42187	0.274799	1.53519	0.124736	0.999866	5.81156e-05
FBgn0004654	1334.75	0.421431	0.249961	1.68598	0.0917987	0.999866	5.81156e-05
FBgn0029172	22.4504	0.421378	0.273411	1.54119	0.12327	0.999866	5.81156e-05
FBgn0086659	9.65998	0.421164	0.260529	1.61657	0.105971	0.999866	5.81156e-05
FBgn0265686	82.4334	0.419322	0.238301	1.75963	0.0784699	0.999866	5.81156e-05
FBgn0034511	1183.24	0.41917	0.265776	1.57716	0.114759	0.999866	5.81156e-05
FBgn0016047	14.4114	0.4186	0.27481	1.52323	0.1277	0.999866	5.81156e-05
FBgn0034737	123.11	0.418413	0.265548	1.57566	0.115105	0.999866	5.81156e-05
FBgn0033021	104.474	0.418239	0.256262	1.63208	0.102663	0.999866	5.81156e-05
FBgn0033890	3.87097	0.418114	0.220475	1.89642	0.0579043	0.999866	5.81156e-05
FBgn0064237	150.662	0.418004	0.257028	1.62629	0.103887	0.999866	5.81156e-05
FBgn0030700	11.4515	0.417241	0.272424	1.53158	0.125625	0.999866	5.81156e-05
FBgn0033199	73.0001	0.417097	0.236751	1.76175	0.0781116	0.999866	5.81156e-05
FBgn0263747	10.4324	0.416541	0.266001	1.56594	0.117363	0.999866	5.81156e-05
FBgn0051639	2420.12	0.416468	0.212847	1.95665	0.0503886	0.999866	5.81156e-05
FBgn0036246	319.871	0.415133	0.249403	1.66451	0.0960112	0.999866	5.81156e-05
FBgn0265342	650.25	0.414498	0.217916	1.9021	0.0571587	0.999866	5.81156e-05
FBgn0259482	92.6461	0.414474	0.235841	1.75743	0.0788446	0.999866	5.81156e-05
FBgn0031442	90.7885	0.414097	0.256516	1.61431	0.106459	0.999866	5.81156e-05
FBgn0261616	11.7494	0.413261	0.262593	1.57377	0.11554	0.999866	5.81156e-05
FBgn0050467	63.626	0.413048	0.237223	1.74118	0.0816514	0.999866	5.81156e-05
FBgn0031623	81.6431	0.412843	0.267494	1.54337	0.12274	0.999866	5.81156e-05
FBgn0029937	89.3569	0.412771	0.228287	1.80812	0.070588	0.999866	5.81156e-05
FBgn0085475	50.94	0.411782	0.261225	1.57635	0.114945	0.999866	5.81156e-05
FBgn0031564	16.9682	0.411173	0.274124	1.49995	0.133628	0.999866	5.81156e-05
FBgn0262117	109.953	0.410729	0.231567	1.7737	0.0761135	0.999866	5.81156e-05
FBgn0052690	434.19	0.409929	0.26021	1.57538	0.115169	0.999866	5.81156e-05
FBgn0013698	90.3564	0.409726	0.269264	1.52165	0.128097	0.999866	5.81156e-05
FBgn0264987	48.1091	0.409473	0.259047	1.58069	0.113949	0.999866	5.81156e-05
FBgn0004911	9.64425	0.409133	0.269239	1.51959	0.128613	0.999866	5.81156e-05
FBgn0052639	21.0057	0.40909	0.274823	1.48856	0.136604	0.999866	5.81156e-05
FBgn0265095	26.1705	0.408937	0.268817	1.52125	0.128198	0.999866	5.81156e-05
FBgn0051706	104.812	0.408868	0.250172	1.63435	0.102186	0.999866	5.81156e-05
FBgn0259713	16.8063	0.40863	0.274778	1.48713	0.136981	0.999866	5.81156e-05
FBgn0030667	17.1167	0.408465	0.266846	1.53071	0.12584	0.999866	5.81156e-05
FBgn0063670	203.069	0.40837	0.251373	1.62456	0.104257	0.999866	5.81156e-05
FBgn0031518	50.181	0.407827	0.250422	1.62856	0.103406	0.999866	5.81156e-05
FBgn0014342	73.2111	0.407526	0.253457	1.60787	0.107864	0.999866	5.81156e-05
FBgn0024194	29.6773	0.407371	0.273139	1.49144	0.135846	0.999866	5.81156e-05
FBgn0033723	45.7159	0.406362	0.259186	1.56784	0.116919	0.999866	5.81156e-05
FBgn0028406	8.55519	0.405772	0.252692	1.6058	0.108318	0.999866	5.81156e-05
FBgn0043841	3579.73	0.405698	0.210048	1.93145	0.0534269	0.999866	5.81156e-05
FBgn0030991	52.6787	0.405616	0.264197	1.53528	0.124716	0.999866	5.81156e-05
FBgn0085199	278.113	0.405324	0.254635	1.59178	0.111433	0.999866	5.81156e-05
FBgn0029669	74.0714	0.404999	0.27083	1.4954	0.13481	0.999866	5.81156e-05
FBgn0053511	94.5903	0.404686	0.267482	1.51294	0.130294	0.999866	5.81156e-05
FBgn0051174	176.491	0.404552	0.26949	1.50117	0.133311	0.999866	5.81156e-05
FBgn0087040	18.6144	0.403517	0.274826	1.46826	0.142033	0.999866	5.81156e-05
FBgn0032251	40.9649	0.402917	0.265949	1.51501	0.129769	0.999866	5.81156e-05
FBgn0263407	16.6108	0.402531	0.274748	1.46509	0.142895	0.999866	5.81156e-05
FBgn0053258	335.269	0.402168	0.233009	1.72598	0.0843516	0.999866	5.81156e-05
FBgn0038656	171.648	0.402122	0.231532	1.73679	0.082424	0.999866	5.81156e-05
FBgn0026439	897.547	0.40134	0.215395	1.86327	0.0624241	0.999866	5.81156e-05
FBgn0034495	31.7504	0.400813	0.274699	1.4591	0.144537	0.999866	5.81156e-05
FBgn0039459	21.0447	0.400012	0.274801	1.45564	0.145492	0.999866	5.81156e-05
FBgn0264982	25.9501	0.399952	0.272934	1.46538	0.142817	0.999866	5.81156e-05
FBgn0031100	7.01635	0.399815	0.247174	1.61754	0.105761	0.999866	5.81156e-05
FBgn0262571	307.234	0.399382	0.205156	1.94673	0.0515677	0.999866	5.81156e-05
FBgn0031081	46.2875	0.398951	0.268156	1.48775	0.136816	0.999866	5.81156e-05
FBgn0051089	11.474	0.398732	0.26131	1.5259	0.127035	0.999866	5.81156e-05
FBgn0054021	143.224	0.398616	0.271575	1.46779	0.142161	0.999866	5.81156e-05
FBgn0263004	32.9957	0.398554	0.273699	1.45618	0.145343	0.999866	5.81156e-05
FBgn0036969	1386.71	0.397762	0.251713	1.58022	0.114056	0.999866	5.81156e-05
FBgn0034583	1079.55	0.397743	0.246525	1.6134	0.106658	0.999866	5.81156e-05
FBgn0030984	82.073	0.396777	0.254191	1.56094	0.118538	0.999866	5.81156e-05
FBgn0036158	30.7222	0.396453	0.274105	1.44636	0.148078	0.999866	5.81156e-05
FBgn0000077	41.8325	0.395952	0.26586	1.48932	0.136402	0.999866	5.81156e-05
FBgn0016650	44.1189	0.395816	0.262213	1.50952	0.131166	0.999866	5.81156e-05
FBgn0031662	212.244	0.395387	0.229872	1.72003	0.0854272	0.999866	5.81156e-05
FBgn0030746	83.1763	0.394869	0.245391	1.60914	0.107586	0.999866	5.81156e-05
FBgn0040648	70.8414	0.394251	0.2737	1.44045	0.149741	0.999866	5.81156e-05
FBgn0013703	72.893	0.394124	0.271107	1.45376	0.146014	0.999866	5.81156e-05
FBgn0034407	405.881	0.39321	0.222822	1.76469	0.0776164	0.999866	5.81156e-05
FBgn0262682	142.114	0.392596	0.271295	1.44712	0.147863	0.999866	5.81156e-05
FBgn0010246	1244.22	0.392514	0.191975	2.04461	0.0408934	0.999866	5.81156e-05
FBgn0250834	196.502	0.391051	0.274829	1.42289	0.154768	0.999866	5.81156e-05
FBgn0036659	125.107	0.390477	0.232752	1.67765	0.0934156	0.999866	5.81156e-05
FBgn0051226	5811.39	0.390393	0.217535	1.79462	0.0727138	0.999866	5.81156e-05
FBgn0028841	17.0679	0.389612	0.274543	1.41913	0.155861	0.999866	5.81156e-05
FBgn0051460	80.4774	0.38952	0.235592	1.65337	0.0982559	0.999866	5.81156e-05
FBgn0263985	58.3025	0.389429	0.253408	1.53677	0.12435	0.999866	5.81156e-05
FBgn0040466	41.0665	0.38872	0.261781	1.48491	0.137568	0.999866	5.81156e-05
FBgn0031563	127.947	0.388063	0.237188	1.6361	0.101819	0.999866	5.81156e-05
FBgn0051849	15.4884	0.387852	0.272276	1.42448	0.154308	0.999866	5.81156e-05
FBgn0035518	69.9522	0.387836	0.248892	1.55825	0.119174	0.999866	5.81156e-05
FBgn0031848	10.15	0.387371	0.260514	1.48695	0.137029	0.999866	5.81156e-05
FBgn0038349	735.74	0.386829	0.190916	2.02617	0.0427471	0.999866	5.81156e-05
FBgn0013674	102195	0.386671	0.202988	1.90489	0.0567939	0.999866	5.81156e-05
FBgn0031534	204.366	0.384878	0.230242	1.67163	0.0945982	0.999866	5.81156e-05
FBgn0265376	19.7304	0.384812	0.273374	1.40764	0.159237	0.999866	5.81156e-05
FBgn0052196	54.8366	0.38451	0.26011	1.47826	0.139338	0.999866	5.81156e-05
FBgn0038327	56.9703	0.384201	0.27481	1.39806	0.162094	0.999866	5.81156e-05
FBgn0015615	57.0264	0.384142	0.251291	1.52867	0.126346	0.999866	5.81156e-05
FBgn0085377	62.0839	0.383651	0.237483	1.61549	0.106205	0.999866	5.81156e-05
FBgn0035608	365.89	0.383428	0.261438	1.46662	0.142481	0.999866	5.81156e-05
FBgn0061198	351.819	0.383309	0.240946	1.59085	0.111643	0.999866	5.81156e-05
FBgn0260450	51.877	0.383219	0.250995	1.5268	0.126811	0.999866	5.81156e-05
FBgn0262601	175.309	0.383187	0.266554	1.43756	0.150558	0.999866	5.81156e-05
FBgn0032634	127.498	0.383008	0.231059	1.65762	0.0973946	0.999866	5.81156e-05
FBgn0024734	17.4422	0.381888	0.274727	1.39007	0.164509	0.999866	5.81156e-05
FBgn0035199	18.0629	0.381059	0.274389	1.38876	0.164906	0.999866	5.81156e-05
FBgn0265541	630.358	0.380451	0.221665	1.71633	0.0861014	0.999866	5.81156e-05
FBgn0030555	60.0282	0.380066	0.239183	1.58902	0.112057	0.999866	5.81156e-05
FBgn0265721	54.8431	0.379602	0.26816	1.41558	0.156898	0.999866	5.81156e-05
FBgn0035861	3.47942	0.37878	0.210791	1.79694	0.0723446	0.999866	5.81156e-05
FBgn0003388	12.9935	0.378581	0.272452	1.38954	0.16467	0.999866	5.81156e-05
FBgn0261846	55.9014	0.377638	0.273598	1.38026	0.167505	0.999866	5.81156e-05
FBgn0051155	9.30764	0.377283	0.259776	1.45234	0.146408	0.999866	5.81156e-05
FBgn0015376	15.5673	0.3762	0.27421	1.37194	0.170082	0.999866	5.81156e-05
FBgn0034366	27.015	0.375851	0.26689	1.40826	0.159053	0.999866	5.81156e-05
FBgn0052850	64.5495	0.37578	0.268072	1.40179	0.160979	0.999866	5.81156e-05
FBgn0266304	27.7374	0.374522	0.274106	1.36634	0.171832	0.999866	5.81156e-05
FBgn0025684	36.6638	0.373705	0.258219	1.44724	0.147829	0.999866	5.81156e-05
FBgn0036529	7.96058	0.373649	0.251562	1.48532	0.13746	0.999866	5.81156e-05
FBgn0033901	12.0384	0.373476	0.267814	1.39453	0.163156	0.999866	5.81156e-05
FBgn0261446	40.3938	0.373137	0.256285	1.45595	0.145407	0.999866	5.81156e-05
FBgn0034307	42.7985	0.372577	0.269626	1.38183	0.167024	0.999866	5.81156e-05
FBgn0261241	63.1326	0.3724	0.245653	1.51596	0.12953	0.999866	5.81156e-05
FBgn0262967	267.792	0.371437	0.269738	1.37703	0.168504	0.999866	5.81156e-05
FBgn0030326	2.50517	0.37134	0.183061	2.02851	0.0425083	0.999866	5.81156e-05
FBgn0086074	9.29828	0.37118	0.264455	1.40356	0.160449	0.999866	5.81156e-05
FBgn0262481	74.245	0.37092	0.260248	1.42526	0.154083	0.999866	5.81156e-05
FBgn0266095	80.7332	0.370634	0.263787	1.40505	0.160007	0.999866	5.81156e-05
FBgn0001084	6.70237	0.37023	0.255165	1.45094	0.146795	0.999866	5.81156e-05
FBgn0263389	20.8925	0.370228	0.274313	1.34966	0.177126	0.999866	5.81156e-05
FBgn0002733	57.6734	0.370201	0.243519	1.52022	0.128456	0.999866	5.81156e-05
FBgn0031715	24.3428	0.369915	0.271424	1.36287	0.172925	0.999866	5.81156e-05
FBgn0030680	42.8103	0.369546	0.262128	1.40979	0.158601	0.999866	5.81156e-05
FBgn0003938	15.3793	0.369485	0.266057	1.38874	0.164912	0.999866	5.81156e-05
FBgn0000405	119.82	0.369394	0.24279	1.52146	0.128145	0.999866	5.81156e-05
FBgn0033993	8.16155	0.369121	0.264165	1.39731	0.162319	0.999866	5.81156e-05
FBgn0030441	196.222	0.368841	0.272774	1.35219	0.176316	0.999866	5.81156e-05
FBgn0001987	111.959	0.368789	0.227369	1.62198	0.104808	0.999866	5.81156e-05
FBgn0039415	6.38742	0.36838	0.254817	1.44566	0.148271	0.999866	5.81156e-05
FBgn0015075	111.364	0.368358	0.224773	1.6388	0.101255	0.999866	5.81156e-05
FBgn0263761	80.5771	0.368308	0.264688	1.39148	0.164081	0.999866	5.81156e-05
FBgn0036846	33.2615	0.368298	0.270923	1.35942	0.174014	0.999866	5.81156e-05
FBgn0046706	31.763	0.368275	0.264037	1.39478	0.163081	0.999866	5.81156e-05
FBgn0267425	9.96082	0.368111	0.259112	1.42066	0.155415	0.999866	5.81156e-05
FBgn0032914	11.6882	0.367321	0.269092	1.36504	0.172242	0.999866	5.81156e-05
FBgn0036745	251.186	0.367057	0.213539	1.71893	0.0856276	0.999866	5.81156e-05
FBgn0086448	22.4093	0.366532	0.271981	1.34764	0.177774	0.999866	5.81156e-05
FBgn0054054	30.78	0.366479	0.268035	1.36728	0.171537	0.999866	5.81156e-05
FBgn0267160	13.1578	0.366282	0.270379	1.3547	0.175514	0.999866	5.81156e-05
FBgn0053252	82.9706	0.365847	0.273643	1.33695	0.181238	0.999866	5.81156e-05
FBgn0053080	106.928	0.365806	0.268315	1.36335	0.172774	0.999866	5.81156e-05
FBgn0265101	426.437	0.365776	0.240393	1.52158	0.128115	0.999866	5.81156e-05
FBgn0031558	2644.7	0.365465	0.248895	1.46835	0.14201	0.999866	5.81156e-05
FBgn0037670	42.0265	0.365457	0.256124	1.42687	0.153617	0.999866	5.81156e-05
FBgn0264553	32.6483	0.365163	0.273511	1.3351	0.181845	0.999866	5.81156e-05
FBgn0030418	57.84	0.364876	0.248107	1.47064	0.141389	0.999866	5.81156e-05
FBgn0259949	163.914	0.364153	0.236645	1.53882	0.123849	0.999866	5.81156e-05
FBgn0052971	83.5144	0.364143	0.274377	1.32716	0.184455	0.999866	5.81156e-05
FBgn0263401	13.4588	0.363962	0.272951	1.33343	0.182391	0.999866	5.81156e-05
FBgn0040735	965.504	0.363749	0.261931	1.38872	0.164918	0.999866	5.81156e-05
FBgn0033273	22.6431	0.36321	0.274811	1.32167	0.186278	0.999866	5.81156e-05
FBgn0033458	4.86161	0.363171	0.244134	1.48759	0.13686	0.999866	5.81156e-05
FBgn0040506	4.44334	0.363061	0.232718	1.56009	0.118738	0.999866	5.81156e-05
FBgn0033135	28.5336	0.362582	0.270352	1.34115	0.179873	0.999866	5.81156e-05
FBgn0262535	74.0267	0.362532	0.268448	1.35048	0.176864	0.999866	5.81156e-05
FBgn0262980	32.5253	0.362443	0.268613	1.34931	0.177237	0.999866	5.81156e-05
FBgn0085479	160.441	0.362124	0.237534	1.52452	0.12738	0.999866	5.81156e-05
FBgn0050009	5.46501	0.362001	0.237034	1.52721	0.126709	0.999866	5.81156e-05
FBgn0051111	21.7003	0.361967	0.274335	1.31943	0.187024	0.999866	5.81156e-05
FBgn0039006	63.9119	0.361795	0.23938	1.51139	0.13069	0.999866	5.81156e-05
FBgn0005619	12.1525	0.361468	0.266719	1.35524	0.17534	0.999866	5.81156e-05
FBgn0037560	78.4227	0.360841	0.274617	1.31398	0.188852	0.999866	5.81156e-05
FBgn0250831	1469.06	0.360445	0.225708	1.59695	0.110276	0.999866	5.81156e-05
FBgn0266739	26.0308	0.360329	0.270801	1.3306	0.183319	0.999866	5.81156e-05
FBgn0003312	9.0127	0.360184	0.251623	1.43145	0.152303	0.999866	5.81156e-05
FBgn0260789	41.1271	0.360059	0.266341	1.35187	0.176416	0.999866	5.81156e-05
FBgn0052506	80.0686	0.360029	0.238918	1.50692	0.131832	0.999866	5.81156e-05
FBgn0030766	80.7661	0.359776	0.248129	1.44996	0.14707	0.999866	5.81156e-05
FBgn0030482	942.711	0.359535	0.187924	1.9132	0.0557226	0.999866	5.81156e-05
FBgn0053494	407.424	0.358699	0.198515	1.80692	0.0707753	0.999866	5.81156e-05
FBgn0262880	55.9596	0.358548	0.263733	1.35951	0.173985	0.999866	5.81156e-05
FBgn0001965	42.6431	0.358478	0.272484	1.3156	0.18831	0.999866	5.81156e-05
FBgn0035902	15.9924	0.358412	0.274834	1.3041	0.192198	0.999866	5.81156e-05
FBgn0264617	30.044	0.357977	0.267904	1.33621	0.18148	0.999866	5.81156e-05
FBgn0032338	29.6934	0.357853	0.271159	1.31972	0.186929	0.999866	5.81156e-05
FBgn0262631	43.3981	0.357527	0.270495	1.32175	0.186251	0.999866	5.81156e-05
FBgn0005198	28.8065	0.357344	0.274834	1.30022	0.193526	0.999866	5.81156e-05
FBgn0039129	112.788	0.356393	0.264839	1.34569	0.178401	0.999866	5.81156e-05
FBgn0013279	21.2649	0.355912	0.274503	1.29657	0.194779	0.999866	5.81156e-05
FBgn0040814	233.073	0.355065	0.239974	1.4796	0.138981	0.999866	5.81156e-05
FBgn0036062	24.5675	0.354843	0.274832	1.29113	0.19666	0.999866	5.81156e-05
FBgn0037031	28.1697	0.354573	0.27353	1.29628	0.194877	0.999866	5.81156e-05
FBgn0052544	18.5035	0.354422	0.27173	1.30431	0.192126	0.999866	5.81156e-05
FBgn0000119	26.8522	0.353628	0.273745	1.29182	0.196421	0.999866	5.81156e-05
FBgn0267456	6.4939	0.353572	0.240388	1.47084	0.141335	0.999866	5.81156e-05
FBgn0036922	28.0831	0.35329	0.273913	1.28979	0.197123	0.999866	5.81156e-05
FBgn0011581	107.541	0.353265	0.245858	1.43687	0.150756	0.999866	5.81156e-05
FBgn0053558	55.1798	0.352594	0.25156	1.40163	0.161025	0.999866	5.81156e-05
FBgn0000996	23.7767	0.352231	0.273959	1.28571	0.198546	0.999866	5.81156e-05
FBgn0043530	6158.1	0.352208	0.259871	1.35532	0.175315	0.999866	5.81156e-05
FBgn0015544	50.6073	0.352095	0.261478	1.34656	0.178123	0.999866	5.81156e-05
FBgn0030836	24.2415	0.351897	0.271859	1.29441	0.195524	0.999866	5.81156e-05
FBgn0264473	31.4952	0.35166	0.274778	1.27979	0.200618	0.999866	5.81156e-05
FBgn0264746	4.62871	0.351622	0.22291	1.57742	0.1147	0.999866	5.81156e-05
FBgn0030319	341.343	0.351548	0.234802	1.49721	0.134338	0.999866	5.81156e-05
FBgn0266369	212.393	0.35153	0.202629	1.73485	0.0827679	0.999866	5.81156e-05
FBgn0044817	5.84061	0.350844	0.204903	1.71224	0.0868521	0.999866	5.81156e-05
FBgn0040104	53.3679	0.350781	0.253025	1.38635	0.16564	0.999866	5.81156e-05
FBgn0024191	45.2511	0.350686	0.258321	1.35756	0.174604	0.999866	5.81156e-05
FBgn0001112	201.784	0.350449	0.234386	1.49518	0.134869	0.999866	5.81156e-05
FBgn0031306	120.647	0.350427	0.262599	1.33446	0.182055	0.999866	5.81156e-05
FBgn0034265	58.6402	0.350415	0.24269	1.44388	0.148773	0.999866	5.81156e-05
FBgn0037617	113.119	0.350229	0.260805	1.34288	0.179312	0.999866	5.81156e-05
FBgn0033467	43.4555	0.350219	0.255832	1.36894	0.171018	0.999866	5.81156e-05
FBgn0039376	144.328	0.35017	0.261079	1.34124	0.179842	0.999866	5.81156e-05
FBgn0028944	38.4719	0.349549	0.274009	1.27569	0.202067	0.999866	5.81156e-05
FBgn0054039	40.287	0.349511	0.264513	1.32134	0.186388	0.999866	5.81156e-05
FBgn0004860	20.9629	0.349373	0.274792	1.27141	0.203583	0.999866	5.81156e-05
FBgn0261060	2217.63	0.349368	0.266922	1.30888	0.190576	0.999866	5.81156e-05
FBgn0029952	179.407	0.349323	0.270903	1.28948	0.197232	0.999866	5.81156e-05
FBgn0265048	108.938	0.348824	0.242533	1.43825	0.150362	0.999866	5.81156e-05
FBgn0051638	26.9475	0.34874	0.266151	1.31031	0.190092	0.999866	5.81156e-05
FBgn0031070	33.0187	0.348558	0.265105	1.31479	0.188579	0.999866	5.81156e-05
FBgn0037855	70.8346	0.348537	0.243261	1.43277	0.151924	0.999866	5.81156e-05
FBgn0003255	10.251	0.348346	0.25132	1.38607	0.165727	0.999866	5.81156e-05
FBgn0086611	6.91991	0.348144	0.25911	1.34361	0.179073	0.999866	5.81156e-05
FBgn0023489	28.0323	0.347746	0.27214	1.27782	0.201312	0.999866	5.81156e-05
FBgn0027574	42.6289	0.347685	0.259045	1.34218	0.179537	0.999866	5.81156e-05
FBgn0034437	27.1459	0.347438	0.273515	1.27027	0.203988	0.999866	5.81156e-05
FBgn0032782	155.749	0.347351	0.242952	1.42971	0.1528	0.999866	5.81156e-05
FBgn0034246	83.7458	0.347339	0.2384	1.45696	0.145128	0.999866	5.81156e-05
FBgn0013690	175.722	0.347282	0.269179	1.29015	0.196999	0.999866	5.81156e-05
FBgn0034151	17.1201	0.347188	0.274129	1.26652	0.205328	0.999866	5.81156e-05
FBgn0264843	264.906	0.347132	0.259503	1.33768	0.181	0.999866	5.81156e-05
FBgn0035065	17.9726	0.347117	0.274575	1.2642	0.206159	0.999866	5.81156e-05
FBgn0019990	44.5783	0.346897	0.253766	1.367	0.171627	0.999866	5.81156e-05
FBgn0053508	6.3078	0.346724	0.244237	1.41962	0.155718	0.999866	5.81156e-05
FBgn0013676	29554.6	0.346404	0.265327	1.30557	0.191698	0.999866	5.81156e-05
FBgn0000592	3589.59	0.345971	0.180185	1.92009	0.0548466	0.999866	5.81156e-05
FBgn0036503	19.7443	0.345927	0.273625	1.26424	0.206145	0.999866	5.81156e-05
FBgn0032147	141.506	0.345824	0.229152	1.50914	0.131262	0.999866	5.81156e-05
FBgn0260742	86.3862	0.345297	0.248354	1.39034	0.164425	0.999866	5.81156e-05
FBgn0266853	51.5167	0.345227	0.265757	1.29903	0.193932	0.999866	5.81156e-05
FBgn0036570	36.814	0.344913	0.256612	1.34411	0.178914	0.999866	5.81156e-05
FBgn0022224	209.254	0.34466	0.224061	1.53824	0.12399	0.999866	5.81156e-05
FBgn0267978	39.2517	0.344382	0.274118	1.25633	0.208996	0.999866	5.81156e-05
FBgn0259098	30.978	0.344133	0.27196	1.26538	0.205734	0.999866	5.81156e-05
FBgn0028936	40.7037	0.343502	0.258276	1.32998	0.183524	0.999866	5.81156e-05
FBgn0030817	79.7546	0.343081	0.249798	1.37343	0.169617	0.999866	5.81156e-05
FBgn0040005	123.391	0.342891	0.257	1.33421	0.182136	0.999866	5.81156e-05
FBgn0037290	221.908	0.342846	0.238406	1.43808	0.150412	0.999866	5.81156e-05
FBgn0051230	133.628	0.342077	0.26847	1.27417	0.202603	0.999866	5.81156e-05
FBgn0051482	226.556	0.341953	0.273816	1.24884	0.211723	0.999866	5.81156e-05
FBgn0000448	27.0146	0.341942	0.273688	1.24938	0.211525	0.999866	5.81156e-05
FBgn0037151	33.6364	0.341664	0.269867	1.26605	0.205496	0.999866	5.81156e-05
FBgn0035193	6.40463	0.341543	0.242987	1.4056	0.159842	0.999866	5.81156e-05
FBgn0047338	670.625	0.34088	0.264057	1.29093	0.196727	0.999866	5.81156e-05
FBgn0026737	103.464	0.340405	0.231779	1.46866	0.141925	0.999866	5.81156e-05
FBgn0032921	102.702	0.340392	0.221395	1.53749	0.124174	0.999866	5.81156e-05
FBgn0265425	10.6389	0.340279	0.240612	1.41422	0.157296	0.999866	5.81156e-05
FBgn0262962	34.5155	0.340088	0.267944	1.26925	0.204352	0.999866	5.81156e-05
FBgn0038398	135.006	0.339985	0.212039	1.60341	0.108844	0.999866	5.81156e-05
FBgn0259936	66.5571	0.339457	0.242515	1.39974	0.161592	0.999866	5.81156e-05
FBgn0011987	2.92553	0.339267	0.206204	1.6453	0.0999089	0.999866	5.81156e-05
FBgn0267710	13.9309	0.339085	0.256555	1.32169	0.186272	0.999866	5.81156e-05
FBgn0036772	40.527	0.338973	0.273623	1.23883	0.215407	0.999866	5.81156e-05
FBgn0261881	114.633	0.338811	0.233598	1.4504	0.146947	0.999866	5.81156e-05
FBgn0265739	1207.47	0.338542	0.255982	1.32252	0.185994	0.999866	5.81156e-05
FBgn0039031	316.166	0.338455	0.242422	1.39614	0.162671	0.999866	5.81156e-05
FBgn0039766	90.9283	0.338446	0.234337	1.44427	0.148662	0.999866	5.81156e-05
FBgn0267123	5.11511	0.338183	0.221805	1.52469	0.127337	0.999866	5.81156e-05
FBgn0039889	245.75	0.337797	0.221936	1.52205	0.127998	0.999866	5.81156e-05
FBgn0259957	49.797	0.337686	0.255766	1.32029	0.186737	0.999866	5.81156e-05
FBgn0262989	33.9478	0.337072	0.269172	1.25225	0.210477	0.999866	5.81156e-05
FBgn0035290	52.7512	0.336813	0.255915	1.31611	0.188137	0.999866	5.81156e-05
FBgn0039966	53.6215	0.336742	0.248516	1.35501	0.175413	0.999866	5.81156e-05
FBgn0013762	106.395	0.336658	0.230466	1.46077	0.144078	0.999866	5.81156e-05
FBgn0052706	30.5712	0.336458	0.265936	1.26518	0.205806	0.999866	5.81156e-05
FBgn0036775	61.3221	0.336332	0.244315	1.37663	0.168626	0.999866	5.81156e-05
FBgn0032516	75.9683	0.335934	0.267939	1.25377	0.209926	0.999866	5.81156e-05
FBgn0054034	831.916	0.335838	0.244203	1.37524	0.169057	0.999866	5.81156e-05
FBgn0263500	12.0262	0.335591	0.269068	1.24723	0.212313	0.999866	5.81156e-05
FBgn0033453	62.9827	0.33559	0.247935	1.35354	0.175884	0.999866	5.81156e-05
FBgn0263084	27.097	0.335294	0.274324	1.22225	0.221611	0.999866	5.81156e-05
FBgn0004367	8.56243	0.335153	0.25966	1.29074	0.196794	0.999866	5.81156e-05
FBgn0261853	6350.53	0.334565	0.243413	1.37447	0.169295	0.999866	5.81156e-05
FBgn0031268	76.4968	0.334464	0.233281	1.43374	0.151646	0.999866	5.81156e-05
FBgn0040732	671.737	0.334439	0.261383	1.2795	0.200722	0.999866	5.81156e-05
FBgn0034796	97.8744	0.334122	0.252314	1.32423	0.185427	0.999866	5.81156e-05
FBgn0026175	52.845	0.333519	0.263293	1.26672	0.205254	0.999866	5.81156e-05
FBgn0037572	24.2398	0.333102	0.251509	1.32441	0.185366	0.999866	5.81156e-05
FBgn0032810	164.619	0.332796	0.231012	1.4406	0.149698	0.999866	5.81156e-05
FBgn0002878	6.5467	0.332792	0.254365	1.30832	0.190763	0.999866	5.81156e-05
FBgn0039269	93.7824	0.332093	0.253707	1.30896	0.190548	0.999866	5.81156e-05
FBgn0264548	3.3741	0.331746	0.207455	1.59912	0.109794	0.999866	5.81156e-05
FBgn0039867	46.4488	0.331641	0.268555	1.23491	0.216865	0.999866	5.81156e-05
FBgn0036730	45.3426	0.33149	0.274833	1.20615	0.227758	0.999866	5.81156e-05
FBgn0034913	221.654	0.331324	0.236852	1.39887	0.161853	0.999866	5.81156e-05
FBgn0034438	34.9958	0.331312	0.274805	1.20563	0.227961	0.999866	5.81156e-05
FBgn0262148	7.19881	0.331282	0.253799	1.30529	0.191793	0.999866	5.81156e-05
FBgn0265106	34.5903	0.331271	0.274654	1.20614	0.227763	0.999866	5.81156e-05
FBgn0033770	68.3116	0.331079	0.253342	1.30685	0.191265	0.999866	5.81156e-05
FBgn0051807	38.3183	0.331071	0.263187	1.25793	0.208417	0.999866	5.81156e-05
FBgn0262010	118.008	0.330948	0.27461	1.20516	0.228143	0.999866	5.81156e-05
FBgn0038966	38.2976	0.330866	0.265808	1.24476	0.213221	0.999866	5.81156e-05
FBgn0032663	6.75973	0.329723	0.257223	1.28186	0.199893	0.999866	5.81156e-05
FBgn0035754	38.8572	0.329644	0.271151	1.21572	0.224091	0.999866	5.81156e-05
FBgn0038461	204.042	0.329566	0.207611	1.58742	0.112417	0.999866	5.81156e-05
FBgn0027509	50.871	0.329429	0.262766	1.25369	0.209953	0.999866	5.81156e-05
FBgn0001255	8.56181	0.329427	0.261727	1.25866	0.208152	0.999866	5.81156e-05
FBgn0029756	47.0084	0.32932	0.271658	1.21226	0.225413	0.999866	5.81156e-05
FBgn0015831	207.17	0.3288	0.241326	1.36247	0.173049	0.999866	5.81156e-05
FBgn0035120	51.912	0.328768	0.268136	1.22612	0.220153	0.999866	5.81156e-05
FBgn0021872	1115.3	0.328578	0.231835	1.41729	0.156398	0.999866	5.81156e-05
FBgn0040551	482.916	0.328544	0.257054	1.27811	0.201211	0.999866	5.81156e-05
FBgn0000317	33.9035	0.327924	0.267864	1.22422	0.220869	0.999866	5.81156e-05
FBgn0038424	141.018	0.327829	0.234694	1.39684	0.162461	0.999866	5.81156e-05
FBgn0036890	14.9	0.326989	0.272167	1.20143	0.229585	0.999866	5.81156e-05
FBgn0000071	4.81039	0.326684	0.22146	1.47513	0.140177	0.999866	5.81156e-05
FBgn0015245	1336.53	0.326642	0.212079	1.54019	0.123514	0.999866	5.81156e-05
FBgn0037619	17.2418	0.326292	0.274826	1.18727	0.235121	0.999866	5.81156e-05
FBgn0035325	43.6568	0.325886	0.265896	1.22561	0.220345	0.999866	5.81156e-05
FBgn0035449	37.3582	0.32556	0.262971	1.23801	0.215713	0.999866	5.81156e-05
FBgn0040972	124.496	0.325522	0.258789	1.25787	0.20844	0.999866	5.81156e-05
FBgn0052259	48.1527	0.325509	0.271584	1.19856	0.230699	0.999866	5.81156e-05
FBgn0033448	945.006	0.32488	0.200308	1.6219	0.104825	0.999866	5.81156e-05
FBgn0034430	93.3538	0.324772	0.247944	1.30986	0.190243	0.999866	5.81156e-05
FBgn0031607	98.4708	0.324617	0.226373	1.43399	0.151574	0.999866	5.81156e-05
FBgn0035873	20.2941	0.324087	0.269593	1.20213	0.229312	0.999866	5.81156e-05
FBgn0036815	33.7154	0.324049	0.267048	1.21345	0.224957	0.999866	5.81156e-05
FBgn0015520	47.769	0.324029	0.266297	1.2168	0.223681	0.999866	5.81156e-05
FBgn0266780	11.1107	0.32398	0.264076	1.22684	0.219881	0.999866	5.81156e-05
FBgn0085229	1046.17	0.323785	0.191701	1.68901	0.091217	0.999866	5.81156e-05
FBgn0038655	586.5	0.323731	0.201337	1.6079	0.107856	0.999866	5.81156e-05
FBgn0038166	104.162	0.323664	0.252766	1.28049	0.200373	0.999866	5.81156e-05
FBgn0260393	43.5513	0.323539	0.26579	1.21727	0.2235	0.999866	5.81156e-05
FBgn0030356	724.003	0.322932	0.263791	1.2242	0.220877	0.999866	5.81156e-05
FBgn0262624	16.7463	0.322683	0.264168	1.22151	0.221893	0.999866	5.81156e-05
FBgn0030346	79.4183	0.322322	0.247531	1.30215	0.192866	0.999866	5.81156e-05
FBgn0026374	67.8473	0.322136	0.250613	1.28539	0.198656	0.999866	5.81156e-05
FBgn0087012	73.2475	0.321648	0.255067	1.26103	0.207297	0.999866	5.81156e-05
FBgn0004406	19.8307	0.321644	0.274512	1.17169	0.241321	0.999866	5.81156e-05
FBgn0053229	306.145	0.321622	0.209005	1.53883	0.123847	0.999866	5.81156e-05
FBgn0264885	6.13882	0.321505	0.228526	1.40686	0.159468	0.999866	5.81156e-05
FBgn0267563	14.9452	0.321058	0.273043	1.17585	0.239653	0.999866	5.81156e-05
FBgn0086855	75.5758	0.321032	0.246884	1.30033	0.193486	0.999866	5.81156e-05
FBgn0001230	213.792	0.320988	0.22631	1.41835	0.156087	0.999866	5.81156e-05
FBgn0053218	115.177	0.320769	0.274833	1.16714	0.243153	0.999866	5.81156e-05
FBgn0011296	1553.41	0.320745	0.212544	1.50907	0.131281	0.999866	5.81156e-05
FBgn0001990	23.3441	0.320318	0.272703	1.1746	0.240154	0.999866	5.81156e-05
FBgn0036994	38.478	0.320069	0.26381	1.21326	0.225031	0.999866	5.81156e-05
FBgn0034512	5150.94	0.320001	0.239657	1.33525	0.181795	0.999866	5.81156e-05
FBgn0262981	46.01	0.319977	0.264444	1.21	0.22628	0.999866	5.81156e-05
FBgn0266099	10.6472	0.319954	0.25121	1.27365	0.202787	0.999866	5.81156e-05
FBgn0261387	160.037	0.319779	0.215787	1.48192	0.138361	0.999866	5.81156e-05
FBgn0054010	18.9812	0.319778	0.27307	1.17105	0.24158	0.999866	5.81156e-05
FBgn0261989	441.013	0.319637	0.197935	1.61485	0.106342	0.999866	5.81156e-05
FBgn0001225	1136.14	0.319612	0.194973	1.63926	0.101159	0.999866	5.81156e-05
FBgn0261270	203.038	0.319493	0.237917	1.34287	0.179313	0.999866	5.81156e-05
FBgn0036964	53.4644	0.319486	0.257702	1.23975	0.215068	0.999866	5.81156e-05
FBgn0034614	12.1236	0.318831	0.259561	1.22834	0.219318	0.999866	5.81156e-05
FBgn0028932	69.7946	0.318817	0.244486	1.30403	0.192223	0.999866	5.81156e-05
FBgn0013749	845.102	0.318138	0.18708	1.70055	0.0890283	0.999866	5.81156e-05
FBgn0283461	630.205	0.318043	0.225544	1.41011	0.158506	0.999866	5.81156e-05
FBgn0086057	11.9935	0.31802	0.233747	1.36053	0.173663	0.999866	5.81156e-05
FBgn0036575	22.5568	0.317816	0.272837	1.16485	0.244078	0.999866	5.81156e-05
FBgn0264567	442.306	0.317506	0.201105	1.57881	0.114381	0.999866	5.81156e-05
FBgn0003430	20.4998	0.317251	0.274552	1.15552	0.247877	0.999866	5.81156e-05
FBgn0030615	27.8485	0.317227	0.267966	1.18384	0.236478	0.999866	5.81156e-05
FBgn0040602	7.89527	0.317195	0.248747	1.27517	0.202248	0.999866	5.81156e-05
FBgn0262360	54.8362	0.317058	0.2577	1.23033	0.218572	0.999866	5.81156e-05
FBgn0028399	376.941	0.316526	0.266048	1.18973	0.234152	0.999866	5.81156e-05
FBgn0261456	32.8584	0.31645	0.268834	1.17712	0.239147	0.999866	5.81156e-05
FBgn0031174	91.9209	0.31639	0.230576	1.37217	0.170009	0.999866	5.81156e-05
FBgn0050085	3.13105	0.316336	0.201877	1.56697	0.117121	0.999866	5.81156e-05
FBgn0024991	36.1886	0.316232	0.263831	1.19861	0.230678	0.999866	5.81156e-05
FBgn0034054	78.8998	0.316201	0.24846	1.27264	0.203145	0.999866	5.81156e-05
FBgn0031893	98.424	0.315918	0.238329	1.32555	0.184989	0.999866	5.81156e-05
FBgn0085192	106.035	0.315883	0.244141	1.29386	0.195715	0.999866	5.81156e-05
FBgn0021796	60.5754	0.315728	0.269505	1.17151	0.241393	0.999866	5.81156e-05
FBgn0038769	18.1519	0.315693	0.274834	1.14867	0.250693	0.999866	5.81156e-05
FBgn0051609	176.546	0.315606	0.256564	1.23013	0.21865	0.999866	5.81156e-05
FBgn0026417	17.0621	0.315344	0.274681	1.14804	0.250953	0.999866	5.81156e-05
FBgn0061492	444.707	0.315173	0.22413	1.40621	0.159662	0.999866	5.81156e-05
FBgn0035690	37.4183	0.315129	0.267084	1.17988	0.238047	0.999866	5.81156e-05
FBgn0050026	119.398	0.315046	0.226205	1.39275	0.163697	0.999866	5.81156e-05
FBgn0004872	8.39504	0.315028	0.251379	1.2532	0.210132	0.999866	5.81156e-05
FBgn0054051	546.565	0.314682	0.199412	1.57805	0.114554	0.999866	5.81156e-05
FBgn0034659	113.155	0.314676	0.25809	1.21925	0.222751	0.999866	5.81156e-05
FBgn0266745	10.922	0.314251	0.253527	1.23952	0.215153	0.999866	5.81156e-05
FBgn0037742	65.211	0.314228	0.245963	1.27754	0.201411	0.999866	5.81156e-05
FBgn0032154	21.0892	0.314205	0.272851	1.15156	0.249502	0.999866	5.81156e-05
FBgn0265367	40.1125	0.31392	0.265806	1.18101	0.237597	0.999866	5.81156e-05
FBgn0029639	7.96718	0.313837	0.224291	1.39924	0.161741	0.999866	5.81156e-05
FBgn0036843	89.7289	0.313557	0.253039	1.23917	0.215284	0.999866	5.81156e-05
FBgn0031495	134.09	0.313495	0.228499	1.37198	0.17007	0.999866	5.81156e-05
FBgn0262717	29.7739	0.313106	0.274834	1.13925	0.254598	0.999866	5.81156e-05
FBgn0038076	10.2363	0.312999	0.270773	1.15595	0.247703	0.999866	5.81156e-05
FBgn0265339	5.8671	0.312985	0.237722	1.3166	0.187973	0.999866	5.81156e-05
FBgn0036842	67.0994	0.312711	0.239014	1.30834	0.190759	0.999866	5.81156e-05
FBgn0036147	55.5385	0.312701	0.250313	1.24924	0.211577	0.999866	5.81156e-05
FBgn0051704	1193.49	0.312369	0.207887	1.50259	0.132945	0.999866	5.81156e-05
FBgn0039916	7.91447	0.312287	0.247933	1.25956	0.207827	0.999866	5.81156e-05
FBgn0085410	13.8682	0.312238	0.272049	1.14773	0.251081	0.999866	5.81156e-05
FBgn0260238	3.85606	0.312205	0.22555	1.38419	0.166299	0.999866	5.81156e-05
FBgn0262163	6.69715	0.312184	0.257467	1.21252	0.225315	0.999866	5.81156e-05
FBgn0085345	51.14	0.312053	0.265706	1.17443	0.240224	0.999866	5.81156e-05
FBgn0052528	104.741	0.312034	0.258235	1.20833	0.226919	0.999866	5.81156e-05
FBgn0039313	534.502	0.311944	0.227802	1.36937	0.170885	0.999866	5.81156e-05
FBgn0031562	125.402	0.311586	0.274766	1.13401	0.256792	0.999866	5.81156e-05
FBgn0266985	16.8723	0.311354	0.274712	1.13338	0.257053	0.999866	5.81156e-05
FBgn0030642	41.0376	0.31118	0.274251	1.13466	0.25652	0.999866	5.81156e-05
FBgn0030484	807.394	0.311004	0.205355	1.51447	0.129906	0.999866	5.81156e-05
FBgn0035243	95.3509	0.310737	0.234184	1.32689	0.184545	0.999866	5.81156e-05
FBgn0052107	33.2652	0.310634	0.266281	1.16656	0.243387	0.999866	5.81156e-05
FBgn0262616	35.959	0.310529	0.274834	1.12988	0.258527	0.999866	5.81156e-05
FBgn0037838	14.3975	0.310483	0.274681	1.13034	0.258332	0.999866	5.81156e-05
FBgn0010342	36.8055	0.309567	0.260089	1.19023	0.233955	0.999866	5.81156e-05
FBgn0031604	57.9938	0.30956	0.244489	1.26615	0.205459	0.999866	5.81156e-05
FBgn0013675	81832	0.309385	0.223578	1.38379	0.166422	0.999866	5.81156e-05
FBgn0039411	9.22353	0.309275	0.267127	1.15778	0.246952	0.999866	5.81156e-05
FBgn0265041	68.7934	0.309139	0.273088	1.13201	0.257629	0.999866	5.81156e-05
FBgn0003567	65.4882	0.308984	0.265463	1.16394	0.244448	0.999866	5.81156e-05
FBgn0020518	1.99339	0.308745	0.173876	1.77566	0.0757887	0.999866	5.81156e-05
FBgn0052039	221.357	0.308695	0.237851	1.29785	0.194339	0.999866	5.81156e-05
FBgn0004554	7.27165	0.308675	0.261181	1.18184	0.237268	0.999866	5.81156e-05
FBgn0283652	38.2205	0.308405	0.26265	1.17421	0.240313	0.999866	5.81156e-05
FBgn0003459	18.9406	0.308284	0.274815	1.12179	0.261952	0.999866	5.81156e-05
FBgn0262022	185.112	0.30828	0.226035	1.36386	0.172611	0.999866	5.81156e-05
FBgn0033303	3.9162	0.308224	0.211061	1.46036	0.144192	0.999866	5.81156e-05
FBgn0051907	105.036	0.307941	0.273699	1.12511	0.260543	0.999866	5.81156e-05
FBgn0050431	67.8549	0.307851	0.26342	1.16867	0.242537	0.999866	5.81156e-05
FBgn0036350	9.40714	0.307759	0.255197	1.20596	0.227831	0.999866	5.81156e-05
FBgn0050090	15.8721	0.307749	0.269246	1.143	0.253039	0.999866	5.81156e-05
FBgn0032740	209.462	0.307296	0.244023	1.25929	0.207926	0.999866	5.81156e-05
FBgn0264341	8.31746	0.307274	0.254668	1.20657	0.227599	0.999866	5.81156e-05
FBgn0042134	306.294	0.307248	0.199696	1.53858	0.123907	0.999866	5.81156e-05
FBgn0003248	137.584	0.307227	0.233919	1.31339	0.189051	0.999866	5.81156e-05
FBgn0039969	1101.37	0.307215	0.193353	1.58888	0.112087	0.999866	5.81156e-05
FBgn0037916	15.5085	0.306015	0.267404	1.14439	0.252462	0.999866	5.81156e-05
FBgn0040609	2057.86	0.306004	0.242033	1.26431	0.206119	0.999866	5.81156e-05
FBgn0030449	234.386	0.305899	0.216675	1.41178	0.158013	0.999866	5.81156e-05
FBgn0052006	13.2398	0.305594	0.27249	1.12149	0.26208	0.999866	5.81156e-05
FBgn0266325	8.79661	0.305333	0.25429	1.20073	0.229858	0.999866	5.81156e-05
FBgn0051870	485.281	0.305258	0.274351	1.11266	0.265856	0.999866	5.81156e-05
FBgn0032363	72.5376	0.305232	0.249351	1.22411	0.220913	0.999866	5.81156e-05
FBgn0260868	8.93682	0.305077	0.255907	1.19214	0.233207	0.999866	5.81156e-05
FBgn0032515	328.693	0.304941	0.221545	1.37643	0.168689	0.999866	5.81156e-05
FBgn0013305	474.333	0.304553	0.226151	1.34668	0.178082	0.999866	5.81156e-05
FBgn0005670	171.453	0.304472	0.266036	1.14448	0.252426	0.999866	5.81156e-05
FBgn0039404	188.578	0.30447	0.203673	1.49489	0.134942	0.999866	5.81156e-05
FBgn0031860	175.328	0.304401	0.212075	1.43535	0.151189	0.999866	5.81156e-05
FBgn0031598	91.7626	0.304359	0.243191	1.25152	0.210746	0.999866	5.81156e-05
FBgn0051358	2.95809	0.303886	0.197128	1.54157	0.123178	0.999866	5.81156e-05
FBgn0259737	12.5129	0.303524	0.263833	1.15044	0.249964	0.999866	5.81156e-05
FBgn0261507	15.7449	0.303342	0.272375	1.11369	0.265411	0.999866	5.81156e-05
FBgn0040519	3132.01	0.303077	0.236245	1.28289	0.199531	0.999866	5.81156e-05
FBgn0013770	1820.09	0.303051	0.228834	1.32433	0.185394	0.999866	5.81156e-05
FBgn0030805	14.0264	0.302863	0.272884	1.10986	0.267059	0.999866	5.81156e-05
FBgn0261014	1754.29	0.302635	0.215531	1.40414	0.160278	0.999866	5.81156e-05
FBgn0037571	183.307	0.302582	0.216298	1.39891	0.161839	0.999866	5.81156e-05
FBgn0024196	791.877	0.302559	0.21358	1.4166	0.156598	0.999866	5.81156e-05
FBgn0032652	137.96	0.302325	0.245045	1.23375	0.217295	0.999866	5.81156e-05
FBgn0033623	112.538	0.302235	0.222722	1.357	0.17478	0.999866	5.81156e-05
FBgn0015035	254.364	0.301787	0.253053	1.19259	0.233031	0.999866	5.81156e-05
FBgn0033845	63.1655	0.301735	0.254763	1.18437	0.236266	0.999866	5.81156e-05
FBgn0035158	40.4194	0.301589	0.259982	1.16004	0.246034	0.999866	5.81156e-05
FBgn0036437	482.777	0.301565	0.234424	1.28641	0.198301	0.999866	5.81156e-05
FBgn0262982	170.64	0.301168	0.251268	1.19859	0.230686	0.999866	5.81156e-05
FBgn0052207	246.926	0.300878	0.26349	1.1419	0.253497	0.999866	5.81156e-05
FBgn0264875	4.46201	0.300679	0.221718	1.35614	0.175056	0.999866	5.81156e-05
FBgn0041717	9.2069	0.300671	0.25711	1.16942	0.242233	0.999866	5.81156e-05
FBgn0019932	129.333	0.300025	0.266336	1.12649	0.259959	0.999866	5.81156e-05
FBgn0032444	751.418	0.299978	0.246505	1.21692	0.223633	0.999866	5.81156e-05
FBgn0069969	29.481	0.299946	0.274778	1.09159	0.275012	0.999866	5.81156e-05
FBgn0267254	28.3435	0.299723	0.274834	1.09056	0.275467	0.999866	5.81156e-05
FBgn0266619	9.85416	0.299372	0.270245	1.10778	0.267958	0.999866	5.81156e-05
FBgn0038002	111.336	0.299021	0.27472	1.08845	0.276395	0.999866	5.81156e-05
FBgn0035692	348.175	0.298794	0.202619	1.47466	0.140304	0.999866	5.81156e-05
FBgn0034925	100.926	0.298688	0.233375	1.27986	0.200593	0.999866	5.81156e-05
FBgn0259972	597.973	0.298484	0.240478	1.24121	0.214526	0.999866	5.81156e-05
FBgn0032390	57.6951	0.298327	0.246686	1.20934	0.226533	0.999866	5.81156e-05
FBgn0033257	21.5159	0.297753	0.274632	1.08419	0.278281	0.999866	5.81156e-05
FBgn0051515	112.024	0.297732	0.243228	1.22408	0.22092	0.999866	5.81156e-05
FBgn0025702	509.419	0.297649	0.212065	1.40357	0.160446	0.999866	5.81156e-05
FBgn0261437	116.027	0.29757	0.218348	1.36282	0.172938	0.999866	5.81156e-05
FBgn0034398	525.296	0.296797	0.240686	1.23313	0.217527	0.999866	5.81156e-05
FBgn0085191	3.44182	0.296792	0.206373	1.43813	0.150397	0.999866	5.81156e-05
FBgn0033755	135.954	0.296744	0.21957	1.35148	0.176543	0.999866	5.81156e-05
FBgn0037607	2789.32	0.296642	0.215919	1.37386	0.169486	0.999866	5.81156e-05
FBgn0262999	83.5681	0.296603	0.264163	1.1228	0.26152	0.999866	5.81156e-05
FBgn0038760	29.1452	0.296542	0.264976	1.11913	0.263085	0.999866	5.81156e-05
FBgn0050394	124.963	0.296533	0.223923	1.32426	0.185416	0.999866	5.81156e-05
FBgn0001276	67.7687	0.29645	0.245939	1.20538	0.228056	0.999866	5.81156e-05
FBgn0020304	347.363	0.296385	0.192773	1.53748	0.124175	0.999866	5.81156e-05
FBgn0030420	30.3546	0.296346	0.272147	1.08892	0.276189	0.999866	5.81156e-05
FBgn0036141	99.9896	0.296307	0.239217	1.23866	0.215473	0.999866	5.81156e-05
FBgn0051287	559.832	0.29619	0.271404	1.09132	0.275131	0.999866	5.81156e-05
FBgn0265148	48.2143	0.296063	0.270678	1.09378	0.274051	0.999866	5.81156e-05
FBgn0028292	54.434	0.295899	0.25997	1.13821	0.255034	0.999866	5.81156e-05
FBgn0039902	310.882	0.295527	0.198962	1.48535	0.137452	0.999866	5.81156e-05
FBgn0039941	76.9279	0.295444	0.231934	1.27383	0.202724	0.999866	5.81156e-05
FBgn0033196	113.306	0.295321	0.226151	1.30586	0.191602	0.999866	5.81156e-05
FBgn0011571	18.5014	0.29519	0.274108	1.07691	0.281519	0.999866	5.81156e-05
FBgn0033826	959.389	0.295082	0.25095	1.17586	0.23965	0.999866	5.81156e-05
FBgn0029825	41.8974	0.295026	0.263463	1.1198	0.262797	0.999866	5.81156e-05
FBgn0034590	56.3211	0.294863	0.251761	1.1712	0.241518	0.999866	5.81156e-05
FBgn0034598	109.419	0.29465	0.24141	1.22053	0.222262	0.999866	5.81156e-05
FBgn0250850	30.335	0.29443	0.269738	1.09154	0.275036	0.999866	5.81156e-05
FBgn0032067	35.5247	0.294179	0.272966	1.07771	0.281162	0.999866	5.81156e-05
FBgn0040333	63.7478	0.294092	0.241741	1.21656	0.223772	0.999866	5.81156e-05
FBgn0027496	362.45	0.294026	0.223001	1.31849	0.187338	0.999866	5.81156e-05
FBgn0027498	105.397	0.293993	0.244629	1.20179	0.229444	0.999866	5.81156e-05
FBgn0031314	36.3609	0.293712	0.269515	1.08978	0.27581	0.999866	5.81156e-05
FBgn0262604	12.3787	0.293679	0.267344	1.09851	0.271983	0.999866	5.81156e-05
FBgn0004106	33.0204	0.293508	0.274813	1.06803	0.285509	0.999866	5.81156e-05
FBgn0028394	234.91	0.293146	0.215068	1.36304	0.172871	0.999866	5.81156e-05
FBgn0031378	223.753	0.292965	0.214588	1.36525	0.172176	0.999866	5.81156e-05
FBgn0262731	109.54	0.292787	0.249715	1.17249	0.241002	0.999866	5.81156e-05
FBgn0250816	14.3088	0.292174	0.2654	1.10088	0.270949	0.999866	5.81156e-05
FBgn0032850	83.8188	0.292163	0.234289	1.24702	0.21239	0.999866	5.81156e-05
FBgn0015621	84.075	0.291962	0.269383	1.08382	0.278446	0.999866	5.81156e-05
FBgn0013706	12.0545	0.291878	0.268782	1.08593	0.277511	0.999866	5.81156e-05
FBgn0051687	17.505	0.291699	0.269924	1.08067	0.279843	0.999866	5.81156e-05
FBgn0031873	25.19	0.291686	0.273194	1.06769	0.285662	0.999866	5.81156e-05
FBgn0039623	52.4911	0.291118	0.26901	1.08218	0.279172	0.999866	5.81156e-05
FBgn0037297	108.082	0.290808	0.223034	1.30387	0.192276	0.999866	5.81156e-05
FBgn0038108	367.75	0.290682	0.208719	1.3927	0.163712	0.999866	5.81156e-05
FBgn0267179	2.29972	0.29045	0.192293	1.51045	0.130927	0.999866	5.81156e-05
FBgn0031677	100.139	0.289819	0.247463	1.17116	0.241535	0.999866	5.81156e-05
FBgn0029092	479.499	0.289264	0.20743	1.39451	0.163163	0.999866	5.81156e-05
FBgn0035087	1536.43	0.289249	0.264011	1.0956	0.273256	0.999866	5.81156e-05
FBgn0261627	57.1424	0.288871	0.2709	1.06634	0.28627	0.999866	5.81156e-05
FBgn0035209	49.456	0.288788	0.267153	1.08098	0.279704	0.999866	5.81156e-05
FBgn0000055	90.7445	0.288677	0.260475	1.10827	0.267745	0.999866	5.81156e-05
FBgn0046876	24.3966	0.28838	0.270895	1.06454	0.287083	0.999866	5.81156e-05
FBgn0264081	95.8906	0.28817	0.274835	1.04852	0.294398	0.999866	5.81156e-05
FBgn0034249	7.4696	0.287772	0.262739	1.09528	0.273395	0.999866	5.81156e-05
FBgn0266437	2.8968	0.287769	0.194896	1.47653	0.139802	0.999866	5.81156e-05
FBgn0042112	227.605	0.2876	0.232177	1.23871	0.215452	0.999866	5.81156e-05
FBgn0263464	8.82398	0.28726	0.260049	1.10464	0.269317	0.999866	5.81156e-05
FBgn0030425	358.38	0.28721	0.21438	1.33973	0.180334	0.999866	5.81156e-05
FBgn0038766	11.0943	0.287188	0.269336	1.06628	0.286296	0.999866	5.81156e-05
FBgn0036150	3.75313	0.287024	0.192292	1.49264	0.13553	0.999866	5.81156e-05
FBgn0015575	797.56	0.286537	0.220552	1.29918	0.193882	0.999866	5.81156e-05
FBgn0085190	209.467	0.286305	0.26609	1.07597	0.281939	0.999866	5.81156e-05
FBgn0266011	2.27188	0.286217	0.193982	1.47548	0.140083	0.999866	5.81156e-05
FBgn0031622	5.59738	0.286072	0.243516	1.17476	0.240093	0.999866	5.81156e-05
FBgn0266730	47.291	0.28585	0.270408	1.05711	0.290463	0.999866	5.81156e-05
FBgn0001197	313.159	0.285211	0.20387	1.39898	0.161818	0.999866	5.81156e-05
FBgn0038626	18.1979	0.285154	0.272401	1.04682	0.295183	0.999866	5.81156e-05
FBgn0002534	2.34473	0.285138	0.181442	1.57151	0.116064	0.999866	5.81156e-05
FBgn0052590	27.6591	0.285055	0.274432	1.03871	0.298941	0.999866	5.81156e-05
FBgn0035610	8.13734	0.284937	0.260308	1.09461	0.273686	0.999866	5.81156e-05
FBgn0052698	64.8496	0.284934	0.241538	1.17967	0.238133	0.999866	5.81156e-05
FBgn0001491	103.865	0.284359	0.262316	1.08403	0.278351	0.999866	5.81156e-05
FBgn0261686	271.129	0.284249	0.225815	1.25877	0.208113	0.999866	5.81156e-05
FBgn0013746	197.873	0.284211	0.206323	1.3775	0.168356	0.999866	5.81156e-05
FBgn0086683	138.354	0.284153	0.21128	1.34491	0.178655	0.999866	5.81156e-05
FBgn0050094	102.624	0.2839	0.242211	1.17212	0.24115	0.999866	5.81156e-05
FBgn0030061	76.6868	0.283808	0.247591	1.14628	0.251679	0.999866	5.81156e-05
FBgn0039273	15.3903	0.283242	0.271597	1.04288	0.297004	0.999866	5.81156e-05
FBgn0033763	21.6602	0.283099	0.274645	1.03078	0.302642	0.999866	5.81156e-05
FBgn0260867	3.75284	0.28301	0.223872	1.26416	0.206173	0.999866	5.81156e-05
FBgn0034425	35.4843	0.282883	0.26805	1.05534	0.291271	0.999866	5.81156e-05
FBgn0266865	16.536	0.28284	0.273689	1.03344	0.301399	0.999866	5.81156e-05
FBgn0030674	209.161	0.282789	0.226426	1.24893	0.211692	0.999866	5.81156e-05
FBgn0031769	34.2214	0.282223	0.269743	1.04627	0.295439	0.999866	5.81156e-05
FBgn0083943	277.63	0.282133	0.274738	1.02692	0.30446	0.999866	5.81156e-05
FBgn0267986	9.0201	0.281995	0.260712	1.08163	0.279415	0.999866	5.81156e-05
FBgn0050280	13.3247	0.28186	0.256381	1.09938	0.271603	0.999866	5.81156e-05
FBgn0265812	77.5034	0.281804	0.253556	1.1114	0.266394	0.999866	5.81156e-05
FBgn0026582	26.6569	0.281759	0.267728	1.05241	0.292612	0.999866	5.81156e-05
FBgn0035264	21.5812	0.281516	0.274828	1.02434	0.305676	0.999866	5.81156e-05
FBgn0033185	25.433	0.281432	0.269798	1.04312	0.296891	0.999866	5.81156e-05
FBgn0011592	90.4055	0.281301	0.248397	1.13246	0.257439	0.999866	5.81156e-05
FBgn0050334	518.285	0.281205	0.235228	1.19546	0.231907	0.999866	5.81156e-05
FBgn0023506	155.394	0.281163	0.226484	1.24143	0.214448	0.999866	5.81156e-05
FBgn0038268	35.3939	0.28098	0.266348	1.05493	0.291455	0.999866	5.81156e-05
FBgn0263352	1478.04	0.280739	0.204878	1.37027	0.170601	0.999866	5.81156e-05
FBgn0030653	161.783	0.280639	0.226829	1.23722	0.216004	0.999866	5.81156e-05
FBgn0053056	234.259	0.280563	0.209306	1.34044	0.180102	0.999866	5.81156e-05
FBgn0039527	89.3952	0.280533	0.235406	1.1917	0.233379	0.999866	5.81156e-05
FBgn0015584	4207.68	0.280139	0.223475	1.25356	0.210003	0.999866	5.81156e-05
FBgn0259247	50.9143	0.27999	0.266399	1.05102	0.29325	0.999866	5.81156e-05
FBgn0027603	99.0688	0.279817	0.242267	1.15499	0.248093	0.999866	5.81156e-05
FBgn0036414	1.85491	0.279792	0.165595	1.68961	0.0911026	0.999866	5.81156e-05
FBgn0263661	5.7827	0.279738	0.211368	1.32346	0.185681	0.999866	5.81156e-05
FBgn0264383	11.6148	0.279661	0.24641	1.13494	0.256399	0.999866	5.81156e-05
FBgn0262882	143.121	0.279602	0.245543	1.13871	0.254825	0.999866	5.81156e-05
FBgn0035153	93.6316	0.27946	0.264116	1.0581	0.290011	0.999866	5.81156e-05
FBgn0032455	203.543	0.279332	0.203216	1.37456	0.169269	0.999866	5.81156e-05
FBgn0039712	118.693	0.279209	0.230905	1.2092	0.226588	0.999866	5.81156e-05
FBgn0250785	112.22	0.278423	0.229375	1.21383	0.224813	0.999866	5.81156e-05
FBgn0036028	78.2218	0.278388	0.255364	1.09016	0.275642	0.999866	5.81156e-05
FBgn0032726	365.643	0.278364	0.241385	1.15319	0.248831	0.999866	5.81156e-05
FBgn0264697	4.71599	0.278302	0.242782	1.1463	0.251669	0.999866	5.81156e-05
FBgn0015279	75.3228	0.278266	0.244269	1.13918	0.254628	0.999866	5.81156e-05
FBgn0024332	27.0773	0.278245	0.272432	1.02134	0.307093	0.999866	5.81156e-05
FBgn0032973	47.1867	0.278054	0.253724	1.09589	0.273127	0.999866	5.81156e-05
FBgn0028375	95.1968	0.277877	0.240419	1.1558	0.247763	0.999866	5.81156e-05
FBgn0040056	35.1893	0.277808	0.264365	1.05085	0.293329	0.999866	5.81156e-05
FBgn0044011	43.1922	0.277769	0.259406	1.07079	0.284264	0.999866	5.81156e-05
FBgn0267021	4.98387	0.277737	0.243277	1.14165	0.2536	0.999866	5.81156e-05
FBgn0030629	69.2011	0.277717	0.248933	1.11563	0.264581	0.999866	5.81156e-05
FBgn0266724	90.198	0.277519	0.238386	1.16416	0.24436	0.999866	5.81156e-05
FBgn0051804	144.582	0.27738	0.265901	1.04317	0.29687	0.999866	5.81156e-05
FBgn0037128	4.89	0.277302	0.227396	1.21947	0.222667	0.999866	5.81156e-05
FBgn0053246	2.074	0.277185	0.17482	1.58554	0.112843	0.999866	5.81156e-05
FBgn0037150	58.5916	0.277113	0.244425	1.13374	0.256906	0.999866	5.81156e-05
FBgn0037874	7011.4	0.27686	0.225479	1.22788	0.219494	0.999866	5.81156e-05
FBgn0032822	39.1515	0.276781	0.2683	1.03161	0.302256	0.999866	5.81156e-05
FBgn0030499	56.5204	0.276728	0.26613	1.03982	0.298423	0.999866	5.81156e-05
FBgn0039589	32.0247	0.276674	0.263494	1.05002	0.293708	0.999866	5.81156e-05
FBgn0033551	161.442	0.276638	0.225344	1.22763	0.219587	0.999866	5.81156e-05
FBgn0058045	1026.78	0.276636	0.19439	1.4231	0.154708	0.999866	5.81156e-05
FBgn0027587	69.4267	0.276612	0.243452	1.13621	0.255869	0.999866	5.81156e-05
FBgn0038815	26.749	0.276592	0.27468	1.00696	0.313954	0.999866	5.81156e-05
FBgn0262108	33.2302	0.276464	0.270327	1.0227	0.30645	0.999866	5.81156e-05
FBgn0264291	37.1321	0.276301	0.262522	1.05249	0.292577	0.999866	5.81156e-05
FBgn0037583	25.3558	0.276278	0.261241	1.05756	0.290255	0.999866	5.81156e-05
FBgn0001083	11.4702	0.276188	0.26144	1.05641	0.290782	0.999866	5.81156e-05
FBgn0053282	5.36787	0.276169	0.218108	1.2662	0.205441	0.999866	5.81156e-05
FBgn0037547	1167.29	0.276137	0.190992	1.4458	0.148233	0.999866	5.81156e-05
FBgn0262814	165.482	0.276007	0.247514	1.11512	0.264801	0.999866	5.81156e-05
FBgn0265153	10.7947	0.275929	0.268048	1.0294	0.30329	0.999866	5.81156e-05
FBgn0085232	299.818	0.275654	0.259914	1.06056	0.28889	0.999866	5.81156e-05
FBgn0013672	39268.6	0.275213	0.211661	1.30025	0.193515	0.999866	5.81156e-05
FBgn0040650	95.3521	0.275062	0.255334	1.07726	0.281363	0.999866	5.81156e-05
FBgn0015737	218.551	0.274991	0.22812	1.20547	0.228023	0.999866	5.81156e-05
FBgn0034478	254.778	0.274831	0.239122	1.14933	0.250418	0.999866	5.81156e-05
FBgn0069923	3268.37	0.274829	0.20175	1.36222	0.173128	0.999866	5.81156e-05
FBgn0040679	254.586	0.274791	0.271129	1.01351	0.310819	0.999866	5.81156e-05
FBgn0259985	13.2347	0.274726	0.265515	1.03469	0.300812	0.999866	5.81156e-05
FBgn0025678	582.558	0.274685	0.215999	1.2717	0.203481	0.999866	5.81156e-05
FBgn0030058	78.3416	0.274565	0.249087	1.10228	0.270339	0.999866	5.81156e-05
FBgn0039593	104.374	0.274497	0.267888	1.02467	0.305518	0.999866	5.81156e-05
FBgn0031108	1152.62	0.274329	0.243701	1.12568	0.260302	0.999866	5.81156e-05
FBgn0034500	366.37	0.273916	0.207797	1.31819	0.187439	0.999866	5.81156e-05
FBgn0028494	89.9843	0.27382	0.237116	1.1548	0.248174	0.999866	5.81156e-05
FBgn0266971	2.57918	0.273604	0.195188	1.40175	0.160991	0.999866	5.81156e-05
FBgn0263041	16.7165	0.273321	0.27373	0.998506	0.318034	0.999866	5.81156e-05
FBgn0029720	36.6632	0.273299	0.273645	0.998732	0.317924	0.999866	5.81156e-05
FBgn0026418	987.431	0.273141	0.22727	1.20184	0.229427	0.999866	5.81156e-05
FBgn0052202	67.7148	0.273119	0.236925	1.15276	0.249007	0.999866	5.81156e-05
FBgn0264350	24.5603	0.27307	0.274712	0.994022	0.320212	0.999866	5.81156e-05
FBgn0034910	4.04675	0.27291	0.215897	1.26407	0.206203	0.999866	5.81156e-05
FBgn0027086	294.516	0.27275	0.207976	1.31145	0.189705	0.999866	5.81156e-05
FBgn0038147	886.462	0.272702	0.205977	1.32394	0.185522	0.999866	5.81156e-05
FBgn0035848	98.1791	0.272699	0.230041	1.18544	0.235845	0.999866	5.81156e-05
FBgn0029523	24.3843	0.272466	0.272497	0.999889	0.317364	0.999866	5.81156e-05
FBgn0264828	4.28761	0.272438	0.217627	1.25186	0.210622	0.999866	5.81156e-05
FBgn0283442	10.0653	0.272422	0.25931	1.05056	0.293459	0.999866	5.81156e-05
FBgn0262606	20.517	0.272416	0.257236	1.05901	0.289594	0.999866	5.81156e-05
FBgn0031717	246.237	0.272335	0.208372	1.30697	0.191225	0.999866	5.81156e-05
FBgn0083041	4.40433	0.272267	0.217352	1.25265	0.210332	0.999866	5.81156e-05
FBgn0260935	105.603	0.272094	0.258927	1.05085	0.293327	0.999866	5.81156e-05
FBgn0047351	2623.21	0.271935	0.231718	1.17356	0.240572	0.999866	5.81156e-05
FBgn0035844	2.55944	0.271924	0.195064	1.39403	0.16331	0.999866	5.81156e-05
FBgn0050001	7.18198	0.271863	0.251932	1.07911	0.280537	0.999866	5.81156e-05
FBgn0025936	174.303	0.271827	0.240216	1.13159	0.257806	0.999866	5.81156e-05
FBgn0038217	111.103	0.271777	0.237276	1.1454	0.252042	0.999866	5.81156e-05
FBgn0031266	194.542	0.271773	0.227748	1.19331	0.232749	0.999866	5.81156e-05
FBgn0036492	41.253	0.271697	0.266146	1.02086	0.307322	0.999866	5.81156e-05
FBgn0034838	236.995	0.271202	0.215521	1.25835	0.208265	0.999866	5.81156e-05
FBgn0003882	89.2061	0.271073	0.245601	1.10371	0.269718	0.999866	5.81156e-05
FBgn0040734	3856.92	0.270668	0.271745	0.996038	0.319232	0.999866	5.81156e-05
FBgn0038612	37.5928	0.270585	0.274383	0.986157	0.324056	0.999866	5.81156e-05
FBgn0039970	504.802	0.270443	0.210201	1.28659	0.198237	0.999866	5.81156e-05
FBgn0004057	350.579	0.270367	0.199295	1.35661	0.174904	0.999866	5.81156e-05
FBgn0000286	350.536	0.270313	0.218768	1.23561	0.216602	0.999866	5.81156e-05
FBgn0035092	29.2774	0.270264	0.272762	0.990844	0.321762	0.999866	5.81156e-05
FBgn0268063	312.199	0.270084	0.26424	1.02212	0.306726	0.999866	5.81156e-05
FBgn0039337	132.747	0.26961	0.261031	1.03287	0.301666	0.999866	5.81156e-05
FBgn0067864	84.5004	0.269585	0.236149	1.14159	0.253626	0.999866	5.81156e-05
FBgn0038717	161.406	0.269542	0.249345	1.081	0.279696	0.999866	5.81156e-05
FBgn0028940	93.0437	0.26954	0.258337	1.04337	0.296779	0.999866	5.81156e-05
FBgn0261709	1.65991	0.269457	0.167044	1.61309	0.106725	0.999866	5.81156e-05
FBgn0263112	246.182	0.269399	0.208854	1.28989	0.197088	0.999866	5.81156e-05
FBgn0035412	34.428	0.2692	0.274534	0.98057	0.326805	0.999866	5.81156e-05
FBgn0038324	5.31031	0.268957	0.245076	1.09744	0.272447	0.999866	5.81156e-05
FBgn0038450	132.477	0.268733	0.22544	1.19204	0.233247	0.999866	5.81156e-05
FBgn0036984	7.26937	0.26853	0.256665	1.04623	0.295456	0.999866	5.81156e-05
FBgn0030970	34.3568	0.268486	0.262662	1.02217	0.3067	0.999866	5.81156e-05
FBgn0050476	89.3573	0.268482	0.266028	1.00922	0.312867	0.999866	5.81156e-05
FBgn0265830	7.26582	0.268446	0.240601	1.11573	0.264537	0.999866	5.81156e-05
FBgn0278598	37.6875	0.268153	0.263682	1.01695	0.309176	0.999866	5.81156e-05
FBgn0028434	32.3417	0.268083	0.272176	0.984961	0.324643	0.999866	5.81156e-05
FBgn0016926	108.014	0.267903	0.253277	1.05775	0.290171	0.999866	5.81156e-05
FBgn0032800	31.415	0.267856	0.269378	0.99435	0.320052	0.999866	5.81156e-05
FBgn0036713	19.1307	0.267758	0.272671	0.981983	0.326108	0.999866	5.81156e-05
FBgn0265629	35.4223	0.267715	0.272082	0.98395	0.32514	0.999866	5.81156e-05
FBgn0039234	64.1567	0.267363	0.246628	1.08407	0.278332	0.999866	5.81156e-05
FBgn0259195	11.4574	0.267254	0.254352	1.05072	0.293385	0.999866	5.81156e-05
FBgn0265633	1.87644	0.267022	0.166569	1.60307	0.108919	0.999866	5.81156e-05
FBgn0283494	774.836	0.266844	0.214149	1.24607	0.21274	0.999866	5.81156e-05
FBgn0032961	336.116	0.266744	0.194985	1.36802	0.171304	0.999866	5.81156e-05
FBgn0004832	52.5106	0.266698	0.255633	1.04328	0.296817	0.999866	5.81156e-05
FBgn0039203	459.364	0.266679	0.256457	1.03986	0.298405	0.999866	5.81156e-05
FBgn0283625	733.817	0.266506	0.263465	1.01155	0.311755	0.999866	5.81156e-05
FBgn0264448	3.10778	0.266434	0.198212	1.34419	0.178888	0.999866	5.81156e-05
FBgn0015295	30.1066	0.266248	0.265925	1.00122	0.316722	0.999866	5.81156e-05
FBgn0036809	32.2196	0.266185	0.274116	0.971066	0.331515	0.999866	5.81156e-05
FBgn0265579	31.9239	0.266118	0.267094	0.996345	0.319082	0.999866	5.81156e-05
FBgn0015569	137.605	0.266076	0.230378	1.15496	0.248108	0.999866	5.81156e-05
FBgn0260859	75.1204	0.26598	0.232581	1.1436	0.252789	0.999866	5.81156e-05
FBgn0026777	598.405	0.265971	0.183088	1.45269	0.14631	0.999866	5.81156e-05
FBgn0036688	13.64	0.265898	0.273303	0.972907	0.330599	0.999866	5.81156e-05
FBgn0010041	327.569	0.265863	0.202763	1.3112	0.189791	0.999866	5.81156e-05
FBgn0034324	4.90585	0.265662	0.239195	1.11065	0.266718	0.999866	5.81156e-05
FBgn0083994	10.0393	0.265629	0.267086	0.994546	0.319957	0.999866	5.81156e-05
FBgn0265497	3.72639	0.265328	0.215145	1.23325	0.217482	0.999866	5.81156e-05
FBgn0030622	97.3339	0.265252	0.27461	0.965923	0.334082	0.999866	5.81156e-05
FBgn0264472	75.4217	0.265012	0.270276	0.980521	0.326829	0.999866	5.81156e-05
FBgn0033160	181.913	0.265007	0.233089	1.13693	0.255566	0.999866	5.81156e-05
FBgn0052572	65.1775	0.265003	0.274786	0.964396	0.334847	0.999866	5.81156e-05
FBgn0261631	120.167	0.264741	0.242477	1.09182	0.274912	0.999866	5.81156e-05
FBgn0033808	44.2303	0.264663	0.261239	1.0131	0.31101	0.999866	5.81156e-05
FBgn0262581	248.412	0.264137	0.264134	1.00001	0.317304	0.999866	5.81156e-05
FBgn0045800	94.3876	0.264015	0.235566	1.12077	0.262386	0.999866	5.81156e-05
FBgn0003931	24.0309	0.264013	0.268824	0.982105	0.326048	0.999866	5.81156e-05
FBgn0026397	1.83821	0.26385	0.179635	1.46881	0.141883	0.999866	5.81156e-05
FBgn0015010	2237.55	0.26361	0.261798	1.00692	0.313974	0.999866	5.81156e-05
FBgn0043005	18.7382	0.263577	0.274548	0.96004	0.337035	0.999866	5.81156e-05
FBgn0034782	5.3422	0.263539	0.241172	1.09274	0.274507	0.999866	5.81156e-05
FBgn0015905	44.5865	0.263038	0.27065	0.971875	0.331113	0.999866	5.81156e-05
FBgn0010441	46.397	0.263001	0.252681	1.04084	0.297948	0.999866	5.81156e-05
FBgn0260437	7.35214	0.262772	0.257818	1.01922	0.308101	0.999866	5.81156e-05
FBgn0039135	56.8571	0.262714	0.274705	0.956348	0.338896	0.999866	5.81156e-05
FBgn0003328	255.768	0.262623	0.210301	1.2488	0.211739	0.999866	5.81156e-05
FBgn0001281	795.45	0.262601	0.27177	0.966264	0.333912	0.999866	5.81156e-05
FBgn0267709	11.174	0.262388	0.273187	0.96047	0.336819	0.999866	5.81156e-05
FBgn0003934	3.21737	0.26238	0.216973	1.20927	0.226557	0.999866	5.81156e-05
FBgn0034049	341.423	0.262287	0.201594	1.30106	0.193236	0.999866	5.81156e-05
FBgn0051989	8.0815	0.262237	0.261092	1.00439	0.315192	0.999866	5.81156e-05
FBgn0035626	12.7001	0.261987	0.267398	0.979765	0.327202	0.999866	5.81156e-05
FBgn0034523	19.29	0.261879	0.274203	0.955057	0.339549	0.999866	5.81156e-05
FBgn0034700	52.2047	0.261841	0.271538	0.964289	0.334901	0.999866	5.81156e-05
FBgn0036426	48.1771	0.261618	0.272157	0.961277	0.336413	0.999866	5.81156e-05
FBgn0038274	76.7065	0.261358	0.267528	0.976938	0.3286	0.999866	5.81156e-05
FBgn0029723	11.2209	0.261145	0.269765	0.968046	0.333021	0.999866	5.81156e-05
FBgn0037317	57.3359	0.260925	0.259735	1.00459	0.315097	0.999866	5.81156e-05
FBgn0259113	14.6508	0.260781	0.274794	0.949003	0.342619	0.999866	5.81156e-05
FBgn0030980	2.2543	0.260776	0.18355	1.42074	0.155392	0.999866	5.81156e-05
FBgn0026324	317.307	0.260611	0.234419	1.11173	0.266253	0.999866	5.81156e-05
FBgn0032981	20.879	0.26059	0.272909	0.95486	0.339649	0.999866	5.81156e-05
FBgn0260987	307.286	0.260403	0.199662	1.30422	0.192158	0.999866	5.81156e-05
FBgn0038034	81.4499	0.260383	0.26398	0.986376	0.323948	0.999866	5.81156e-05
FBgn0263336	47.5053	0.260297	0.266412	0.977045	0.328547	0.999866	5.81156e-05
FBgn0038506	4.66101	0.260289	0.233614	1.11418	0.2652	0.999866	5.81156e-05
FBgn0033000	455.211	0.260258	0.239155	1.08824	0.276489	0.999866	5.81156e-05
FBgn0262361	262	0.260216	0.247128	1.05296	0.292359	0.999866	5.81156e-05
FBgn0037958	25.067	0.260203	0.271633	0.95792	0.338103	0.999866	5.81156e-05
FBgn0029152	245.866	0.260155	0.224429	1.15919	0.24638	0.999866	5.81156e-05
FBgn0082919	3.89327	0.260095	0.216007	1.2041	0.22855	0.999866	5.81156e-05
FBgn0029867	74.5468	0.26005	0.236784	1.09826	0.272093	0.999866	5.81156e-05
FBgn0264540	18.8872	0.260027	0.274834	0.946126	0.344084	0.999866	5.81156e-05
FBgn0264997	5.98094	0.25997	0.231754	1.12175	0.261971	0.999866	5.81156e-05
FBgn0040634	75.355	0.259918	0.236671	1.09822	0.272107	0.999866	5.81156e-05
FBgn0013707	38.7653	0.259671	0.262379	0.989681	0.32233	0.999866	5.81156e-05
FBgn0036911	83.6607	0.259596	0.248266	1.04564	0.295728	0.999866	5.81156e-05
FBgn0013710	24.6187	0.259522	0.274583	0.945151	0.344582	0.999866	5.81156e-05
FBgn0264953	36.6258	0.259359	0.272836	0.950605	0.341805	0.999866	5.81156e-05
FBgn0034086	78.8312	0.25909	0.252906	1.02445	0.305621	0.999866	5.81156e-05
FBgn0037466	51.5379	0.259	0.256018	1.01165	0.311707	0.999866	5.81156e-05
FBgn0010422	297.439	0.258931	0.198418	1.30498	0.191901	0.999866	5.81156e-05
FBgn0040255	2.98943	0.258808	0.209752	1.23387	0.21725	0.999866	5.81156e-05
FBgn0030509	26.9094	0.258653	0.274126	0.943554	0.345398	0.999866	5.81156e-05
FBgn0266950	1.45385	0.258044	0.149248	1.72896	0.0838162	0.999866	5.81156e-05
FBgn0036192	103.26	0.258013	0.23022	1.12072	0.262406	0.999866	5.81156e-05
FBgn0262607	4.45133	0.258005	0.236359	1.09158	0.275017	0.999866	5.81156e-05
FBgn0052641	45.3008	0.257945	0.27479	0.9387	0.347885	0.999866	5.81156e-05
FBgn0030985	316.407	0.257936	0.22663	1.13814	0.255063	0.999866	5.81156e-05
FBgn0038207	15.0733	0.257916	0.274811	0.938522	0.347976	0.999866	5.81156e-05
FBgn0033449	14.4742	0.257778	0.274724	0.938318	0.348081	0.999866	5.81156e-05
FBgn0030999	4212.58	0.257512	0.218986	1.17593	0.239624	0.999866	5.81156e-05
FBgn0264550	36.5894	0.257203	0.269425	0.954636	0.339762	0.999866	5.81156e-05
FBgn0030735	74.8346	0.257187	0.262039	0.981483	0.326355	0.999866	5.81156e-05
FBgn0266231	6.27551	0.257139	0.22657	1.13492	0.256408	0.999866	5.81156e-05
FBgn0030503	284.322	0.257023	0.207784	1.23697	0.216099	0.999866	5.81156e-05
FBgn0004034	12.9813	0.257016	0.266003	0.966214	0.333937	0.999866	5.81156e-05
FBgn0028970	140.355	0.25698	0.243361	1.05596	0.290987	0.999866	5.81156e-05
FBgn0052109	88.0806	0.256863	0.252263	1.01824	0.308566	0.999866	5.81156e-05
FBgn0036440	90.7026	0.256585	0.256131	1.00177	0.316453	0.999866	5.81156e-05
FBgn0262842	91.3886	0.256557	0.263802	0.972537	0.330783	0.999866	5.81156e-05
FBgn0015766	2656.63	0.256271	0.205076	1.24964	0.211432	0.999866	5.81156e-05
FBgn0266380	8.82737	0.256164	0.268389	0.954449	0.339856	0.999866	5.81156e-05
FBgn0039301	9.8684	0.256154	0.25804	0.992691	0.32086	0.999866	5.81156e-05
FBgn0085290	8.31963	0.255895	0.259036	0.987871	0.323216	0.999866	5.81156e-05
FBgn0264437	20.7148	0.255542	0.274503	0.930925	0.351892	0.999866	5.81156e-05
FBgn0267741	10.3318	0.255535	0.242229	1.05493	0.291457	0.999866	5.81156e-05
FBgn0037477	5.5523	0.255487	0.244884	1.0433	0.29681	0.999866	5.81156e-05
FBgn0030808	79.1942	0.255222	0.236916	1.07727	0.28136	0.999866	5.81156e-05
FBgn0032048	130.898	0.254857	0.252109	1.0109	0.312064	0.999866	5.81156e-05
FBgn0003366	56.9831	0.254701	0.267798	0.951093	0.341557	0.999866	5.81156e-05
FBgn0052279	146.299	0.254668	0.24765	1.02834	0.303792	0.999866	5.81156e-05
FBgn0051525	118.639	0.254632	0.274219	0.928574	0.35311	0.999866	5.81156e-05
FBgn0036565	2.90406	0.254516	0.196551	1.29491	0.195352	0.999866	5.81156e-05
FBgn0033616	24.7327	0.254471	0.274698	0.926367	0.354255	0.999866	5.81156e-05
FBgn0033748	45.2383	0.254416	0.274418	0.92711	0.35387	0.999866	5.81156e-05
FBgn0015929	28.4423	0.254306	0.274612	0.926056	0.354417	0.999866	5.81156e-05
FBgn0031741	108.702	0.254253	0.222134	1.1446	0.252376	0.999866	5.81156e-05
FBgn0052075	56.1581	0.254203	0.266104	0.955276	0.339438	0.999866	5.81156e-05
FBgn0260243	35.4668	0.254036	0.261471	0.971565	0.331267	0.999866	5.81156e-05
FBgn0034510	61.8816	0.253864	0.264248	0.960705	0.336701	0.999866	5.81156e-05
FBgn0040871	204.725	0.253835	0.24076	1.05431	0.291743	0.999866	5.81156e-05
FBgn0030874	36.6016	0.253815	0.272526	0.931342	0.351677	0.999866	5.81156e-05
FBgn0029936	22.6265	0.253769	0.27459	0.924173	0.355396	0.999866	5.81156e-05
FBgn0015585	2304.93	0.25372	0.23715	1.06987	0.284677	0.999866	5.81156e-05
FBgn0267645	7.15945	0.253712	0.247017	1.0271	0.304372	0.999866	5.81156e-05
FBgn0032341	79.3334	0.253344	0.23373	1.08392	0.278402	0.999866	5.81156e-05
FBgn0038016	51.6507	0.253342	0.262941	0.963496	0.335299	0.999866	5.81156e-05
FBgn0035413	6.08306	0.253029	0.221998	1.13978	0.254377	0.999866	5.81156e-05
FBgn0051549	368.103	0.252936	0.232328	1.08871	0.276283	0.999866	5.81156e-05
FBgn0041156	44.3335	0.252894	0.258658	0.977716	0.328215	0.999866	5.81156e-05
FBgn0261932	36.0021	0.252781	0.273408	0.924555	0.355197	0.999866	5.81156e-05
FBgn0033627	23.3973	0.252385	0.274811	0.918396	0.358411	0.999866	5.81156e-05
FBgn0266429	26.106	0.25224	0.27178	0.928104	0.353354	0.999866	5.81156e-05
FBgn0032228	2.59491	0.25221	0.188289	1.33948	0.180413	0.999866	5.81156e-05
FBgn0028900	27.5198	0.252163	0.268721	0.938382	0.348048	0.999866	5.81156e-05
FBgn0032034	51.2708	0.252155	0.248002	1.01674	0.309275	0.999866	5.81156e-05
FBgn0019660	245.496	0.251918	0.262295	0.960438	0.336835	0.999866	5.81156e-05
FBgn0038303	86.9038	0.251716	0.231847	1.0857	0.277612	0.999866	5.81156e-05
FBgn0014022	63.8632	0.251661	0.248708	1.01187	0.311599	0.999866	5.81156e-05
FBgn0033698	72.1666	0.251557	0.25556	0.984335	0.324951	0.999866	5.81156e-05
FBgn0038675	110.305	0.251365	0.235153	1.06894	0.285096	0.999866	5.81156e-05
FBgn0266007	4.11081	0.251358	0.227973	1.10258	0.27021	0.999866	5.81156e-05
FBgn0034053	200.021	0.251358	0.220044	1.14231	0.253326	0.999866	5.81156e-05
FBgn0020312	37.0727	0.25135	0.257526	0.976017	0.329056	0.999866	5.81156e-05
FBgn0031554	170.747	0.25099	0.241116	1.04095	0.297899	0.999866	5.81156e-05
FBgn0037553	42.2333	0.250807	0.27426	0.914488	0.36046	0.999866	5.81156e-05
FBgn0265874	2.612	0.250779	0.182589	1.37346	0.169609	0.999866	5.81156e-05
FBgn0028523	14.2019	0.250753	0.268465	0.934027	0.35029	0.999866	5.81156e-05
FBgn0039016	62.5026	0.250565	0.243897	1.02734	0.304262	0.999866	5.81156e-05
FBgn0011910	2.12628	0.250273	0.170244	1.47008	0.14154	0.999866	5.81156e-05
FBgn0034909	587.449	0.250228	0.228113	1.09695	0.272664	0.999866	5.81156e-05
FBgn0053710	20.6544	0.250219	0.274636	0.911094	0.362246	0.999866	5.81156e-05
FBgn0260643	67.0318	0.249854	0.273135	0.914762	0.360316	0.999866	5.81156e-05
FBgn0028978	108.162	0.249819	0.225225	1.10919	0.267347	0.999866	5.81156e-05
FBgn0031649	31.0004	0.249473	0.273439	0.912352	0.361583	0.999866	5.81156e-05
FBgn0027581	209.202	0.249318	0.222602	1.12002	0.262706	0.999866	5.81156e-05
FBgn0265429	4.49264	0.249316	0.20336	1.22598	0.220206	0.999866	5.81156e-05
FBgn0033685	4.53582	0.249208	0.211819	1.17651	0.23939	0.999866	5.81156e-05
FBgn0035140	61.8979	0.249005	0.245684	1.01352	0.310813	0.999866	5.81156e-05
FBgn0037737	89.6725	0.248978	0.234568	1.06143	0.288493	0.999866	5.81156e-05
FBgn0020626	199.163	0.248962	0.254056	0.979947	0.327112	0.999866	5.81156e-05
FBgn0030520	830.882	0.248892	0.202719	1.22776	0.219535	0.999866	5.81156e-05
FBgn0033243	330.909	0.248777	0.220419	1.12866	0.259043	0.999866	5.81156e-05
FBgn0038651	155.687	0.248549	0.221369	1.12278	0.261529	0.999866	5.81156e-05
FBgn0029838	579.815	0.248528	0.220573	1.12674	0.259854	0.999866	5.81156e-05
FBgn0010348	271.359	0.248442	0.212553	1.16885	0.242463	0.999866	5.81156e-05
FBgn0267535	1.47593	0.248278	0.160418	1.54769	0.121696	0.999866	5.81156e-05
FBgn0032473	12.3549	0.248219	0.263184	0.943137	0.345611	0.999866	5.81156e-05
FBgn0034274	48.7915	0.248218	0.252978	0.981187	0.3265	0.999866	5.81156e-05
FBgn0022772	8.70596	0.248064	0.26658	0.930545	0.352089	0.999866	5.81156e-05
FBgn0264822	73.6031	0.247881	0.246762	1.00454	0.315121	0.999866	5.81156e-05
FBgn0263974	4.17783	0.247861	0.231941	1.06864	0.285233	0.999866	5.81156e-05
FBgn0038846	43.8882	0.247725	0.254162	0.974672	0.329723	0.999866	5.81156e-05
FBgn0011569	13.603	0.24764	0.259681	0.95363	0.340271	0.999866	5.81156e-05
FBgn0003210	266.782	0.2476	0.232249	1.0661	0.286379	0.999866	5.81156e-05
FBgn0030538	25.3244	0.247513	0.27482	0.900638	0.367781	0.999866	5.81156e-05
FBgn0032514	23.282	0.247372	0.27033	0.915074	0.360153	0.999866	5.81156e-05
FBgn0038479	41.2509	0.247276	0.25891	0.955064	0.339545	0.999866	5.81156e-05
FBgn0002542	49.9395	0.247224	0.262353	0.942335	0.346021	0.999866	5.81156e-05
FBgn0053260	5.59535	0.24721	0.232459	1.06346	0.287575	0.999866	5.81156e-05
FBgn0262895	12.13	0.247076	0.263918	0.936184	0.349178	0.999866	5.81156e-05
FBgn0034160	2036.39	0.246941	0.210753	1.1717	0.241316	0.999866	5.81156e-05
FBgn0030421	78.5832	0.246933	0.232578	1.06172	0.288362	0.999866	5.81156e-05
FBgn0039157	24.941	0.246654	0.274655	0.898052	0.369158	0.999866	5.81156e-05
FBgn0025777	78.5688	0.246625	0.264621	0.931997	0.351338	0.999866	5.81156e-05
FBgn0039291	135.361	0.246424	0.231759	1.06328	0.287657	0.999866	5.81156e-05
FBgn0032524	133.123	0.246232	0.219831	1.1201	0.262672	0.999866	5.81156e-05
FBgn0035233	145.079	0.246076	0.209475	1.17473	0.240104	0.999866	5.81156e-05
FBgn0267970	2.51259	0.246026	0.162359	1.51532	0.129691	0.999866	5.81156e-05
FBgn0032949	2992.32	0.245891	0.203814	1.20645	0.227645	0.999866	5.81156e-05
FBgn0265988	40.9675	0.245688	0.263941	0.930846	0.351933	0.999866	5.81156e-05
FBgn0040010	120.916	0.245666	0.239018	1.02781	0.304038	0.999866	5.81156e-05
FBgn0051032	13.694	0.245638	0.274525	0.894773	0.370908	0.999866	5.81156e-05
FBgn0023458	175.894	0.245622	0.22625	1.08562	0.277647	0.999866	5.81156e-05
FBgn0032588	600.487	0.245549	0.26568	0.92423	0.355367	0.999866	5.81156e-05
FBgn0039058	60.0473	0.245471	0.269226	0.911768	0.361891	0.999866	5.81156e-05
FBgn0050430	7118.94	0.245447	0.23061	1.06434	0.287176	0.999866	5.81156e-05
FBgn0005585	2080.59	0.245379	0.182352	1.34564	0.17842	0.999866	5.81156e-05
FBgn0034008	27.7441	0.245318	0.27438	0.894083	0.371278	0.999866	5.81156e-05
FBgn0040091	20.6973	0.245256	0.274817	0.892435	0.37216	0.999866	5.81156e-05
FBgn0041205	13.6919	0.245043	0.264103	0.927829	0.353496	0.999866	5.81156e-05
FBgn0264379	1.63408	0.244947	0.162191	1.51024	0.130983	0.999866	5.81156e-05
FBgn0027500	19.3346	0.244914	0.274066	0.89363	0.37152	0.999866	5.81156e-05
FBgn0033949	179.638	0.244898	0.26923	0.909621	0.363022	0.999866	5.81156e-05
FBgn0259917	75.366	0.244769	0.274747	0.890888	0.37299	0.999866	5.81156e-05
FBgn0036038	17.8815	0.244602	0.274765	0.890219	0.373348	0.999866	5.81156e-05
FBgn0030993	255.774	0.244556	0.237597	1.02929	0.303344	0.999866	5.81156e-05
FBgn0039776	205.982	0.244473	0.231245	1.0572	0.290419	0.999866	5.81156e-05
FBgn0002431	140.779	0.244336	0.24597	0.993359	0.320535	0.999866	5.81156e-05
FBgn0036790	5.70915	0.244292	0.241234	1.01268	0.311214	0.999866	5.81156e-05
FBgn0267398	684.883	0.244135	0.190795	1.27957	0.200698	0.999866	5.81156e-05
FBgn0026369	119.806	0.244111	0.265584	0.919147	0.358019	0.999866	5.81156e-05
FBgn0265189	67.8234	0.244032	0.253143	0.964008	0.335042	0.999866	5.81156e-05
FBgn0053544	5.1862	0.243589	0.233762	1.04204	0.297394	0.999866	5.81156e-05
FBgn0037976	70.1595	0.243565	0.251246	0.969431	0.33233	0.999866	5.81156e-05
FBgn0030215	113.412	0.243468	0.273469	0.890295	0.373307	0.999866	5.81156e-05
FBgn0029522	31.7859	0.243427	0.274522	0.886729	0.375225	0.999866	5.81156e-05
FBgn0052111	4.11228	0.243424	0.217059	1.12146	0.26209	0.999866	5.81156e-05
FBgn0030813	8.2788	0.243399	0.258188	0.942718	0.345825	0.999866	5.81156e-05
FBgn0013694	55.4918	0.243198	0.270218	0.900007	0.368116	0.999866	5.81156e-05
FBgn0032487	151.534	0.243095	0.222622	1.09196	0.27485	0.999866	5.81156e-05
FBgn0265530	5.4804	0.24294	0.238978	1.01658	0.309353	0.999866	5.81156e-05
FBgn0262827	7.44354	0.242924	0.258794	0.93868	0.347895	0.999866	5.81156e-05
FBgn0266961	5.27539	0.242878	0.245924	0.987613	0.323342	0.999866	5.81156e-05
FBgn0262986	6.25812	0.242843	0.22049	1.10138	0.270731	0.999866	5.81156e-05
FBgn0034278	250.522	0.242719	0.273202	0.888425	0.374312	0.999866	5.81156e-05
FBgn0037084	152.852	0.242713	0.211108	1.14971	0.250264	0.999866	5.81156e-05
FBgn0035414	40.2436	0.242711	0.268706	0.90326	0.366388	0.999866	5.81156e-05
FBgn0029913	18.7777	0.2426	0.274014	0.885359	0.375963	0.999866	5.81156e-05
FBgn0035512	1.73234	0.24242	0.174702	1.38763	0.165251	0.999866	5.81156e-05
FBgn0036323	9.50376	0.242089	0.267029	0.9066	0.364618	0.999866	5.81156e-05
FBgn0034914	292.39	0.242036	0.236458	1.02359	0.306029	0.999866	5.81156e-05
FBgn0038071	12.2804	0.241766	0.266226	0.908122	0.363814	0.999866	5.81156e-05
FBgn0044324	97.9698	0.241743	0.226536	1.06713	0.285915	0.999866	5.81156e-05
FBgn0035805	104.635	0.241684	0.232086	1.04136	0.29771	0.999866	5.81156e-05
FBgn0036859	2.13525	0.241643	0.186637	1.29472	0.195417	0.999866	5.81156e-05
FBgn0264916	16.8235	0.241622	0.262987	0.918761	0.358221	0.999866	5.81156e-05
FBgn0040905	335.686	0.241215	0.256746	0.939509	0.347469	0.999866	5.81156e-05
FBgn0036733	51.5382	0.240941	0.245542	0.981261	0.326464	0.999866	5.81156e-05
FBgn0262976	106.494	0.240698	0.220366	1.09226	0.274718	0.999866	5.81156e-05
FBgn0013683	195.29	0.240688	0.229765	1.04754	0.294851	0.999866	5.81156e-05
FBgn0028872	41.2518	0.240551	0.253541	0.948769	0.342738	0.999866	5.81156e-05
FBgn0028993	15.8485	0.240378	0.274798	0.874746	0.381712	0.999866	5.81156e-05
FBgn0263979	55.7247	0.240347	0.273747	0.877988	0.37995	0.999866	5.81156e-05
FBgn0262166	34.5552	0.240302	0.269757	0.890808	0.373032	0.999866	5.81156e-05
FBgn0029173	41.4547	0.240251	0.267404	0.898457	0.368942	0.999866	5.81156e-05
FBgn0033980	187.813	0.240238	0.212166	1.13231	0.257503	0.999866	5.81156e-05
FBgn0050055	115.905	0.240064	0.226877	1.05812	0.29	0.999866	5.81156e-05
FBgn0000147	74.2869	0.239989	0.274324	0.874836	0.381663	0.999866	5.81156e-05
FBgn0004465	316.654	0.239893	0.242181	0.990551	0.321905	0.999866	5.81156e-05
FBgn0034454	43.7868	0.239817	0.274061	0.875051	0.381546	0.999866	5.81156e-05
FBgn0263585	133.315	0.239531	0.229275	1.04473	0.296146	0.999866	5.81156e-05
FBgn0031904	92.0809	0.23953	0.250928	0.954575	0.339793	0.999866	5.81156e-05
FBgn0013301	666.015	0.239281	0.274775	0.870825	0.38385	0.999866	5.81156e-05
FBgn0038747	62.6979	0.239158	0.258338	0.925756	0.354573	0.999866	5.81156e-05
FBgn0085485	75.5421	0.238798	0.260532	0.916579	0.359363	0.999866	5.81156e-05
FBgn0262991	45.8211	0.238625	0.265998	0.897094	0.369669	0.999866	5.81156e-05
FBgn0265899	75.9446	0.238603	0.274024	0.870739	0.383897	0.999866	5.81156e-05
FBgn0265496	3.15276	0.238582	0.218294	1.09294	0.274422	0.999866	5.81156e-05
FBgn0029849	299.22	0.238542	0.217821	1.09513	0.273461	0.999866	5.81156e-05
FBgn0010812	90.1319	0.238304	0.234782	1.015	0.310104	0.999866	5.81156e-05
FBgn0267029	6.71955	0.238106	0.258882	0.919746	0.357706	0.999866	5.81156e-05
FBgn0035152	72.0574	0.237793	0.265086	0.897042	0.369696	0.999866	5.81156e-05
FBgn0030268	404.204	0.237744	0.227739	1.04393	0.296517	0.999866	5.81156e-05
FBgn0029907	9.32022	0.237713	0.262622	0.905152	0.365385	0.999866	5.81156e-05
FBgn0040257	8.79404	0.237685	0.264609	0.898249	0.369053	0.999866	5.81156e-05
FBgn0000078	6792.17	0.237582	0.248947	0.954346	0.339908	0.999866	5.81156e-05
FBgn0029121	105.544	0.237552	0.237639	0.999635	0.317487	0.999866	5.81156e-05
FBgn0034000	77.3581	0.237545	0.244995	0.969589	0.332252	0.999866	5.81156e-05
FBgn0051382	7.78685	0.237506	0.259766	0.914304	0.360557	0.999866	5.81156e-05
FBgn0031144	53.846	0.237468	0.243388	0.975677	0.329225	0.999866	5.81156e-05
FBgn0036207	82.192	0.237071	0.251555	0.942424	0.345975	0.999866	5.81156e-05
FBgn0020440	262.48	0.237058	0.244542	0.969395	0.332348	0.999866	5.81156e-05
FBgn0033587	11.4797	0.236927	0.272933	0.868078	0.385352	0.999866	5.81156e-05
FBgn0028490	883.85	0.236804	0.187019	1.2662	0.205441	0.999866	5.81156e-05
FBgn0038926	20.9449	0.236781	0.273821	0.864731	0.387186	0.999866	5.81156e-05
FBgn0032256	22.8878	0.236691	0.270353	0.875489	0.381308	0.999866	5.81156e-05
FBgn0040747	2955.93	0.236629	0.239282	0.988915	0.322705	0.999866	5.81156e-05
FBgn0004687	498.73	0.236394	0.253854	0.931223	0.351738	0.999866	5.81156e-05
FBgn0030053	57.307	0.236251	0.261788	0.902453	0.366816	0.999866	5.81156e-05
FBgn0267972	495.135	0.236193	0.236123	1.0003	0.317166	0.999866	5.81156e-05
FBgn0010042	8.71194	0.236181	0.263909	0.894934	0.370823	0.999866	5.81156e-05
FBgn0054007	3.27486	0.236005	0.174476	1.35265	0.176166	0.999866	5.81156e-05
FBgn0050342	82.3363	0.235947	0.267247	0.88288	0.377301	0.999866	5.81156e-05
FBgn0032187	293.202	0.235941	0.250669	0.941243	0.34658	0.999866	5.81156e-05
FBgn0010215	608.36	0.235934	0.198254	1.19006	0.234022	0.999866	5.81156e-05
FBgn0031010	90.0685	0.23592	0.261287	0.902913	0.366572	0.999866	5.81156e-05
FBgn0034580	580.867	0.235885	0.260176	0.906637	0.364599	0.999866	5.81156e-05
FBgn0266710	60.4524	0.2356	0.26367	0.893541	0.371567	0.999866	5.81156e-05
FBgn0033032	49.2089	0.235495	0.263387	0.894103	0.371267	0.999866	5.81156e-05
FBgn0034294	68.1154	0.235477	0.261567	0.900257	0.367983	0.999866	5.81156e-05
FBgn0266884	5.28662	0.235258	0.234235	1.00437	0.315201	0.999866	5.81156e-05
FBgn0031104	11.1935	0.235199	0.270548	0.869344	0.384659	0.999866	5.81156e-05
FBgn0263487	5.71645	0.235198	0.221301	1.06279	0.287875	0.999866	5.81156e-05
FBgn0001974	21.9515	0.2351	0.274701	0.85584	0.392086	0.999866	5.81156e-05
FBgn0053696	17.5542	0.235051	0.26095	0.900752	0.36772	0.999866	5.81156e-05
FBgn0050411	94.7627	0.234981	0.235645	0.997185	0.318675	0.999866	5.81156e-05
FBgn0004372	55.1758	0.234907	0.261906	0.896914	0.369765	0.999866	5.81156e-05
FBgn0036906	11.8658	0.234697	0.270729	0.866907	0.385993	0.999866	5.81156e-05
FBgn0259970	1373.99	0.23463	0.217538	1.07857	0.28078	0.999866	5.81156e-05
FBgn0035458	1.75568	0.234503	0.158431	1.48016	0.138831	0.999866	5.81156e-05
FBgn0034950	19.3511	0.234492	0.273638	0.856943	0.391476	0.999866	5.81156e-05
FBgn0033088	61.9928	0.234337	0.258059	0.908073	0.36384	0.999866	5.81156e-05
FBgn0028421	54.6024	0.234231	0.246158	0.951548	0.341326	0.999866	5.81156e-05
FBgn0030270	1024.85	0.233736	0.207828	1.12466	0.260733	0.999866	5.81156e-05
FBgn0263602	58.4998	0.233734	0.258278	0.904972	0.36548	0.999866	5.81156e-05
FBgn0038316	35.3863	0.233661	0.274399	0.851536	0.394472	0.999866	5.81156e-05
FBgn0031613	172.827	0.233351	0.203768	1.14518	0.252133	0.999866	5.81156e-05
FBgn0039767	113.122	0.233017	0.227713	1.02329	0.306171	0.999866	5.81156e-05
FBgn0050089	41.7226	0.233005	0.271124	0.859405	0.390117	0.999866	5.81156e-05
FBgn0003118	138.38	0.232956	0.23503	0.991175	0.3216	0.999866	5.81156e-05
FBgn0032221	17.5188	0.232825	0.26783	0.869302	0.384682	0.999866	5.81156e-05
FBgn0013732	13.7833	0.232789	0.269018	0.865329	0.386858	0.999866	5.81156e-05
FBgn0265362	21.3674	0.23272	0.27059	0.860047	0.389763	0.999866	5.81156e-05
FBgn0028415	1437.86	0.232714	0.266775	0.872323	0.383032	0.999866	5.81156e-05
FBgn0051097	28.8306	0.232454	0.269021	0.864076	0.387546	0.999866	5.81156e-05
FBgn0026393	10.5995	0.232382	0.258092	0.900383	0.367917	0.999866	5.81156e-05
FBgn0033550	52.4438	0.23235	0.247291	0.93958	0.347433	0.999866	5.81156e-05
FBgn0015239	18.3418	0.232258	0.274355	0.846563	0.397239	0.999866	5.81156e-05
FBgn0052708	87.2662	0.232246	0.240641	0.965115	0.334487	0.999866	5.81156e-05
FBgn0003499	17.6494	0.23212	0.272068	0.85317	0.393565	0.999866	5.81156e-05
FBgn0031189	41.7841	0.231852	0.269725	0.859586	0.390017	0.999866	5.81156e-05
FBgn0053303	281.518	0.231833	0.219036	1.05842	0.289862	0.999866	5.81156e-05
FBgn0053504	10.4237	0.231777	0.256639	0.903127	0.366459	0.999866	5.81156e-05
FBgn0033212	140.883	0.231665	0.227597	1.01787	0.308739	0.999866	5.81156e-05
FBgn0032681	26.912	0.231616	0.270389	0.856604	0.391664	0.999866	5.81156e-05
FBgn0032900	79.347	0.23154	0.259738	0.891437	0.372695	0.999866	5.81156e-05
FBgn0043854	6.61493	0.231346	0.23916	0.967328	0.33338	0.999866	5.81156e-05
FBgn0264478	3.17795	0.23125	0.206896	1.11771	0.263689	0.999866	5.81156e-05
FBgn0030634	19.6848	0.231176	0.267299	0.86486	0.387116	0.999866	5.81156e-05
FBgn0031281	53.4973	0.231168	0.265575	0.870442	0.384059	0.999866	5.81156e-05
FBgn0038047	2.13046	0.231106	0.181766	1.27145	0.20357	0.999866	5.81156e-05
FBgn0033015	272.916	0.231058	0.21701	1.06474	0.286996	0.999866	5.81156e-05
FBgn0031458	70.4617	0.230958	0.233633	0.98855	0.322883	0.999866	5.81156e-05
FBgn0013699	22.5105	0.230822	0.273452	0.844104	0.398611	0.999866	5.81156e-05
FBgn0051568	9.6215	0.230642	0.259311	0.889442	0.373765	0.999866	5.81156e-05
FBgn0034443	488.462	0.230606	0.219337	1.05138	0.293085	0.999866	5.81156e-05
FBgn0036397	41.1455	0.230524	0.260276	0.885688	0.375785	0.999866	5.81156e-05
FBgn0031739	46.9713	0.230345	0.261294	0.881556	0.378017	0.999866	5.81156e-05
FBgn0265000	10.3232	0.230339	0.265	0.869203	0.384736	0.999866	5.81156e-05
FBgn0031016	216.498	0.230338	0.240655	0.957128	0.338503	0.999866	5.81156e-05
FBgn0032052	185.119	0.230169	0.206526	1.11448	0.265073	0.999866	5.81156e-05
FBgn0030748	152.838	0.230079	0.253035	0.909279	0.363203	0.999866	5.81156e-05
FBgn0028884	69.1342	0.230008	0.272979	0.842586	0.39946	0.999866	5.81156e-05
FBgn0030661	143.18	0.229814	0.248485	0.924861	0.355038	0.999866	5.81156e-05
FBgn0051122	79.5878	0.229695	0.232997	0.985829	0.324217	0.999866	5.81156e-05
FBgn0060296	31.2756	0.229694	0.265154	0.866264	0.386345	0.999866	5.81156e-05
FBgn0033380	103.739	0.229662	0.245999	0.933591	0.350515	0.999866	5.81156e-05
FBgn0038451	8.37531	0.229658	0.256524	0.895267	0.370645	0.999866	5.81156e-05
FBgn0261850	53.2121	0.229599	0.26203	0.876233	0.380903	0.999866	5.81156e-05
FBgn0039590	99.0274	0.229593	0.261591	0.877679	0.380118	0.999866	5.81156e-05
FBgn0010607	101.265	0.22957	0.255959	0.896902	0.369771	0.999866	5.81156e-05
FBgn0031918	47.2096	0.229428	0.266714	0.860202	0.389678	0.999866	5.81156e-05
FBgn0026385	3.95945	0.229383	0.224024	1.02392	0.305873	0.999866	5.81156e-05
FBgn0053679	19.481	0.229376	0.273805	0.837736	0.402179	0.999866	5.81156e-05
FBgn0266327	10.7972	0.229324	0.271738	0.843916	0.398716	0.999866	5.81156e-05
FBgn0051294	280.079	0.229275	0.248895	0.92117	0.356962	0.999866	5.81156e-05
FBgn0010388	687.718	0.229142	0.23334	0.982011	0.326094	0.999866	5.81156e-05
FBgn0267524	8.41681	0.229133	0.216887	1.05647	0.290755	0.999866	5.81156e-05
FBgn0051663	198.902	0.229118	0.218904	1.04666	0.295255	0.999866	5.81156e-05
FBgn0053087	110.264	0.229001	0.236255	0.969297	0.332397	0.999866	5.81156e-05
FBgn0052313	136.051	0.228958	0.263832	0.867815	0.385495	0.999866	5.81156e-05
FBgn0030411	35.9741	0.228951	0.273016	0.838601	0.401693	0.999866	5.81156e-05
FBgn0037354	536.832	0.228888	0.2131	1.07409	0.282782	0.999866	5.81156e-05
FBgn0036264	78.0024	0.228882	0.253768	0.901932	0.367093	0.999866	5.81156e-05
FBgn0038199	105.978	0.22873	0.258369	0.885286	0.376002	0.999866	5.81156e-05
FBgn0036345	324.196	0.22871	0.22118	1.03404	0.301116	0.999866	5.81156e-05
FBgn0029712	5.86088	0.228502	0.245193	0.931927	0.351374	0.999866	5.81156e-05
FBgn0052772	162.708	0.2285	0.25178	0.90754	0.364121	0.999866	5.81156e-05
FBgn0037304	3.57882	0.228111	0.21197	1.07615	0.281861	0.999866	5.81156e-05
FBgn0262975	2355.38	0.228032	0.184925	1.2331	0.217537	0.999866	5.81156e-05
FBgn0031483	127.221	0.227978	0.253755	0.898417	0.368963	0.999866	5.81156e-05
FBgn0034601	524.757	0.227882	0.251745	0.905208	0.365355	0.999866	5.81156e-05
FBgn0265611	7.77245	0.227857	0.263356	0.865205	0.386927	0.999866	5.81156e-05
FBgn0036421	61.9328	0.227755	0.274807	0.828783	0.407227	0.999866	5.81156e-05
FBgn0051690	20.7527	0.227581	0.27132	0.838792	0.401586	0.999866	5.81156e-05
FBgn0051002	2.09615	0.227398	0.172309	1.31971	0.186932	0.999866	5.81156e-05
FBgn0031768	162.574	0.227315	0.24613	0.923557	0.355717	0.999866	5.81156e-05
FBgn0032140	231.83	0.227013	0.210904	1.07638	0.281757	0.999866	5.81156e-05
FBgn0051102	118.42	0.227013	0.22825	0.994581	0.31994	0.999866	5.81156e-05
FBgn0036767	308.918	0.226674	0.218685	1.03653	0.299955	0.999866	5.81156e-05
FBgn0031675	33.3444	0.226578	0.266148	0.851323	0.39459	0.999866	5.81156e-05
FBgn0261545	122.161	0.226559	0.236185	0.959245	0.337435	0.999866	5.81156e-05
FBgn0038649	64.6143	0.226525	0.25893	0.874848	0.381656	0.999866	5.81156e-05
FBgn0086695	8.03847	0.226493	0.259519	0.872741	0.382804	0.999866	5.81156e-05
FBgn0035321	12.6921	0.22648	0.26601	0.851398	0.394548	0.999866	5.81156e-05
FBgn0266676	3.16857	0.226387	0.194118	1.16623	0.24352	0.999866	5.81156e-05
FBgn0085638	80.1106	0.226283	0.265725	0.851569	0.394454	0.999866	5.81156e-05
FBgn0260748	135.114	0.226266	0.23343	0.969311	0.33239	0.999866	5.81156e-05
FBgn0030588	6.48639	0.2262	0.243693	0.928214	0.353297	0.999866	5.81156e-05
FBgn0035845	5.84523	0.226169	0.211092	1.07142	0.283981	0.999866	5.81156e-05
FBgn0033096	2.0118	0.225876	0.178924	1.26241	0.2068	0.999866	5.81156e-05
FBgn0038967	3.83952	0.225571	0.211063	1.06873	0.28519	0.999866	5.81156e-05
FBgn0265351	66.1018	0.225496	0.265374	0.849731	0.395475	0.999866	5.81156e-05
FBgn0260938	137.027	0.225472	0.222283	1.01435	0.310418	0.999866	5.81156e-05
FBgn0260942	622.57	0.225442	0.217878	1.03472	0.3008	0.999866	5.81156e-05
FBgn0261524	70.985	0.225437	0.248701	0.906455	0.364695	0.999866	5.81156e-05
FBgn0035207	292.473	0.225287	0.208992	1.07797	0.281047	0.999866	5.81156e-05
FBgn0031516	217.493	0.22523	0.242962	0.927019	0.353916	0.999866	5.81156e-05
FBgn0036614	45.547	0.225204	0.266222	0.845925	0.397595	0.999866	5.81156e-05
FBgn0026085	31.0104	0.225185	0.274005	0.821827	0.411175	0.999866	5.81156e-05
FBgn0022702	29.0306	0.22496	0.271238	0.829379	0.40689	0.999866	5.81156e-05
FBgn0019972	98.2134	0.224917	0.264101	0.851632	0.394418	0.999866	5.81156e-05
FBgn0032170	296.101	0.224594	0.220921	1.01663	0.309331	0.999866	5.81156e-05
FBgn0052343	38.0755	0.22455	0.258463	0.86879	0.384962	0.999866	5.81156e-05
FBgn0004066	859.426	0.224523	0.242572	0.925594	0.354657	0.999866	5.81156e-05
FBgn0085361	8.79217	0.224489	0.249331	0.900367	0.367925	0.999866	5.81156e-05
FBgn0263842	8.64128	0.224325	0.266858	0.840615	0.400563	0.999866	5.81156e-05
FBgn0041243	4.36436	0.22428	0.227606	0.985387	0.324434	0.999866	5.81156e-05
FBgn0283682	86.0472	0.224235	0.236732	0.947212	0.343531	0.999866	5.81156e-05
FBgn0033139	272.211	0.22421	0.214097	1.04723	0.294991	0.999866	5.81156e-05
FBgn0028622	35.9314	0.224149	0.264311	0.848054	0.396408	0.999866	5.81156e-05
FBgn0050154	170.023	0.224137	0.259854	0.862548	0.388386	0.999866	5.81156e-05
FBgn0039189	18.0449	0.224001	0.274779	0.815205	0.414955	0.999866	5.81156e-05
FBgn0086687	4546.12	0.223617	0.188637	1.18543	0.235846	0.999866	5.81156e-05
FBgn0033951	86.9435	0.223517	0.245262	0.911341	0.362116	0.999866	5.81156e-05
FBgn0034498	29.2694	0.223398	0.269776	0.828087	0.407621	0.999866	5.81156e-05
FBgn0024251	9.77802	0.223353	0.261168	0.855206	0.392437	0.999866	5.81156e-05
FBgn0038741	9.67321	0.223336	0.265599	0.840878	0.400417	0.999866	5.81156e-05
FBgn0266599	10826.7	0.22326	0.217218	1.02781	0.304037	0.999866	5.81156e-05
FBgn0046258	21.6515	0.223088	0.270379	0.825094	0.409318	0.999866	5.81156e-05
FBgn0034321	44.109	0.223066	0.270124	0.82579	0.408923	0.999866	5.81156e-05
FBgn0037478	120.67	0.223005	0.272974	0.816947	0.413959	0.999866	5.81156e-05
FBgn0053468	266.894	0.22294	0.240146	0.928353	0.353225	0.999866	5.81156e-05
FBgn0028583	12125.3	0.2229	0.225537	0.988308	0.323002	0.999866	5.81156e-05
FBgn0039789	94.4867	0.222839	0.234285	0.951144	0.341531	0.999866	5.81156e-05
FBgn0263667	86.7651	0.222829	0.245232	0.908646	0.363537	0.999866	5.81156e-05
FBgn0267114	1.98148	0.222629	0.169022	1.31716	0.187786	0.999866	5.81156e-05
FBgn0011897	5.93976	0.22262	0.242883	0.916574	0.359366	0.999866	5.81156e-05
FBgn0033259	58.6852	0.222616	0.243122	0.915652	0.359849	0.999866	5.81156e-05
FBgn0063493	371.77	0.222522	0.216825	1.02627	0.304763	0.999866	5.81156e-05
FBgn0030992	3.49544	0.222402	0.215678	1.03118	0.302457	0.999866	5.81156e-05
FBgn0051278	46.9346	0.222386	0.272337	0.816583	0.414167	0.999866	5.81156e-05
FBgn0000404	148.796	0.222218	0.240059	0.925682	0.354611	0.999866	5.81156e-05
FBgn0264827	1.21136	0.222123	0.139699	1.59001	0.111834	0.999866	5.81156e-05
FBgn0265928	1.21136	0.222123	0.139699	1.59001	0.111834	0.999866	5.81156e-05
FBgn0004839	18.5762	0.222077	0.27478	0.8082	0.418975	0.999866	5.81156e-05
FBgn0030824	5.00179	0.221975	0.221801	1.00079	0.31693	0.999866	5.81156e-05
FBgn0026084	1254.94	0.22193	0.182242	1.21778	0.223309	0.999866	5.81156e-05
FBgn0262899	260.542	0.221865	0.246682	0.899397	0.368441	0.999866	5.81156e-05
FBgn0037705	531.406	0.22174	0.227479	0.974768	0.329675	0.999866	5.81156e-05
FBgn0050083	80.7065	0.221712	0.236069	0.93918	0.347638	0.999866	5.81156e-05
FBgn0051769	265.317	0.221705	0.240128	0.923281	0.355861	0.999866	5.81156e-05
FBgn0033133	40.3126	0.22165	0.264058	0.839398	0.401246	0.999866	5.81156e-05
FBgn0040778	38.3519	0.221303	0.274528	0.806121	0.420173	0.999866	5.81156e-05
FBgn0031431	26.6476	0.221267	0.272254	0.812723	0.416377	0.999866	5.81156e-05
FBgn0050414	22.8426	0.221248	0.274714	0.805378	0.420602	0.999866	5.81156e-05
FBgn0051606	5.97534	0.221219	0.24734	0.894393	0.371112	0.999866	5.81156e-05
FBgn0040211	84.6627	0.221035	0.268631	0.82282	0.410611	0.999866	5.81156e-05
FBgn0033731	1.31723	0.220905	0.139476	1.58382	0.113234	0.999866	5.81156e-05
FBgn0034069	5.13305	0.220903	0.237428	0.930398	0.352165	0.999866	5.81156e-05
FBgn0266622	6.22574	0.220703	0.250575	0.880784	0.378435	0.999866	5.81156e-05
FBgn0037207	28.7691	0.220616	0.273601	0.806342	0.420046	0.999866	5.81156e-05
FBgn0262357	1880.61	0.220584	0.204098	1.08077	0.279797	0.999866	5.81156e-05
FBgn0038772	38.0234	0.220453	0.269782	0.817152	0.413841	0.999866	5.81156e-05
FBgn0031573	19.2303	0.220424	0.273427	0.806156	0.420153	0.999866	5.81156e-05
FBgn0027558	66.5992	0.22041	0.247562	0.890322	0.373293	0.999866	5.81156e-05
FBgn0002732	13.0772	0.22036	0.274187	0.803685	0.421579	0.999866	5.81156e-05
FBgn0030737	714.121	0.220234	0.249408	0.883025	0.377223	0.999866	5.81156e-05
FBgn0010877	205.712	0.220146	0.205368	1.07196	0.283739	0.999866	5.81156e-05
FBgn0030377	6.52224	0.220024	0.247687	0.888313	0.374373	0.999866	5.81156e-05
FBgn0033366	132.386	0.219887	0.249116	0.88267	0.377415	0.999866	5.81156e-05
FBgn0038725	208.002	0.21978	0.213354	1.03012	0.302955	0.999866	5.81156e-05
FBgn0024909	64.3714	0.219642	0.25025	0.877693	0.38011	0.999866	5.81156e-05
FBgn0030086	779.162	0.219562	0.253291	0.866838	0.386031	0.999866	5.81156e-05
FBgn0054025	4.32642	0.219558	0.230355	0.953127	0.340526	0.999866	5.81156e-05
FBgn0036919	263.886	0.219549	0.213927	1.02628	0.304759	0.999866	5.81156e-05
FBgn0035109	39.6989	0.219525	0.273711	0.802033	0.422534	0.999866	5.81156e-05
FBgn0004414	2382.24	0.219473	0.245617	0.893558	0.371558	0.999866	5.81156e-05
FBgn0029174	446.672	0.219364	0.208505	1.05208	0.292762	0.999866	5.81156e-05
FBgn0025739	1.86972	0.219301	0.149544	1.46647	0.142521	0.999866	5.81156e-05
FBgn0038447	3.28023	0.2193	0.213376	1.02776	0.304061	0.999866	5.81156e-05
FBgn0031419	21.0942	0.219196	0.274241	0.799283	0.424126	0.999866	5.81156e-05
FBgn0003741	78.8019	0.219025	0.239355	0.915063	0.360159	0.999866	5.81156e-05
FBgn0033183	164.572	0.218997	0.219518	0.997624	0.318462	0.999866	5.81156e-05
FBgn0011670	1985.79	0.218982	0.234152	0.935212	0.349679	0.999866	5.81156e-05
FBgn0039271	55.0445	0.218969	0.255984	0.855402	0.392329	0.999866	5.81156e-05
FBgn0032283	152.778	0.218823	0.221806	0.986549	0.323864	0.999866	5.81156e-05
FBgn0000533	46.0676	0.218701	0.259583	0.842506	0.399505	0.999866	5.81156e-05
FBgn0000092	9.58378	0.218559	0.261765	0.834942	0.40375	0.999866	5.81156e-05
FBgn0266757	13.3182	0.218441	0.269141	0.811624	0.417008	0.999866	5.81156e-05
FBgn0260027	55.975	0.218375	0.261321	0.835657	0.403348	0.999866	5.81156e-05
FBgn0030323	61.4061	0.218281	0.272112	0.802173	0.422453	0.999866	5.81156e-05
FBgn0014465	6.29438	0.218278	0.241229	0.904859	0.36554	0.999866	5.81156e-05
FBgn0013300	415.064	0.21824	0.266417	0.819164	0.412693	0.999866	5.81156e-05
FBgn0032819	93.1876	0.218158	0.245233	0.889593	0.373684	0.999866	5.81156e-05
FBgn0267925	2.40622	0.218153	0.17605	1.23915	0.215288	0.999866	5.81156e-05
FBgn0261401	1.3245	0.218047	0.1535	1.4205	0.155461	0.999866	5.81156e-05
FBgn0085331	4.00065	0.217962	0.227549	0.957869	0.338129	0.999866	5.81156e-05
FBgn0032362	5.50527	0.217765	0.243023	0.896067	0.370217	0.999866	5.81156e-05
FBgn0261445	414.9	0.217705	0.200866	1.08383	0.278438	0.999866	5.81156e-05
FBgn0024366	3.0728	0.217703	0.2067	1.05323	0.292234	0.999866	5.81156e-05
FBgn0036342	163.873	0.217614	0.238782	0.911351	0.36211	0.999866	5.81156e-05
FBgn0053111	87.4853	0.217367	0.247192	0.879345	0.379214	0.999866	5.81156e-05
FBgn0003512	178.158	0.217284	0.24742	0.878198	0.379836	0.999866	5.81156e-05
FBgn0038721	75.4371	0.217031	0.243555	0.891098	0.372876	0.999866	5.81156e-05
FBgn0262036	158.704	0.21692	0.274417	0.790477	0.429249	0.999866	5.81156e-05
FBgn0034697	124.013	0.216902	0.213238	1.01718	0.309067	0.999866	5.81156e-05
FBgn0035612	19.5551	0.216818	0.274759	0.789123	0.43004	0.999866	5.81156e-05
FBgn0036848	101.443	0.216772	0.239129	0.906505	0.364669	0.999866	5.81156e-05
FBgn0086347	505.246	0.216704	0.204381	1.0603	0.28901	0.999866	5.81156e-05
FBgn0025615	297.891	0.216641	0.198791	1.08979	0.275806	0.999866	5.81156e-05
FBgn0003319	2.93992	0.216601	0.196237	1.10377	0.269692	0.999866	5.81156e-05
FBgn0052499	2.07246	0.216537	0.166036	1.30416	0.192179	0.999866	5.81156e-05
FBgn0031701	96.7487	0.216529	0.252692	0.856888	0.391507	0.999866	5.81156e-05
FBgn0035091	153.624	0.21652	0.213283	1.01518	0.310021	0.999866	5.81156e-05
FBgn0026404	44.7071	0.21651	0.260518	0.831075	0.405931	0.999866	5.81156e-05
FBgn0267564	3.29109	0.216276	0.212537	1.01759	0.308872	0.999866	5.81156e-05
FBgn0032244	23.7376	0.216145	0.273956	0.788977	0.430125	0.999866	5.81156e-05
FBgn0037814	31.7786	0.216062	0.267012	0.809184	0.418409	0.999866	5.81156e-05
FBgn0051858	38.1058	0.21595	0.273605	0.789276	0.42995	0.999866	5.81156e-05
FBgn0027578	206.344	0.215806	0.219397	0.983632	0.325296	0.999866	5.81156e-05
FBgn0035405	49.1072	0.215802	0.261949	0.823832	0.410035	0.999866	5.81156e-05
FBgn0036926	47.5146	0.215741	0.273273	0.789469	0.429838	0.999866	5.81156e-05
FBgn0053213	16.6448	0.215694	0.27482	0.784854	0.432539	0.999866	5.81156e-05
FBgn0266650	2.82209	0.215609	0.18022	1.19637	0.231553	0.999866	5.81156e-05
FBgn0036939	111.275	0.215592	0.240246	0.897381	0.369515	0.999866	5.81156e-05
FBgn0085321	84.8553	0.215401	0.270274	0.796971	0.425468	0.999866	5.81156e-05
FBgn0034219	35.5126	0.215311	0.265565	0.810767	0.417499	0.999866	5.81156e-05
FBgn0037684	46.2744	0.215259	0.25437	0.846242	0.397418	0.999866	5.81156e-05
FBgn0036836	2.14787	0.21518	0.163594	1.31533	0.1884	0.999866	5.81156e-05
FBgn0022981	14.5394	0.215015	0.267837	0.802784	0.4221	0.999866	5.81156e-05
FBgn0265059	19.7554	0.215004	0.273846	0.785128	0.432378	0.999866	5.81156e-05
FBgn0027087	454.159	0.214973	0.261745	0.821306	0.411472	0.999866	5.81156e-05
FBgn0039817	17.8525	0.214938	0.270822	0.793652	0.427398	0.999866	5.81156e-05
FBgn0058191	201.922	0.214926	0.207583	1.03537	0.300496	0.999866	5.81156e-05
FBgn0037465	54.0573	0.214914	0.265147	0.810545	0.417627	0.999866	5.81156e-05
FBgn0032372	220.78	0.214868	0.219317	0.979717	0.327226	0.999866	5.81156e-05
FBgn0032725	288.496	0.214817	0.205582	1.04492	0.29606	0.999866	5.81156e-05
FBgn0040208	64.2758	0.214713	0.256633	0.836654	0.402787	0.999866	5.81156e-05
FBgn0036023	359.855	0.214655	0.232763	0.922203	0.356423	0.999866	5.81156e-05
FBgn0040298	26.3763	0.21458	0.272709	0.786849	0.431371	0.999866	5.81156e-05
FBgn0036641	114.561	0.21452	0.221802	0.967171	0.333458	0.999866	5.81156e-05
FBgn0267572	1.38487	0.214388	0.15194	1.411	0.158243	0.999866	5.81156e-05
FBgn0031804	7.53795	0.214199	0.250995	0.853399	0.393438	0.999866	5.81156e-05
FBgn0035663	36.803	0.214197	0.272238	0.7868	0.431399	0.999866	5.81156e-05
FBgn0004179	322.544	0.21408	0.225521	0.949267	0.342485	0.999866	5.81156e-05
FBgn0032388	224.453	0.213959	0.208406	1.02664	0.304588	0.999866	5.81156e-05
FBgn0033309	218.964	0.213898	0.231536	0.923818	0.355581	0.999866	5.81156e-05
FBgn0030834	55.4128	0.213847	0.25488	0.839013	0.401462	0.999866	5.81156e-05
FBgn0015570	59.9388	0.213772	0.27216	0.785467	0.43218	0.999866	5.81156e-05
FBgn0050088	2.78231	0.213754	0.207022	1.03252	0.301831	0.999866	5.81156e-05
FBgn0039994	134.992	0.213601	0.244374	0.874073	0.382079	0.999866	5.81156e-05
FBgn0261020	304.988	0.213578	0.199437	1.07091	0.284211	0.999866	5.81156e-05
FBgn0041191	346.385	0.213456	0.222651	0.9587	0.33771	0.999866	5.81156e-05
FBgn0032336	263.364	0.213447	0.195785	1.09021	0.27562	0.999866	5.81156e-05
FBgn0036053	155.153	0.213435	0.207863	1.0268	0.304513	0.999866	5.81156e-05
FBgn0030034	103.029	0.213377	0.237041	0.900169	0.368031	0.999866	5.81156e-05
FBgn0266040	198.419	0.213354	0.263668	0.809179	0.418412	0.999866	5.81156e-05
FBgn0266590	7.86187	0.213335	0.254503	0.838242	0.401895	0.999866	5.81156e-05
FBgn0024956	85.6343	0.213166	0.247179	0.862395	0.38847	0.999866	5.81156e-05
FBgn0029573	3.25613	0.213162	0.19799	1.07663	0.281645	0.999866	5.81156e-05
FBgn0266949	2.58823	0.213156	0.195868	1.08826	0.276479	0.999866	5.81156e-05
FBgn0037504	24.0928	0.212996	0.272443	0.781799	0.434333	0.999866	5.81156e-05
FBgn0027780	18.926	0.212932	0.274834	0.774766	0.438478	0.999866	5.81156e-05
FBgn0266433	4.56518	0.212873	0.232874	0.914113	0.360657	0.999866	5.81156e-05
FBgn0267626	5.76866	0.212603	0.230862	0.920912	0.357096	0.999866	5.81156e-05
FBgn0040534	175.587	0.212541	0.213954	0.993396	0.320517	0.999866	5.81156e-05
FBgn0032420	44.4305	0.212476	0.261163	0.813575	0.415888	0.999866	5.81156e-05
FBgn0265151	2.20304	0.21247	0.186658	1.13828	0.255003	0.999866	5.81156e-05
FBgn0036327	37.4421	0.212281	0.274755	0.772621	0.439747	0.999866	5.81156e-05
FBgn0250826	437.248	0.212154	0.268715	0.789512	0.429813	0.999866	5.81156e-05
FBgn0265203	1.92193	0.212013	0.150929	1.40472	0.160103	0.999866	5.81156e-05
FBgn0030327	29.7934	0.211951	0.271505	0.780653	0.435007	0.999866	5.81156e-05
FBgn0051658	7.04757	0.211905	0.214695	0.987005	0.32364	0.999866	5.81156e-05
FBgn0052192	653.985	0.211897	0.271376	0.780823	0.434907	0.999866	5.81156e-05
FBgn0040475	277.255	0.211881	0.224505	0.943772	0.345286	0.999866	5.81156e-05
FBgn0267327	3440.67	0.211803	0.215736	0.981769	0.326214	0.999866	5.81156e-05
FBgn0027338	660.59	0.211765	0.197253	1.07357	0.283014	0.999866	5.81156e-05
FBgn0267785	2.75214	0.211686	0.177169	1.19483	0.232155	0.999866	5.81156e-05
FBgn0037661	24.0948	0.211542	0.271143	0.780189	0.43528	0.999866	5.81156e-05
FBgn0028515	497.768	0.211492	0.238353	0.887307	0.374914	0.999866	5.81156e-05
FBgn0053270	1.58907	0.211473	0.163497	1.29344	0.195858	0.999866	5.81156e-05
FBgn0036568	77.5116	0.211385	0.267766	0.789439	0.429855	0.999866	5.81156e-05
FBgn0034461	217.793	0.211282	0.253118	0.834715	0.403878	0.999866	5.81156e-05
FBgn0031457	64.2676	0.211087	0.235477	0.896424	0.370026	0.999866	5.81156e-05
FBgn0261803	5.2325	0.211076	0.244395	0.863668	0.387771	0.999866	5.81156e-05
FBgn0263748	442.539	0.211061	0.207807	1.01566	0.309793	0.999866	5.81156e-05
FBgn0260799	255.534	0.210984	0.245143	0.860657	0.389427	0.999866	5.81156e-05
FBgn0263080	561.038	0.210949	0.231176	0.912502	0.361504	0.999866	5.81156e-05
FBgn0015513	132.288	0.210862	0.231028	0.912713	0.361393	0.999866	5.81156e-05
FBgn0262966	154.336	0.210834	0.258354	0.816066	0.414463	0.999866	5.81156e-05
FBgn0031106	265.408	0.210737	0.230151	0.915646	0.359853	0.999866	5.81156e-05
FBgn0031250	71.3325	0.210579	0.248253	0.848245	0.396301	0.999866	5.81156e-05
FBgn0264857	5.68186	0.210367	0.238445	0.882247	0.377643	0.999866	5.81156e-05
FBgn0035918	11.1046	0.210211	0.267253	0.786563	0.431538	0.999866	5.81156e-05
FBgn0259739	479.808	0.210186	0.274519	0.765649	0.443885	0.999866	5.81156e-05
FBgn0005632	205.799	0.210166	0.209999	1.00079	0.316927	0.999866	5.81156e-05
FBgn0000229	207.444	0.210027	0.211318	0.993892	0.320276	0.999866	5.81156e-05
FBgn0265297	15810.9	0.209948	0.196911	1.06621	0.286328	0.999866	5.81156e-05
FBgn0037750	329.177	0.209947	0.220899	0.950419	0.341899	0.999866	5.81156e-05
FBgn0001133	99.6894	0.209824	0.233765	0.897582	0.369408	0.999866	5.81156e-05
FBgn0027375	42.6971	0.209822	0.270929	0.774453	0.438663	0.999866	5.81156e-05
FBgn0030351	173.617	0.209795	0.231818	0.904997	0.365467	0.999866	5.81156e-05
FBgn0058172	11.5895	0.209716	0.270212	0.776116	0.437681	0.999866	5.81156e-05
FBgn0036143	16.6666	0.209687	0.271215	0.773138	0.439441	0.999866	5.81156e-05
FBgn0266464	117.009	0.209522	0.233474	0.897411	0.3695	0.999866	5.81156e-05
FBgn0051146	11.6601	0.209405	0.268902	0.778739	0.436133	0.999866	5.81156e-05
FBgn0039942	16.4457	0.209153	0.274501	0.761939	0.446097	0.999866	5.81156e-05
FBgn0036031	92.3717	0.20914	0.272389	0.767799	0.442607	0.999866	5.81156e-05
FBgn0036595	2.98598	0.20901	0.200462	1.04264	0.297115	0.999866	5.81156e-05
FBgn0051902	24.9382	0.209004	0.272022	0.768335	0.442288	0.999866	5.81156e-05
FBgn0028412	388.198	0.208979	0.274822	0.760416	0.447006	0.999866	5.81156e-05
FBgn0031494	32.9914	0.208951	0.267776	0.780319	0.435203	0.999866	5.81156e-05
FBgn0036765	74.5131	0.208892	0.240927	0.867032	0.385924	0.999866	5.81156e-05
FBgn0053129	576.926	0.20882	0.19326	1.08051	0.279914	0.999866	5.81156e-05
FBgn0051279	39.8694	0.208738	0.262961	0.793798	0.427313	0.999866	5.81156e-05
FBgn0015550	5.70259	0.208724	0.245268	0.851006	0.394766	0.999866	5.81156e-05
FBgn0031603	108.273	0.208665	0.241724	0.863237	0.388007	0.999866	5.81156e-05
FBgn0015300	51.0662	0.208566	0.263854	0.790459	0.42926	0.999866	5.81156e-05
FBgn0036920	116.348	0.208442	0.215777	0.966006	0.334041	0.999866	5.81156e-05
FBgn0033134	233.245	0.20837	0.21957	0.948993	0.342624	0.999866	5.81156e-05
FBgn0266239	2.65347	0.208335	0.191802	1.0862	0.277392	0.999866	5.81156e-05
FBgn0038252	62.7988	0.208327	0.264269	0.788315	0.430513	0.999866	5.81156e-05
FBgn0039900	122.355	0.208242	0.271502	0.767	0.443081	0.999866	5.81156e-05
FBgn0262115	218.733	0.208174	0.207321	1.00412	0.315323	0.999866	5.81156e-05
FBgn0033905	143.608	0.207928	0.260582	0.797937	0.424907	0.999866	5.81156e-05
FBgn0004003	94.0881	0.207914	0.232883	0.892781	0.371975	0.999866	5.81156e-05
FBgn0001120	13.1882	0.207737	0.265565	0.782247	0.43407	0.999866	5.81156e-05
FBgn0031774	133.774	0.207712	0.221053	0.939644	0.3474	0.999866	5.81156e-05
FBgn0032343	4.72108	0.20759	0.223233	0.929927	0.352409	0.999866	5.81156e-05
FBgn0020277	10.5361	0.207575	0.262629	0.790374	0.429309	0.999866	5.81156e-05
FBgn0038172	222.941	0.20757	0.244555	0.848769	0.39601	0.999866	5.81156e-05
FBgn0033355	11.5919	0.207543	0.263571	0.787426	0.431032	0.999866	5.81156e-05
FBgn0030655	18.3212	0.207393	0.27482	0.754648	0.45046	0.999866	5.81156e-05
FBgn0034187	24.374	0.207368	0.272642	0.760588	0.446903	0.999866	5.81156e-05
FBgn0058178	167.212	0.207292	0.226916	0.913517	0.360971	0.999866	5.81156e-05
FBgn0267122	1.64945	0.207246	0.161296	1.28488	0.198835	0.999866	5.81156e-05
FBgn0038738	848.382	0.207161	0.222718	0.930151	0.352293	0.999866	5.81156e-05
FBgn0051806	509.008	0.207097	0.265602	0.779725	0.435553	0.999866	5.81156e-05
FBgn0051809	12.8953	0.207011	0.27378	0.756121	0.449577	0.999866	5.81156e-05
FBgn0085334	4.01242	0.206956	0.206142	1.00395	0.315404	0.999866	5.81156e-05
FBgn0039402	304.721	0.206923	0.221981	0.932165	0.351251	0.999866	5.81156e-05
FBgn0042205	14.8198	0.206883	0.273411	0.756675	0.449245	0.999866	5.81156e-05
FBgn0262487	75.8749	0.206823	0.272378	0.759323	0.447659	0.999866	5.81156e-05
FBgn0039019	191.208	0.206808	0.25953	0.796857	0.425534	0.999866	5.81156e-05
FBgn0030007	173.931	0.206653	0.239037	0.864526	0.387299	0.999866	5.81156e-05
FBgn0011584	1121.48	0.206564	0.210533	0.981145	0.326521	0.999866	5.81156e-05
FBgn0050148	28.8356	0.206553	0.273507	0.755204	0.450127	0.999866	5.81156e-05
FBgn0265500	2.91788	0.206465	0.204015	1.01201	0.311533	0.999866	5.81156e-05
FBgn0039896	71.4194	0.206459	0.268352	0.76936	0.44168	0.999866	5.81156e-05
FBgn0037719	111.498	0.206322	0.243691	0.846654	0.397188	0.999866	5.81156e-05
FBgn0037489	186.966	0.206105	0.220577	0.934388	0.350104	0.999866	5.81156e-05
FBgn0085451	168.657	0.205803	0.208789	0.985699	0.324281	0.999866	5.81156e-05
FBgn0030263	1486.43	0.205541	0.231048	0.889604	0.373679	0.999866	5.81156e-05
FBgn0030528	43.5865	0.205364	0.260875	0.787212	0.431158	0.999866	5.81156e-05
FBgn0038549	13.7512	0.204951	0.274242	0.747335	0.454861	0.999866	5.81156e-05
FBgn0264294	4345.1	0.204883	0.206608	0.991649	0.321369	0.999866	5.81156e-05
FBgn0051832	7.2987	0.204822	0.256503	0.798516	0.424571	0.999866	5.81156e-05
FBgn0015583	97.7704	0.204819	0.272596	0.751366	0.452432	0.999866	5.81156e-05
FBgn0037777	320.161	0.20479	0.206442	0.991997	0.321199	0.999866	5.81156e-05
FBgn0034214	51.6122	0.20457	0.2505	0.816646	0.414131	0.999866	5.81156e-05
FBgn0037000	75.6709	0.204438	0.262252	0.779549	0.435656	0.999866	5.81156e-05
FBgn0001341	31.1168	0.204424	0.269644	0.758128	0.448375	0.999866	5.81156e-05
FBgn0037538	109.903	0.204188	0.235873	0.865668	0.386672	0.999866	5.81156e-05
FBgn0030120	32.7234	0.20406	0.274785	0.742616	0.457714	0.999866	5.81156e-05
FBgn0037092	43.9109	0.20405	0.263083	0.775612	0.437978	0.999866	5.81156e-05
FBgn0263233	5.9793	0.204037	0.254198	0.802669	0.422166	0.999866	5.81156e-05
FBgn0031673	457.974	0.20401	0.215363	0.947283	0.343495	0.999866	5.81156e-05
FBgn0037736	29.7647	0.203999	0.271198	0.752212	0.451923	0.999866	5.81156e-05
FBgn0026315	200.334	0.203943	0.231401	0.881339	0.378135	0.999866	5.81156e-05
FBgn0260798	219.667	0.203912	0.20911	0.975144	0.329489	0.999866	5.81156e-05
FBgn0036178	4.16617	0.20381	0.215913	0.943944	0.345198	0.999866	5.81156e-05
FBgn0000244	97.6469	0.203731	0.26464	0.769843	0.441393	0.999866	5.81156e-05
FBgn0263977	872.023	0.203718	0.19235	1.0591	0.289553	0.999866	5.81156e-05
FBgn0052040	6.72288	0.203548	0.255519	0.796605	0.42568	0.999866	5.81156e-05
FBgn0250832	19861	0.203495	0.199734	1.01883	0.308286	0.999866	5.81156e-05
FBgn0262100	441.853	0.203467	0.274776	0.740483	0.459007	0.999866	5.81156e-05
FBgn0263023	65.0047	0.203462	0.269073	0.756157	0.449555	0.999866	5.81156e-05
FBgn0037007	1081.66	0.203428	0.178982	1.13658	0.255714	0.999866	5.81156e-05
FBgn0086679	66.8427	0.203378	0.255669	0.795473	0.426338	0.999866	5.81156e-05
FBgn0266005	40.2778	0.203248	0.272065	0.747058	0.455029	0.999866	5.81156e-05
FBgn0033679	93.3143	0.203127	0.234177	0.867408	0.385718	0.999866	5.81156e-05
FBgn0265375	3.30582	0.203111	0.185969	1.09218	0.274756	0.999866	5.81156e-05
FBgn0034411	27.3863	0.203026	0.271117	0.748852	0.453947	0.999866	5.81156e-05
FBgn0028956	19.7016	0.203019	0.273745	0.741635	0.458309	0.999866	5.81156e-05
FBgn0031412	41.0032	0.203002	0.270263	0.751127	0.452576	0.999866	5.81156e-05
FBgn0037763	1090.37	0.202924	0.269415	0.7532	0.45133	0.999866	5.81156e-05
FBgn0030851	26.1149	0.202895	0.273424	0.74205	0.458057	0.999866	5.81156e-05
FBgn0039283	6.47647	0.202727	0.219226	0.924738	0.355102	0.999866	5.81156e-05
FBgn0038568	13.7479	0.202669	0.268552	0.754671	0.450447	0.999866	5.81156e-05
FBgn0029813	37.2052	0.202622	0.259127	0.78194	0.43425	0.999866	5.81156e-05
FBgn0029821	140.561	0.202585	0.221566	0.914333	0.360542	0.999866	5.81156e-05
FBgn0038540	12.5331	0.202553	0.267909	0.756054	0.449617	0.999866	5.81156e-05
FBgn0028894	89.0811	0.202274	0.270048	0.749031	0.453839	0.999866	5.81156e-05
FBgn0004240	381.374	0.202257	0.232777	0.868889	0.384908	0.999866	5.81156e-05
FBgn0032700	34.7565	0.202192	0.261052	0.774525	0.43862	0.999866	5.81156e-05
FBgn0037234	50.5347	0.202183	0.259399	0.779426	0.435729	0.999866	5.81156e-05
FBgn0035423	1272.62	0.202075	0.218911	0.923088	0.355961	0.999866	5.81156e-05
FBgn0030981	11.4542	0.202035	0.258442	0.781742	0.434366	0.999866	5.81156e-05
FBgn0263130	6.366	0.201979	0.247623	0.815669	0.41469	0.999866	5.81156e-05
FBgn0052670	11.3137	0.201879	0.252994	0.797959	0.424894	0.999866	5.81156e-05
FBgn0046692	136.648	0.201772	0.22461	0.89832	0.369015	0.999866	5.81156e-05
FBgn0034076	58.8788	0.201686	0.254029	0.79395	0.427225	0.999866	5.81156e-05
FBgn0262620	12.1778	0.201644	0.256073	0.787447	0.43102	0.999866	5.81156e-05
FBgn0283649	145.646	0.201602	0.226076	0.891743	0.372531	0.999866	5.81156e-05
FBgn0037860	201.605	0.201579	0.261137	0.771927	0.440158	0.999866	5.81156e-05
FBgn0039427	111.247	0.201293	0.221755	0.907725	0.364024	0.999866	5.81156e-05
FBgn0025682	273.512	0.201061	0.226558	0.887459	0.374832	0.999866	5.81156e-05
FBgn0035697	19.9153	0.201059	0.274264	0.733083	0.463508	0.999866	5.81156e-05
FBgn0039115	111.477	0.20101	0.243611	0.825128	0.409299	0.999866	5.81156e-05
FBgn0030734	437.817	0.200973	0.259127	0.775575	0.438	0.999866	5.81156e-05
FBgn0038833	1.74003	0.200962	0.148236	1.35569	0.175199	0.999866	5.81156e-05
FBgn0040253	6.92227	0.200947	0.245416	0.818802	0.412899	0.999866	5.81156e-05
FBgn0035691	45.3048	0.200898	0.254683	0.788815	0.43022	0.999866	5.81156e-05
FBgn0021895	271.033	0.200807	0.216867	0.925945	0.354474	0.999866	5.81156e-05
FBgn0260026	30.8538	0.200702	0.268036	0.748788	0.453985	0.999866	5.81156e-05
FBgn0030838	158.088	0.2007	0.223899	0.896384	0.370048	0.999866	5.81156e-05
FBgn0267136	7.19806	0.200551	0.246636	0.813144	0.416136	0.999866	5.81156e-05
FBgn0022774	162.973	0.200349	0.253229	0.791176	0.428841	0.999866	5.81156e-05
FBgn0035953	133.938	0.200311	0.237093	0.844861	0.398189	0.999866	5.81156e-05
FBgn0028507	66.0927	0.200187	0.251601	0.795651	0.426235	0.999866	5.81156e-05
FBgn0262479	147.797	0.200095	0.219902	0.909926	0.362862	0.999866	5.81156e-05
FBgn0031868	62.3244	0.200053	0.255273	0.783683	0.433226	0.999866	5.81156e-05
FBgn0037578	31.4327	0.200013	0.264078	0.7574	0.44881	0.999866	5.81156e-05
FBgn0030055	65.38	0.200001	0.256652	0.779268	0.435822	0.999866	5.81156e-05
FBgn0036991	22.5922	0.199961	0.272388	0.734104	0.462885	0.999866	5.81156e-05
FBgn0035375	110.062	0.199747	0.228178	0.875399	0.381357	0.999866	5.81156e-05
FBgn0040251	55.1528	0.199726	0.266571	0.749241	0.453712	0.999866	5.81156e-05
FBgn0035498	241.336	0.199719	0.226556	0.881544	0.378023	0.999866	5.81156e-05
FBgn0032480	88.24	0.199627	0.251857	0.79262	0.427999	0.999866	5.81156e-05
FBgn0052133	23.6443	0.199519	0.274283	0.727422	0.466967	0.999866	5.81156e-05
FBgn0016917	1040.95	0.199482	0.206659	0.965272	0.334408	0.999866	5.81156e-05
FBgn0030563	7.95195	0.199412	0.259453	0.768586	0.442139	0.999866	5.81156e-05
FBgn0083986	255.192	0.199312	0.218674	0.911457	0.362055	0.999866	5.81156e-05
FBgn0037882	17.1722	0.19929	0.274244	0.726691	0.467415	0.999866	5.81156e-05
FBgn0035416	167.38	0.199246	0.224811	0.886283	0.375465	0.999866	5.81156e-05
FBgn0031296	115.352	0.199242	0.262851	0.758002	0.44845	0.999866	5.81156e-05
FBgn0037126	30.3198	0.199196	0.274809	0.724853	0.468542	0.999866	5.81156e-05
FBgn0261786	32.1902	0.199166	0.270816	0.73543	0.462077	0.999866	5.81156e-05
FBgn0046301	96.7036	0.19915	0.230354	0.864537	0.387293	0.999866	5.81156e-05
FBgn0262524	127.618	0.19911	0.246557	0.807563	0.419342	0.999866	5.81156e-05
FBgn0024997	187.536	0.199103	0.234469	0.849165	0.39579	0.999866	5.81156e-05
FBgn0261458	728.564	0.199097	0.213774	0.931344	0.351676	0.999866	5.81156e-05
FBgn0003961	1215.04	0.199071	0.219293	0.907787	0.363991	0.999866	5.81156e-05
FBgn0030994	22.2178	0.198952	0.273216	0.728186	0.466499	0.999866	5.81156e-05
FBgn0262106	278.628	0.19894	0.249554	0.797182	0.425345	0.999866	5.81156e-05
FBgn0265086	23.8617	0.19889	0.273736	0.726575	0.467486	0.999866	5.81156e-05
FBgn0037141	8.58756	0.198885	0.264802	0.75107	0.45261	0.999866	5.81156e-05
FBgn0031974	38.1289	0.198816	0.268823	0.73958	0.459555	0.999866	5.81156e-05
FBgn0029763	152.093	0.198784	0.213114	0.932756	0.350946	0.999866	5.81156e-05
FBgn0015790	544.359	0.198781	0.217849	0.912469	0.361522	0.999866	5.81156e-05
FBgn0029929	71.6391	0.198709	0.250985	0.791714	0.428527	0.999866	5.81156e-05
FBgn0002891	41.2171	0.198553	0.268308	0.740019	0.459289	0.999866	5.81156e-05
FBgn0032139	78.2474	0.198284	0.258372	0.767437	0.442822	0.999866	5.81156e-05
FBgn0013303	57.8056	0.198273	0.272389	0.727904	0.466672	0.999866	5.81156e-05
FBgn0036348	44.6902	0.198242	0.269399	0.735869	0.461811	0.999866	5.81156e-05
FBgn0002563	609.804	0.198234	0.239014	0.829381	0.406889	0.999866	5.81156e-05
FBgn0036366	52.32	0.198132	0.264192	0.749955	0.453282	0.999866	5.81156e-05
FBgn0037255	239.166	0.198104	0.219157	0.903939	0.366028	0.999866	5.81156e-05
FBgn0037756	141.174	0.197992	0.240351	0.823762	0.410075	0.999866	5.81156e-05
FBgn0036278	76.832	0.19796	0.235857	0.83932	0.40129	0.999866	5.81156e-05
FBgn0030483	23.8241	0.197887	0.274596	0.720647	0.471127	0.999866	5.81156e-05
FBgn0267948	6.26435	0.197871	0.179738	1.10088	0.270947	0.999866	5.81156e-05
FBgn0003189	117.261	0.197587	0.247229	0.799207	0.424171	0.999866	5.81156e-05
FBgn0052061	127.216	0.197561	0.271734	0.727039	0.467202	0.999866	5.81156e-05
FBgn0036557	267.484	0.197487	0.233374	0.846225	0.397427	0.999866	5.81156e-05
FBgn0011982	2.9098	0.197425	0.200673	0.983814	0.325207	0.999866	5.81156e-05
FBgn0086200	13.2685	0.197299	0.264316	0.746451	0.455395	0.999866	5.81156e-05
FBgn0036196	218.233	0.197185	0.213944	0.921667	0.356702	0.999866	5.81156e-05
FBgn0260944	472.916	0.197104	0.230334	0.855731	0.392147	0.999866	5.81156e-05
FBgn0037614	37.7127	0.197028	0.267438	0.736725	0.46129	0.999866	5.81156e-05
FBgn0037978	50.5557	0.197011	0.256409	0.768345	0.442282	0.999866	5.81156e-05
FBgn0023515	14.7912	0.196987	0.271057	0.726737	0.467387	0.999866	5.81156e-05
FBgn0261933	186.538	0.196979	0.228026	0.863846	0.387673	0.999866	5.81156e-05
FBgn0262149	45.1526	0.196902	0.264093	0.745575	0.455924	0.999866	5.81156e-05
FBgn0030440	85.8331	0.19689	0.247724	0.794792	0.426734	0.999866	5.81156e-05
FBgn0260396	71.1168	0.196833	0.255839	0.769365	0.441676	0.999866	5.81156e-05
FBgn0034756	386.207	0.196757	0.243332	0.808592	0.41875	0.999866	5.81156e-05
FBgn0031737	140.225	0.196719	0.222244	0.885148	0.376077	0.999866	5.81156e-05
FBgn0266957	23.8756	0.196595	0.147209	1.33548	0.181718	0.999866	5.81156e-05
FBgn0040080	115.324	0.196592	0.218434	0.900009	0.368115	0.999866	5.81156e-05
FBgn0050354	138.234	0.196483	0.266358	0.737663	0.460719	0.999866	5.81156e-05
FBgn0033783	127.896	0.196409	0.236898	0.829088	0.407055	0.999866	5.81156e-05
FBgn0032400	10829.2	0.196315	0.170437	1.15183	0.249389	0.999866	5.81156e-05
FBgn0015623	3056.62	0.196211	0.176332	1.11274	0.265821	0.999866	5.81156e-05
FBgn0023023	30.9833	0.196186	0.273607	0.717036	0.473352	0.999866	5.81156e-05
FBgn0038057	40.5753	0.196183	0.265014	0.740277	0.459132	0.999866	5.81156e-05
FBgn0260812	1.87256	0.196074	0.144487	1.35704	0.17477	0.999866	5.81156e-05
FBgn0031227	41.8956	0.195965	0.257725	0.760364	0.447037	0.999866	5.81156e-05
FBgn0038545	31.5111	0.19585	0.273492	0.716109	0.473924	0.999866	5.81156e-05
FBgn0034403	54.437	0.195753	0.272851	0.717437	0.473104	0.999866	5.81156e-05
FBgn0014870	239.251	0.195717	0.213977	0.914662	0.360369	0.999866	5.81156e-05
FBgn0262901	21.4544	0.195409	0.274062	0.713009	0.47584	0.999866	5.81156e-05
FBgn0023143	697.488	0.195205	0.187309	1.04216	0.29734	0.999866	5.81156e-05
FBgn0039525	269.996	0.195177	0.252745	0.77223	0.439978	0.999866	5.81156e-05
FBgn0039544	144.607	0.195137	0.232407	0.839637	0.401112	0.999866	5.81156e-05
FBgn0025802	39.6799	0.194923	0.258326	0.754563	0.450511	0.999866	5.81156e-05
FBgn0037312	271.67	0.194797	0.241729	0.805849	0.42033	0.999866	5.81156e-05
FBgn0263113	2.69355	0.194764	0.177039	1.10012	0.271281	0.999866	5.81156e-05
FBgn0030945	52.528	0.194645	0.272862	0.713345	0.475632	0.999866	5.81156e-05
FBgn0031999	7.99048	0.194557	0.26194	0.742752	0.457632	0.999866	5.81156e-05
FBgn0032196	119.514	0.194397	0.270593	0.718409	0.472505	0.999866	5.81156e-05
FBgn0038414	73.9515	0.194332	0.264814	0.733843	0.463044	0.999866	5.81156e-05
FBgn0035923	46.865	0.194212	0.255814	0.759193	0.447737	0.999866	5.81156e-05
FBgn0032115	74.1574	0.193801	0.272424	0.711395	0.47684	0.999866	5.81156e-05
FBgn0267732	1.52912	0.193789	0.132103	1.46695	0.142389	0.999866	5.81156e-05
FBgn0030500	19.0742	0.193767	0.274687	0.705409	0.480556	0.999866	5.81156e-05
FBgn0061196	104.224	0.193749	0.274761	0.705156	0.480713	0.999866	5.81156e-05
FBgn0039319	144.171	0.193703	0.226088	0.856759	0.391578	0.999866	5.81156e-05
FBgn0030280	1557.97	0.19366	0.245663	0.788316	0.430512	0.999866	5.81156e-05
FBgn0267774	2.12494	0.193426	0.180122	1.07386	0.282884	0.999866	5.81156e-05
FBgn0039538	140.663	0.193319	0.248163	0.779	0.43598	0.999866	5.81156e-05
FBgn0035254	72.1908	0.19327	0.240601	0.803277	0.421814	0.999866	5.81156e-05
FBgn0040271	52.7058	0.19313	0.270398	0.714244	0.475076	0.999866	5.81156e-05
FBgn0033301	1028.14	0.193087	0.211153	0.914442	0.360485	0.999866	5.81156e-05
FBgn0266168	4.46587	0.193012	0.238015	0.810923	0.41741	0.999866	5.81156e-05
FBgn0014002	1791.36	0.192992	0.224581	0.859345	0.39015	0.999866	5.81156e-05
FBgn0033499	10.1753	0.192967	0.244055	0.790672	0.429136	0.999866	5.81156e-05
FBgn0032421	68.3148	0.192902	0.267704	0.720578	0.471169	0.999866	5.81156e-05
FBgn0030060	303.338	0.192894	0.264562	0.729108	0.465936	0.999866	5.81156e-05
FBgn0033715	25.3837	0.192886	0.270895	0.712034	0.476444	0.999866	5.81156e-05
FBgn0051961	85.4831	0.192869	0.231508	0.833099	0.404789	0.999866	5.81156e-05
FBgn0021818	48.5661	0.192869	0.256048	0.753253	0.451298	0.999866	5.81156e-05
FBgn0265987	5.20473	0.192835	0.238168	0.809659	0.418136	0.999866	5.81156e-05
FBgn0038487	4.93998	0.192614	0.23967	0.803662	0.421592	0.999866	5.81156e-05
FBgn0051072	275.222	0.192558	0.208579	0.923189	0.355909	0.999866	5.81156e-05
FBgn0002709	7.75235	0.192373	0.262442	0.73301	0.463552	0.999866	5.81156e-05
FBgn0264507	5.44129	0.192371	0.24618	0.781425	0.434553	0.999866	5.81156e-05
FBgn0036005	90.3075	0.192359	0.232934	0.825811	0.408911	0.999866	5.81156e-05
FBgn0015277	56.9619	0.192328	0.252211	0.762569	0.445721	0.999866	5.81156e-05
FBgn0031000	40.8701	0.192251	0.257932	0.745357	0.456056	0.999866	5.81156e-05
FBgn0265941	2.85135	0.192232	0.203869	0.942918	0.345723	0.999866	5.81156e-05
FBgn0264078	181.36	0.192025	0.223031	0.860979	0.389249	0.999866	5.81156e-05
FBgn0086664	1.7351	0.192023	0.144745	1.32663	0.18463	0.999866	5.81156e-05
FBgn0030391	53.4744	0.191988	0.252278	0.76102	0.446645	0.999866	5.81156e-05
FBgn0023091	4.90328	0.191955	0.219215	0.875644	0.381223	0.999866	5.81156e-05
FBgn0040503	3.59144	0.191937	0.183575	1.04556	0.295766	0.999866	5.81156e-05
FBgn0035388	140.136	0.191773	0.250651	0.765099	0.444213	0.999866	5.81156e-05
FBgn0265656	1.4832	0.191708	0.15808	1.21272	0.225235	0.999866	5.81156e-05
FBgn0036266	22.7396	0.191692	0.274732	0.697741	0.485339	0.999866	5.81156e-05
FBgn0032100	8.65492	0.191677	0.256511	0.747247	0.454915	0.999866	5.81156e-05
FBgn0033875	828.666	0.19167	0.200588	0.955537	0.339306	0.999866	5.81156e-05
FBgn0040816	186.721	0.191619	0.255939	0.748692	0.454043	0.999866	5.81156e-05
FBgn0030724	260.734	0.191603	0.235087	0.815027	0.415057	0.999866	5.81156e-05
FBgn0040020	95.9665	0.191464	0.272928	0.701518	0.48298	0.999866	5.81156e-05
FBgn0030687	108.665	0.191443	0.248737	0.769661	0.441501	0.999866	5.81156e-05
FBgn0262945	794.873	0.19136	0.258432	0.740467	0.459017	0.999866	5.81156e-05
FBgn0267681	27.488	0.191195	0.272685	0.701156	0.483205	0.999866	5.81156e-05
FBgn0029503	110.711	0.191126	0.217621	0.87825	0.379808	0.999866	5.81156e-05
FBgn0012034	1563.15	0.191105	0.242524	0.787985	0.430706	0.999866	5.81156e-05
FBgn0034104	134.544	0.191044	0.254563	0.75048	0.452965	0.999866	5.81156e-05
FBgn0067628	41.9119	0.191008	0.263741	0.724226	0.468927	0.999866	5.81156e-05
FBgn0011016	556.755	0.190924	0.21705	0.87963	0.37906	0.999866	5.81156e-05
FBgn0031885	286.779	0.190838	0.216314	0.882226	0.377655	0.999866	5.81156e-05
FBgn0020407	17.8485	0.190794	0.274783	0.694343	0.487467	0.999866	5.81156e-05
FBgn0259704	34.8993	0.190637	0.274377	0.694797	0.487182	0.999866	5.81156e-05
FBgn0036949	25.1683	0.190524	0.273433	0.696786	0.485937	0.999866	5.81156e-05
FBgn0063385	22.0325	0.190358	0.269392	0.706622	0.479801	0.999866	5.81156e-05
FBgn0263855	11.5132	0.190351	0.270698	0.703186	0.48194	0.999866	5.81156e-05
FBgn0259183	75.0581	0.190277	0.241855	0.78674	0.431434	0.999866	5.81156e-05
FBgn0038861	70.973	0.190174	0.257934	0.737299	0.460941	0.999866	5.81156e-05
FBgn0034657	52.8667	0.190169	0.257852	0.737513	0.460811	0.999866	5.81156e-05
FBgn0028499	21.7935	0.190152	0.270922	0.701869	0.482761	0.999866	5.81156e-05
FBgn0037540	4.88926	0.190095	0.20619	0.92194	0.35656	0.999866	5.81156e-05
FBgn0267659	13.5265	0.189904	0.265467	0.715357	0.474388	0.999866	5.81156e-05
FBgn0035198	131.465	0.189858	0.25478	0.745183	0.456161	0.999866	5.81156e-05
FBgn0029765	411.273	0.189737	0.250172	0.758424	0.448197	0.999866	5.81156e-05
FBgn0261630	8.54602	0.1897	0.26448	0.717258	0.473215	0.999866	5.81156e-05
FBgn0261068	233.168	0.18969	0.233492	0.812403	0.416561	0.999866	5.81156e-05
FBgn0038342	132.979	0.189651	0.225447	0.841222	0.400224	0.999866	5.81156e-05
FBgn0039669	144.725	0.189642	0.238125	0.796398	0.425801	0.999866	5.81156e-05
FBgn0011836	148.535	0.189637	0.246804	0.768368	0.442268	0.999866	5.81156e-05
FBgn0051935	45.1775	0.189584	0.269354	0.703848	0.481528	0.999866	5.81156e-05
FBgn0261403	188.069	0.18953	0.219016	0.865373	0.386834	0.999866	5.81156e-05
FBgn0267120	23.5999	0.189437	0.274306	0.690602	0.489816	0.999866	5.81156e-05
FBgn0031157	86.1671	0.189325	0.261503	0.723989	0.469073	0.999866	5.81156e-05
FBgn0267458	34.5846	0.18923	0.273555	0.691743	0.489099	0.999866	5.81156e-05
FBgn0036022	787.126	0.189166	0.230263	0.821521	0.41135	0.999866	5.81156e-05
FBgn0013696	36.3739	0.189115	0.265281	0.712884	0.475917	0.999866	5.81156e-05
FBgn0053307	206.236	0.188995	0.239355	0.789603	0.42976	0.999866	5.81156e-05
FBgn0013771	37.8045	0.188899	0.263266	0.717521	0.473052	0.999866	5.81156e-05
FBgn0267720	3.27692	0.188844	0.187598	1.00664	0.314107	0.999866	5.81156e-05
FBgn0267109	4.0422	0.188797	0.212344	0.889109	0.373945	0.999866	5.81156e-05
FBgn0031805	25.0176	0.188708	0.269479	0.700269	0.483759	0.999866	5.81156e-05
FBgn0033323	43.8695	0.18853	0.274833	0.685982	0.492724	0.999866	5.81156e-05
FBgn0005355	79.026	0.188516	0.256165	0.735918	0.461781	0.999866	5.81156e-05
FBgn0267430	4.46303	0.188442	0.237402	0.79377	0.427329	0.999866	5.81156e-05
FBgn0041711	107.524	0.188356	0.251321	0.749464	0.453577	0.999866	5.81156e-05
FBgn0036959	27.8384	0.188345	0.266149	0.707667	0.479152	0.999866	5.81156e-05
FBgn0039622	5.54571	0.188323	0.24996	0.753413	0.451202	0.999866	5.81156e-05
FBgn0263471	2.57744	0.188026	0.161119	1.167	0.24321	0.999866	5.81156e-05
FBgn0264679	4.15531	0.187877	0.223692	0.839891	0.400969	0.999866	5.81156e-05
FBgn0034109	55.3233	0.187621	0.252038	0.744417	0.456624	0.999866	5.81156e-05
FBgn0261628	22.8727	0.187616	0.272418	0.688705	0.491009	0.999866	5.81156e-05
FBgn0031351	15.1219	0.187599	0.274805	0.682663	0.49482	0.999866	5.81156e-05
FBgn0039663	12.013	0.187559	0.266354	0.704173	0.481325	0.999866	5.81156e-05
FBgn0034379	34.7471	0.187559	0.259918	0.721607	0.470536	0.999866	5.81156e-05
FBgn0260428	347.011	0.187459	0.272334	0.68834	0.491238	0.999866	5.81156e-05
FBgn0052461	26.7856	0.187168	0.259406	0.721526	0.470586	0.999866	5.81156e-05
FBgn0030930	159.457	0.187122	0.217256	0.861297	0.389074	0.999866	5.81156e-05
FBgn0010225	1496.85	0.187091	0.225264	0.830539	0.406234	0.999866	5.81156e-05
FBgn0266981	6.83188	0.187066	0.259129	0.721901	0.470355	0.999866	5.81156e-05
FBgn0030802	221.251	0.187054	0.219252	0.853143	0.39358	0.999866	5.81156e-05
FBgn0030277	2033.05	0.187049	0.269317	0.694532	0.487348	0.999866	5.81156e-05
FBgn0051103	160.659	0.187032	0.218594	0.855615	0.392211	0.999866	5.81156e-05
FBgn0027572	265.882	0.186992	0.212258	0.880966	0.378336	0.999866	5.81156e-05
FBgn0035769	45.1061	0.186982	0.260584	0.717551	0.473034	0.999866	5.81156e-05
FBgn0051342	40.8482	0.186958	0.253224	0.738311	0.460325	0.999866	5.81156e-05
FBgn0261859	60.5277	0.186772	0.254159	0.73486	0.462425	0.999866	5.81156e-05
FBgn0263330	196.422	0.186738	0.2734	0.683021	0.494593	0.999866	5.81156e-05
FBgn0259707	37.5926	0.186663	0.26534	0.703485	0.481754	0.999866	5.81156e-05
FBgn0024291	264.428	0.186639	0.204736	0.911609	0.361975	0.999866	5.81156e-05
FBgn0265257	57.1461	0.186525	0.27392	0.680948	0.495904	0.999866	5.81156e-05
FBgn0265075	1.1203	0.18651	0.129364	1.44175	0.149374	0.999866	5.81156e-05
FBgn0082945	1.58942	0.18645	0.129905	1.43528	0.151207	0.999866	5.81156e-05
FBgn0085224	32.6888	0.186426	0.266082	0.700631	0.483534	0.999866	5.81156e-05
FBgn0085319	7.00907	0.186401	0.252705	0.737623	0.460744	0.999866	5.81156e-05
FBgn0010220	107.821	0.186383	0.225578	0.826248	0.408664	0.999866	5.81156e-05
FBgn0031463	43.1759	0.186355	0.272815	0.68308	0.494556	0.999866	5.81156e-05
FBgn0030890	316.604	0.186283	0.209268	0.890165	0.373378	0.999866	5.81156e-05
FBgn0039335	56.7947	0.186253	0.247916	0.751275	0.452487	0.999866	5.81156e-05
FBgn0265719	20.4484	0.186209	0.273214	0.681549	0.495524	0.999866	5.81156e-05
FBgn0260721	4.91545	0.186175	0.215346	0.864542	0.38729	0.999866	5.81156e-05
FBgn0030452	41.5622	0.186174	0.265258	0.70186	0.482766	0.999866	5.81156e-05
FBgn0002022	398.586	0.186107	0.210229	0.885257	0.376018	0.999866	5.81156e-05
FBgn0250907	6.80063	0.186046	0.256145	0.726332	0.467635	0.999866	5.81156e-05
FBgn0035968	47.1846	0.186031	0.262586	0.708455	0.478663	0.999866	5.81156e-05
FBgn0031062	44.7035	0.185942	0.267268	0.695715	0.486607	0.999866	5.81156e-05
FBgn0001220	965.801	0.185717	0.185082	1.00343	0.315652	0.999866	5.81156e-05
FBgn0027107	9.99866	0.18561	0.266639	0.696111	0.486359	0.999866	5.81156e-05
FBgn0051864	2.91257	0.185551	0.198469	0.934909	0.349835	0.999866	5.81156e-05
FBgn0034295	12313.9	0.185485	0.181398	1.02253	0.306532	0.999866	5.81156e-05
FBgn0250755	13.885	0.185451	0.272571	0.680379	0.496265	0.999866	5.81156e-05
FBgn0011769	108.012	0.185369	0.227474	0.814904	0.415127	0.999866	5.81156e-05
FBgn0001090	156.749	0.185339	0.262722	0.70546	0.480524	0.999866	5.81156e-05
FBgn0030914	6.67197	0.185207	0.245184	0.755377	0.450023	0.999866	5.81156e-05
FBgn0003015	25.1073	0.185158	0.274375	0.674837	0.49978	0.999866	5.81156e-05
FBgn0052246	7.50572	0.185106	0.252631	0.732714	0.463733	0.999866	5.81156e-05
FBgn0030187	3.74261	0.185073	0.223719	0.827254	0.408093	0.999866	5.81156e-05
FBgn0015776	791.048	0.185068	0.202316	0.914747	0.360325	0.999866	5.81156e-05
FBgn0000376	24.1365	0.185054	0.269242	0.687315	0.491884	0.999866	5.81156e-05
FBgn0266866	1.48446	0.185016	0.129449	1.42925	0.152931	0.999866	5.81156e-05
FBgn0031364	80.6237	0.184852	0.2354	0.785268	0.432297	0.999866	5.81156e-05
FBgn0035293	147.921	0.184838	0.221595	0.834126	0.40421	0.999866	5.81156e-05
FBgn0036229	53.2668	0.184822	0.274399	0.673552	0.500596	0.999866	5.81156e-05
FBgn0013693	45.3528	0.184795	0.274486	0.673239	0.500795	0.999866	5.81156e-05
FBgn0039183	152.75	0.184739	0.274729	0.672439	0.501305	0.999866	5.81156e-05
FBgn0032095	1.01442	0.184721	0.128691	1.43539	0.151177	0.999866	5.81156e-05
FBgn0037175	1.01442	0.184721	0.128691	1.43539	0.151177	0.999866	5.81156e-05
FBgn0031580	1022.14	0.184621	0.22072	0.83645	0.402902	0.999866	5.81156e-05
FBgn0028387	34.596	0.184608	0.268179	0.688379	0.491214	0.999866	5.81156e-05
FBgn0036459	2.6851	0.184585	0.205452	0.898432	0.368955	0.999866	5.81156e-05
FBgn0267173	2.6851	0.184585	0.205452	0.898432	0.368955	0.999866	5.81156e-05
FBgn0260971	4.19845	0.184544	0.233566	0.790118	0.429459	0.999866	5.81156e-05
FBgn0266230	1.69349	0.184522	0.1627	1.13412	0.256743	0.999866	5.81156e-05
FBgn0037422	2.71654	0.18443	0.185577	0.99382	0.32031	0.999866	5.81156e-05
FBgn0051957	84.3587	0.184412	0.243091	0.758616	0.448083	0.999866	5.81156e-05
FBgn0265318	3.32756	0.184376	0.177352	1.0396	0.298523	0.999866	5.81156e-05
FBgn0261046	13.142	0.184259	0.271417	0.678879	0.497214	0.999866	5.81156e-05
FBgn0051776	9.20606	0.183912	0.266841	0.689218	0.490686	0.999866	5.81156e-05
FBgn0261393	365.944	0.183881	0.247188	0.743892	0.456942	0.999866	5.81156e-05
FBgn0265929	1.42946	0.183871	0.163492	1.12465	0.260738	0.999866	5.81156e-05
FBgn0035010	4.89023	0.183833	0.218481	0.841414	0.400116	0.999866	5.81156e-05
FBgn0015038	54.7863	0.183793	0.247858	0.741524	0.458376	0.999866	5.81156e-05
FBgn0262580	229.154	0.183445	0.240713	0.762091	0.446006	0.999866	5.81156e-05
FBgn0032414	3.94628	0.183404	0.216251	0.848109	0.396377	0.999866	5.81156e-05
FBgn0038356	46.5284	0.183214	0.249652	0.733877	0.463024	0.999866	5.81156e-05
FBgn0040338	33.6848	0.183158	0.271261	0.67521	0.499543	0.999866	5.81156e-05
FBgn0030881	16.4902	0.183056	0.274711	0.666358	0.505182	0.999866	5.81156e-05
FBgn0039303	211.11	0.182884	0.238876	0.765601	0.443914	0.999866	5.81156e-05
FBgn0034822	95.8023	0.182844	0.226385	0.807671	0.41928	0.999866	5.81156e-05
FBgn0259974	70.1265	0.182811	0.262606	0.696144	0.486339	0.999866	5.81156e-05
FBgn0050008	3471.87	0.18281	0.210259	0.869452	0.3846	0.999866	5.81156e-05
FBgn0030057	51.652	0.182765	0.256161	0.713479	0.47555	0.999866	5.81156e-05
FBgn0035171	17.0319	0.182754	0.23751	0.769458	0.441621	0.999866	5.81156e-05
FBgn0283666	228.832	0.182737	0.264517	0.690832	0.489671	0.999866	5.81156e-05
FBgn0033247	190.273	0.182686	0.252865	0.722464	0.470009	0.999866	5.81156e-05
FBgn0028664	109.587	0.182675	0.238332	0.766472	0.443396	0.999866	5.81156e-05
FBgn0266362	266.673	0.18256	0.252451	0.72315	0.469588	0.999866	5.81156e-05
FBgn0026077	53.7805	0.18245	0.265801	0.686415	0.492451	0.999866	5.81156e-05
FBgn0265166	3.39583	0.182383	0.192301	0.948421	0.342915	0.999866	5.81156e-05
FBgn0033297	1389.79	0.182369	0.238282	0.765349	0.444064	0.999866	5.81156e-05
FBgn0037027	334.096	0.182352	0.245356	0.743212	0.457353	0.999866	5.81156e-05
FBgn0039755	1002.72	0.182286	0.238796	0.763353	0.445253	0.999866	5.81156e-05
FBgn0261067	115.934	0.182244	0.236066	0.772003	0.440113	0.999866	5.81156e-05
FBgn0036820	1222.83	0.182207	0.207499	0.878109	0.379885	0.999866	5.81156e-05
FBgn0034849	227.046	0.182199	0.246107	0.740327	0.459102	0.999866	5.81156e-05
FBgn0033742	22.1585	0.182193	0.27328	0.666688	0.504972	0.999866	5.81156e-05
FBgn0011232	97.15	0.182002	0.225249	0.808002	0.419089	0.999866	5.81156e-05
FBgn0264739	54.3264	0.181947	0.273459	0.665355	0.505824	0.999866	5.81156e-05
FBgn0267824	238.006	0.181795	0.252598	0.719701	0.471709	0.999866	5.81156e-05
FBgn0265107	9.75246	0.181792	0.262559	0.692385	0.488696	0.999866	5.81156e-05
FBgn0262816	11.8896	0.181769	0.274041	0.663292	0.507143	0.999866	5.81156e-05
FBgn0027562	219.348	0.181649	0.232281	0.782023	0.434201	0.999866	5.81156e-05
FBgn0039639	41.6395	0.181647	0.259974	0.698712	0.484732	0.999866	5.81156e-05
FBgn0033527	43.7241	0.181624	0.259061	0.701087	0.483249	0.999866	5.81156e-05
FBgn0051216	141.835	0.181566	0.247057	0.734915	0.462391	0.999866	5.81156e-05
FBgn0036908	224.537	0.1815	0.237189	0.765211	0.444146	0.999866	5.81156e-05
FBgn0263342	147.598	0.181485	0.273858	0.662698	0.507524	0.999866	5.81156e-05
FBgn0033677	106.2	0.181405	0.226782	0.799913	0.423761	0.999866	5.81156e-05
FBgn0051814	14.1883	0.181223	0.26736	0.677824	0.497884	0.999866	5.81156e-05
FBgn0085316	70.0112	0.181104	0.27076	0.668875	0.503576	0.999866	5.81156e-05
FBgn0031996	39.8037	0.180999	0.265078	0.682813	0.494725	0.999866	5.81156e-05
FBgn0023524	49.2914	0.180977	0.247672	0.730714	0.464954	0.999866	5.81156e-05
FBgn0261547	132.145	0.180947	0.221237	0.817886	0.413422	0.999866	5.81156e-05
FBgn0264490	2135.89	0.180947	0.176666	1.02423	0.305726	0.999866	5.81156e-05
FBgn0015296	81.0394	0.180883	0.236402	0.76515	0.444182	0.999866	5.81156e-05
FBgn0265192	487.579	0.18077	0.191869	0.942152	0.346115	0.999866	5.81156e-05
FBgn0035035	106.371	0.180699	0.253056	0.714068	0.475185	0.999866	5.81156e-05
FBgn0031650	2.46609	0.180568	0.193708	0.932166	0.351251	0.999866	5.81156e-05
FBgn0264833	5.45418	0.180512	0.240515	0.750522	0.45294	0.999866	5.81156e-05
FBgn0262897	3.26681	0.18049	0.188887	0.955546	0.339302	0.999866	5.81156e-05
FBgn0033960	24.1168	0.180383	0.272216	0.662647	0.507557	0.999866	5.81156e-05
FBgn0022361	235.713	0.179995	0.208839	0.861885	0.388751	0.999866	5.81156e-05
FBgn0025790	78.1734	0.179803	0.231232	0.777584	0.436814	0.999866	5.81156e-05
FBgn0030711	104.22	0.179592	0.251999	0.712669	0.476051	0.999866	5.81156e-05
FBgn0036467	420.154	0.17955	0.274681	0.653666	0.513327	0.999866	5.81156e-05
FBgn0267429	25.6024	0.179448	0.274499	0.653731	0.513285	0.999866	5.81156e-05
FBgn0052194	15.3716	0.179336	0.270288	0.663497	0.507012	0.999866	5.81156e-05
FBgn0264562	24.1855	0.179334	0.274613	0.653043	0.513729	0.999866	5.81156e-05
FBgn0041780	4.52878	0.179286	0.202789	0.884102	0.376641	0.999866	5.81156e-05
FBgn0031766	37.066	0.179274	0.274392	0.653348	0.513532	0.999866	5.81156e-05
FBgn0030347	303.888	0.179258	0.242252	0.739964	0.459322	0.999866	5.81156e-05
FBgn0260655	157.939	0.179203	0.222632	0.804929	0.420861	0.999866	5.81156e-05
FBgn0050251	3.38833	0.179195	0.186571	0.960463	0.336822	0.999866	5.81156e-05
FBgn0034046	121.359	0.179195	0.271302	0.660499	0.508934	0.999866	5.81156e-05
FBgn0032168	51.4355	0.179141	0.268863	0.666291	0.505225	0.999866	5.81156e-05
FBgn0266371	28.2351	0.179118	0.268374	0.66742	0.504504	0.999866	5.81156e-05
FBgn0051077	164.313	0.179117	0.23192	0.772325	0.439922	0.999866	5.81156e-05
FBgn0259712	4.24465	0.179069	0.23182	0.772448	0.439849	0.999866	5.81156e-05
FBgn0050046	9.24077	0.179049	0.260622	0.687007	0.492078	0.999866	5.81156e-05
FBgn0034670	78.7261	0.17899	0.268961	0.665488	0.505738	0.999866	5.81156e-05
FBgn0032020	40.2592	0.178907	0.271654	0.658584	0.510163	0.999866	5.81156e-05
FBgn0086444	64.4633	0.178905	0.23487	0.761716	0.446229	0.999866	5.81156e-05
FBgn0041627	71.5009	0.178853	0.254761	0.702044	0.482652	0.999866	5.81156e-05
FBgn0030657	26.1635	0.178731	0.274834	0.650323	0.515484	0.999866	5.81156e-05
FBgn0015818	58.1539	0.178688	0.268832	0.664684	0.506252	0.999866	5.81156e-05
FBgn0003042	26.7494	0.178672	0.273849	0.652445	0.514114	0.999866	5.81156e-05
FBgn0051008	459.418	0.178623	0.259504	0.688324	0.491249	0.999866	5.81156e-05
FBgn0034471	427.048	0.178619	0.251898	0.709093	0.478267	0.999866	5.81156e-05
FBgn0037712	7.17786	0.178533	0.229944	0.776417	0.437503	0.999866	5.81156e-05
FBgn0283473	22.7135	0.178492	0.273978	0.651484	0.514734	0.999866	5.81156e-05
FBgn0050044	5.41374	0.178422	0.235435	0.757839	0.448547	0.999866	5.81156e-05
FBgn0053552	42.8443	0.178384	0.269909	0.660904	0.508674	0.999866	5.81156e-05
FBgn0038576	75.8222	0.178382	0.247264	0.721423	0.470649	0.999866	5.81156e-05
FBgn0026760	8.79018	0.178089	0.266207	0.668986	0.503505	0.999866	5.81156e-05
FBgn0003292	3.80332	0.178068	0.203531	0.874893	0.381632	0.999866	5.81156e-05
FBgn0035825	149.209	0.178027	0.260901	0.682355	0.495015	0.999866	5.81156e-05
[truncated: 15,422 more rows]

## Sheet: B.DE genes
Up-regulated
Gene ID	log2(Fold Change)	Annotation Symbol	Name
FBgn0263763	1.4177	CG43680	-
FBgn0038095	1.16767	CG7241	Cytochrome P450 304a1
FBgn0038914	0.951208	CG17820	female-specific independent of transformer
FBgn0001233	0.852682	CG1242	Heat shock protein 83
Down-regulated
Gene ID	log2(Fold Change)	Annotation Symbol	Name
FBgn0035348	-0.823376	CG16758	-
FBgn0034997	-0.91176	CG3376	-
FBgn0038983	-1.06014	CG5326	-
FBgn0030262	-1.07254	CG2081	Vago
FBgn0036619	-1.10173	CG4784	Cuticular protein 72Ec
FBgn0039298	-1.18421	CG11853	takeout
FBgn0029990	-1.24279	CG2233	-
FBgn0039798	-1.5152	CG11313	-
FBgn0038067	-1.59677	CG11598	-
FBgn0005614	-1.71722	CG18345	transient receptor potential-like
